# Supplementary material for: Relaxed constraint and functional divergence of the progesterone receptor (PGR) in the human stem-lineage
Source: PLoS Genet. 2020 Apr 17;16(4):e1008666. doi: 10.1371/journal.pgen.1008666 (PMC7190170; doi:10.1371/journal.pgen.1008666)
Supplement: S1 Table — (XLSX) [file pgen.1008666.s001.xlsx]

## Sheet: aBSREL
Adaptive branch site REL summary
Evidence† of episodic diversifying selection was found on 2 out of 229 tested branches (229 total branches).
†LRT p ≤ 0.05, corrected for multiple testing.
ω rate classes	# of branches	% of branches	% of tree length	# under selection
1	208	0.91	0.55	0
2	21	0.092	0.27	2
Model fits
Model	log L	# par.	AICc	Time to fit	Ltree
MG94	-45551.2	472	92050.6	27 min. 11 sec.	4.01
Full model	-45292.7	514	91618.3	17 min. 40 sec.	4.88
Name	B	LRT	Test p-value	Uncorrected p-value	ω distribution over sites
CAMELUSDROMEDARIUS		65.7073	0	0	ω1 = 0.934 (97%)
					ω2 = 797 (2.5%)
OVISARIES		177.704	0	0	ω1 = 0.284 (92%)
					ω2 = 280 (8.4%)
CAMELUSBACTRIAUS		11.3921	0.2634	0.0012	ω1 = 0.0478 (100%)
					ω2 = 10000 (0.24%)
CAISLUPUSFAMILIARIS		11.2299	0.2846	0.0013	ω1 = 0.313 (95%)
					ω2 = 28.2 (5.0%)
ELEPHATULUSEDWARDII		test not run	1	1	ω1 = 0.149 (100%)
ECHIOPSTELFAIRI		test not run	1	1	ω1 = 0.196 (100%)
Node3		test not run	1	1	ω1 = 0.330 (100%)
CHRYSOCHLORISASIATICA		test not run	1	1	ω1 = 0.00317 (74%)
					ω2 = 0.898 (26%)
LOXODOTAAFRICAA		0.3041	1	0.3739	ω1 = 0.132 (93%)
					ω2 = 2.71 (7.2%)
TRICHECHUSMAATUSLATIROSTRIS		test not run	1	1	ω1 = 0.338 (100%)
Node8		0.8707	1	0.2643	ω1 = 1.98 (100%)
Node6		test not run	1	1	ω1 = 0.183 (100%)
Node2		test not run	1	1	ω1 = 0.444 (100%)
ORYCTEROPUSAFERAFER		test not run	1	1	ω1 = 0.207 (100%)
DASYPUSOVEMCICTUS		3.5485	1	0.0628	ω1 = 0.000803 (79%)
					ω2 = 1.73 (21%)
Node11		0.4179	1	0.347	ω1 = ∞ (100%)
SOREXARAEUS		2.2899	1	0.1215	ω1 = 0.140 (97%)
					ω2 = 5.94 (3.0%)
CODYLURACRISTATA		test not run	1	1	ω1 = 0.132 (100%)
ERIACEUSEUROPAEUS		test not run	1	1	ω1 = 0.0888 (100%)
Node18		test not run	1	1	ω1 = 0.00 (100%)
Node16		test not run	1	1	ω1 = 0.133 (100%)
HIPPOSIDEROSARMIGER		test not run	1	1	ω1 = 0.302 (100%)
PTEROPUSALECTO		1.3877	1	0.1977	ω1 = ∞ (100%)
PTEROPUSVAMPYRUS		test not run	1	1	ω1 = 0.342 (100%)
Node24		test not run	1	1	ω1 = 0.458 (100%)
Node22		test not run	1	1	ω1 = 0.378 (100%)
FELISCATUS		test not run	1	1	ω1 = 0.288 (100%)
PATHERATIGRISALTAICA		test not run	1	1	ω1 = 0.967 (100%)
PATHERAPARDUS		test not run	1	1	ω1 = 0.208 (100%)
Node33		test not run	1	1	ω1 = 0.314 (100%)
Node31		test not run	1	1	ω1 = 0.188 (100%)
MUSTELAPUTORIUSFURO		test not run	1	1	ω1 = 0.272 (100%)
URSUSMARITIMUS		test not run	1	1	ω1 = 0.221 (100%)
AILUROPODAMELAOLEUCA		test not run	1	1	ω1 = 0.158 (100%)
Node39		test not run	1	1	ω1 = 0.216 (100%)
ODOBEUSROSMARUSDIVERGES		test not run	1	1	ω1 = 0.139 (100%)
LEPTOYCHOTESWEDDELLII		test not run	1	1	ω1 = 0.160 (100%)
Node42		test not run	1	1	ω1 = 0.768 (100%)
Node38		test not run	1	1	ω1 = 0.233 (100%)
Node36		test not run	1	1	ω1 = 0.155 (100%)
Node30		test not run	1	1	ω1 = 0.376 (100%)
Node28		test not run	1	1	ω1 = 0.288 (100%)
EQUUSPRZEWALSKII		test not run	1	1	ω1 = 0.356 (100%)
VICUGAPACOS		3.5677	1	0.0622	ω1 = 0.347 (100%)
					ω2 = 137 (0.30%)
CAMELUSFERUS		test not run	1	1	ω1 = 0.0864 (100%)
Node52		test not run	1	1	ω1 = 0.00 (100%)
Node50		test not run	1	1	ω1 = 0.238 (100%)
Node48		test not run	1	1	ω1 = 0.186 (100%)
SUSSCROFA		test not run	1	1	ω1 = 0.231 (100%)
ORCIUSORCA		test not run	1	1	ω1 = 0.190 (100%)
TURSIOPSTRUCATUS		test not run	1	1	ω1 = 0.00 (100%)
Node58		test not run	1	1	ω1 = 0.350 (100%)
BISOBISOBISO		0.327	1	0.3682	ω1 = ∞ (100%)
BOSTAURUS		test not run	1	1	ω1 = 0.00 (100%)
Node62		test not run	1	1	ω1 = 0.241 (100%)
CAPRAHIRCUS		test not run	1	1	ω1 = 0.692 (100%)
OVISARIESMUSIMO		test not run	1	1	ω1 = 0.00 (100%)
Node67		test not run	1	1	ω1 = 0.339 (100%)
Node65		test not run	1	1	ω1 = 0.203 (100%)
Node61		4.7221	1	0.0343	ω1 = 0.305 (99%)
					ω2 = 39.8 (1.1%)
Node57		test not run	1	1	ω1 = 0.281 (100%)
Node55		test not run	1	1	ω1 = 0.197 (100%)
Node47		7.0708	1	0.0103	ω1 = 0.00 (95%)
					ω2 = 10.3 (4.7%)
Node45		test not run	1	1	ω1 = 0.0995 (100%)
Node27		0.2421	1	0.3903	ω1 = ∞ (100%)
Node21		test not run	1	1	ω1 = 0.236 (100%)
Node15		test not run	1	1	ω1 = 0.0913 (100%)
ORYCTOLAGUSCUICULUS		test not run	1	1	ω1 = 0.133 (100%)
OCHOTOAPRICEPS		3.59	1	0.0615	ω1 = 0.179 (99%)
					ω2 = 28.1 (1.3%)
Node72		test not run	1	1	ω1 = 0.133 (100%)
MARMOTAMARMOTAMARMOTA		test not run	1	1	ω1 = 0.245 (100%)
ICTIDOMYSTRIDECEMLIEATUS		test not run	1	1	ω1 = 0.175 (100%)
Node76		test not run	1	1	ω1 = 0.172 (100%)
FUKOMYSDAMARESIS		test not run	1	1	ω1 = 0.176 (100%)
HETEROCEPHALUSGLABER		test not run	1	1	ω1 = 0.296 (100%)
Node81		2.2803	1	0.1221	ω1 = 0.0169 (94%)
					ω2 = 6.60 (6.0%)
OCTODODEGUS		0.2134	1	0.3985	ω1 = 0.0733 (99%)
					ω2 = 2.80 (1.1%)
CAVIAPORCELLUS		test not run	1	1	ω1 = 0.213 (100%)
Node84		1.8913	1	0.1503	ω1 = 0.0370 (98%)
					ω2 = 6.89 (2.0%)
Node80		test not run	1	1	ω1 = 0.381 (100%)
CASTORCAADESIS		test not run	1	1	ω1 = 0.204 (100%)
JACULUSJACULUS		6.1646	1	0.0164	ω1 = 0.189 (99%)
					ω2 = 39.4 (1.1%)
AOSPALAXGALILI		test not run	1	1	ω1 = 0.123 (100%)
MUSMUSCULUS		test not run	1	1	ω1 = 0.198 (100%)
RATTUSORVEGICUS		test not run	1	1	ω1 = 0.179 (100%)
Node94		test not run	1	1	ω1 = 0.0679 (100%)
MICROTUSOCHROGASTER		1.4712	1	0.1888	ω1 = 0.157 (99%)
PEROMYSCUSMAICULATUSBAIRDII		test not run	1	1	ω2 = 10.1 (1.1%)
Node98		test not run	1	1	ω1 = 0.177 (100%)
CRICETULUSGRISEUS		8.0435	1	0.0063	ω1 = 0.00 (95%)
					ω2 = 5.73 (4.9%)
MESOCRICETUSAURATUS		test not run	1	1	ω1 = 0.210 (100%)
Node101		test not run	1	1	ω1 = 0.287 (100%)
Node97		test not run	1	1	ω1 = 0.177 (100%)
Node93		test not run	1	1	ω1 = 0.149 (100%)
Node91		test not run	1	1	ω1 = 0.157 (100%)
Node89		test not run	1	1	ω1 = 0.200 (100%)
Node87		test not run	1	1	ω1 = 0.0755 (100%)
Node79		6.7268	1	0.0123	ω1 = 0.00 (100%)
					ω2 = 146 (0.26%)
Node75		test not run	1	1	ω1 = 0.455 (100%)
Node71		test not run	1	1	ω1 = 0.719 (100%)
TUPAIACHIESIS		test not run	1	1	ω1 = 0.225 (100%)
SUDAFLYIGLEMUR		0.237	1	0.3918	ω1 = 0.200 (98%)
					ω2 = 5.84 (2.0%)
GREATERGALAGO		test not run	1	1	ω1 = 0.188 (100%)
AYEAYE		test not run	1	1	ω1 = 0.390 (100%)
FATTAILEDDWARFLEMUR		test not run	1	1	ω1 = 0.290 (100%)
MICROCEBUSMURIUS		test not run	1	1	ω1 = 0.231 (100%)
Node114		test not run	1	1	ω1 = 0.280 (100%)
IDRI		test not run	1	1	ω1 = 0.113 (100%)
DIADEMEDSIFAKA		test not run	1	1	ω1 = 0.0913 (100%)
GOLDECROWEDSIFAKA		test not run	1	1	ω1 = 0.142 (100%)
VERREAUXSSIFAKA		test not run	1	1	ω1 = 0.246 (100%)
Node121		test not run	1	1	ω1 = 0.455 (100%)
Node119		test not run	1	1	ω1 = 0.342 (100%)
Node117		6.2224	1	0.0159	ω1 = 0.130 (100%)
					ω2 = 152 (0.28%)
Node113		test not run	1	1	ω1 = 0.326 (100%)
Node111		test not run	1	1	ω1 = 0.0975 (100%)
Node109		test not run	1	1	ω1 = 0.633 (100%)
REDFACEDSPIDERMOKEY		test not run	1	1	ω1 = 0.232 (100%)
RIOTAPAJOSSAKI		test not run	1	1	ω1 = 0.244 (100%)
MASIGHTMOKEY		test not run	1	1	ω1 = 0.395 (100%)
CEBUSAPELLA		test not run	1	1	ω1 = 0.0380 (100%)
WHITEHEADEDCAPUCHI		test not run	1	1	ω1 = 0.331 (100%)
Node132		test not run	1	1	ω1 = 0.395 (100%)
REDHADEDTAMARI		test not run	1	1	ω1 = 0.0923 (100%)
WHITETUFTEDEARMARMOSET		test not run	1	1	ω1 = 0.400 (100%)
WIEDSMARMOSET		test not run	1	1	ω1 = 1.00 (100%)
Node138		test not run	1	1	ω1 = 0.00 (100%)
Node136		test not run	1	1	ω1 = 0.495 (100%)
COMMOSQUIRRELMOKEY		test not run	1	1	ω1 = 1.00 (100%)
BOLIVIASQUIRRELMOKEY		test not run	1	1	ω1 = 1.00 (100%)
WHITEHEADEDMARMOSET		test not run	1	1	ω1 = 1.00 (100%)
Node143		test not run	1	1	ω1 = 0.00 (100%)
Node141		test not run	1	1	ω1 = 0.228 (100%)
Node135		test not run	1	1	ω1 = 0.00 (100%)
Node131		0.7371	1	0.2856	ω1 = ∞ (100%)
Node129		1.1119	1	0.2304	ω1 = ∞ (100%)
Node127		test not run	1	1	ω1 = 0.00 (100%)
Node125		test not run	1	1	ω1 = 0.258 (100%)
KLOSSSGIBBO		test not run	1	1	ω1 = 0.200 (100%)
ORTHERWHITECHEEKEDGIBBO		test not run	1	1	ω1 = 0.455 (100%)
SIAMAG		test not run	1	1	ω1 = 0.457 (100%)
PILEATEDGIBBO		0.585	1	0.3128	ω1 = ∞ (100%)
LARGIBBO		0.5862	1	0.3126	ω1 = ∞ (100%)
SILVERYGIBBO		test not run	1	1	ω1 = 1.00 (100%)
Node156		test not run	1	1	ω1 = 0.00 (100%)
Node154		test not run	1	1	ω1 = 0.119 (100%)
Node152		1.9957	1	0.1422	ω1 = ∞ (100%)
Node150		test not run	1	1	ω1 = 0.00 (100%)
Node148		test not run	1	1	ω1 = 0.277 (100%)
SUMATRAORAGUTA		test not run	1	1	ω1 = 0.00 (100%)
BOREAORAGUTA		test not run	1	1	ω1 = 0.400 (100%)
Node160		test not run	1	1	ω1 = 0.448 (100%)
WESTERLOWLADGORILLA		test not run	1	1	ω1 = 1.00 (100%)
EASTERLOWLADGORILLA		test not run	1	1	ω1 = 1.00 (100%)
CROSSRIVERGORILLA		test not run	1	1	ω1 = 0.00 (100%)
Node166		-0.0369	1	0.5	ω1 = 1.20 (100%)
Node164		test not run	1	1	ω1 = 0.198 (100%)
DEISOVA		test not run	1	1	ω1 = 0.00 (100%)
MODERHUMA		test not run	1	1	ω1 = 0.400 (100%)
Node170		1.1855	1	0.2211	ω1 = 2.80 (100%)
BOOBO		-0.0646	1	0.5	ω1 = 1.20 (100%)
CETRALCHIMPAZEE		test not run	1	1	ω1 = 1.00 (100%)
EASTERCHIMPAZEE		0.5819	1	0.3134	ω1 = ∞ (100%)
WESTERCHIMPAZEE		test not run	1	1	ω1 = 0.399 (100%)
Node177		0.5821	1	0.3133	ω1 = ∞ (100%)
Node175		test not run	1	1	ω1 = 1.00 (100%)
Node173		1.2479	1	0.2135	ω1 = ∞ (100%)
Node169		test not run	1	1	ω1 = 0.134 (100%)
Node163		test not run	1	1	ω1 = 0.0446 (100%)
Node159		test not run	1	1	ω1 = 0.263 (100%)
Node147		test not run	1	1	ω1 = 0.350 (100%)
MATLEDGUEREZA		test not run	1	1	ω1 = 0.792 (100%)
AGOLACOLOBUS		test not run	1	1	ω1 = 0.136 (100%)
Node182		test not run	1	1	ω1 = 0.600 (100%)
DUSKYLEAFMOKEY		test not run	1	1	ω1 = 0.479 (100%)
GOLDESUBOSEDMOKEY		test not run	1	1	ω1 = 1.00 (100%)
GRAYSUBOSEDMOKEY		0.5799	1	0.3138	ω1 = ∞ (100%)
TOKISUBOSEDMOKEY		test not run	1	1	ω1 = 1.00 (100%)
BLACKSUBOSEDMOKEY		test not run	1	1	ω1 = 0.00 (100%)
MYAMARSUBOSEDMOKEY		0.5795	1	0.3138	ω1 = ∞ (100%)
Node193		test not run	1	1	ω1 = 0.00 (100%)
Node191		1.2452	1	0.2139	ω1 = ∞ (100%)
Node189		test not run	1	1	ω1 = 1.00 (100%)
Node187		2.0037	1	0.1415	ω1 = ∞ (100%)
Node185		test not run	1	1	ω1 = 0.132 (100%)
Node181		test not run	1	1	ω1 = 0.736 (100%)
TATALUSMOKEY		test not run	1	1	ω1 = 1.00 (100%)
GREEMOKEY		test not run	1	1	ω1 = 0.402 (100%)
Node198		test not run	1	1	ω1 = 1.00 (100%)
GRIVET		1.2593	1	0.2122	ω1 = ∞ (100%)
VERVET		1.2588	1	0.2122	ω1 = ∞ (100%)
MALBROUCK		1.2617	1	0.2119	ω1 = ∞ (100%)
Node203		test not run	1	1	ω1 = 0.00 (100%)
Node201		test not run	1	1	ω1 = 0.805 (100%)
Node197		test not run	1	1	ω1 = 0.666 (100%)
CHACMABABOO		1.2618	1	0.2119	ω1 = ∞ (100%)
GELADA		test not run	1	1	ω1 = 0.541 (100%)
Node208		1.2607	1	0.212	ω1 = ∞ (100%)
HAMADRYASBABOO		test not run	1	1	ω1 = 0.00 (100%)
GUIEABABOO		0.5543	1	0.3187	ω1 = ∞ (100%)
OLIVEBABOO		test not run	1	1	ω1 = 0.00 (100%)
KIDABABOO		test not run	1	1	ω1 = 1.00 (100%)
Node215		test not run	1	1	ω1 = 0.268 (100%)
Node213		test not run	1	1	ω1 = 0.603 (100%)
Node211		test not run	1	1	ω1 = 0.00 (100%)
Node207		0.1109	1	0.4316	ω1 = 1.61 (100%)
SOOTYMAGABY		test not run	1	1	ω1 = 0.403 (100%)
DRILL		test not run	1	1	ω1 = 0.672 (100%)
Node219		0.5837	1	0.313	ω1 = ∞ (100%)
BARBARYMACAQUE		test not run	1	1	ω1 = 0.178 (100%)
SOUTHERPIGTAILEDMACAQUE		0.1092	1	0.4323	ω1 = 1.61 (100%)
CRABEATIGMACAQUE		test not run	1	1	ω1 = 0.201 (100%)
JAPAESEMACAQUE		0.5881	1	0.3122	ω1 = ∞ (100%)
RHESUSMACAQUE		test not run	1	1	ω1 = 0.00 (100%)
Node228		test not run	1	1	ω1 = 1.00 (100%)
Node226		1.2594	1	0.2122	ω1 = ∞ (100%)
Node224		test not run	1	1	ω1 = 0.403 (100%)
Node222		test not run	1	1	ω1 = 0.00 (100%)
Node218		test not run	1	1	ω1 = 1.00 (100%)
Node206		test not run	1	1	ω1 = 0.813 (100%)
Node196		test not run	1	1	ω1 = 0.248 (100%)
Node180		test not run	1	1	ω1 = 0.245 (100%)
Node146		test not run	1	1	ω1 = 0.161 (100%)
Node124		test not run	1	1	ω1 = 0.276 (100%)
Node108		test not run	1	1	ω1 = 0.0582 (100%)
Node106		0.0271	1	0.4698	ω1 = 1.65 (100%)
Node104		0.3155	1	0.3711	ω1 = ∞ (100%)
Node70		test not run	1	1	ω1 = 0.289 (100%)
Node14		test not run	1	1	ω1 = 0.325 (100%)

## Sheet: RELAX - human
RELAX(ed selection test) summary in humans
Test for selection relaxation(K = 0.00) was significant(p = 0.02513365830211167, LR = 5.01)
Model	log L	# par.	AICc	Time to fit	Ltree	Branch set	ω1	ω2	ω3
Partitioned MG94xREV	-45904.7	246	92302.5	9 min. 2 sec.	3.96	Test	1.10 (100%)
General Descriptive	-45491.3	478	91942.9	1 hrs. 38 min. 45 sec.	15.58	All	0.140 (98%)	0.995 (1.1%)	7.19 (1.2%)
Null	-45697	249	91893.2	30 min. 42 sec.	12.67	Reference	0.153 (96%)	1.00 (2.6%)	5.95 (1.7%)
						Test	0.153 (96%)	1.00 (2.6%)	5.95 (1.7%)
Alternative	-45694.5	250	91890.2	21 min. 39 sec.	12.66	Reference	0.151 (95%)	1.00 (3.0%)	6.03 (1.6%)
						Test	1.00 (1.6%)	1.00 (3.0%)	1.00 (95%)
Partitioned Exploratory	-45690.8	254	91890.8	2 hrs. 22 min. 41 sec.	12.89	Reference	0.0741 (83%)	1.00 (16%)	18.2 (0.33%)
						Test	1.00 (30%)	1.00 (30%)	1.00 (40%)

## Sheet: Sheet2
RELAX(ed selection test) summary in hominids
Test for selection relaxation(K = 0.54) was significant(p = 0.001901151336209828, LR = 9.64)
Model	log L	# par.	AICc	Time to fit	Ltree	Branch set	ω1	ω2	ω3
Partitioned MG94xREV	-45905.5	246	92304.1	8 min. 35 sec.	3.96	Reference	0.239 (100%)
						Test	0.391 (100%)
General Descriptive	-45491.4	478	91943.1	1 hrs. 16 min. 27 sec.	15.56	All	0.137 (98%)	0.992 (1.2%)	7.34 (1.2%)
Null	-45696.8	249	91892.8	1 hrs. 16 min. 5 sec.	12.68	Reference	0.150 (95%)	1.00 (3.5%)	6.30 (1.5%)
						Test	0.150 (95%)	1.00 (3.5%)	6.30 (1.5%)
Alternative	-45692	250	91885.2	2 hrs. 6 min. 22 sec.	12.89	Reference	0.0733 (83%)	1.00 (16%)	18.5 (0.33%)
						Test	0.241 (83%)	1.00 (16%)	4.91 (0.33%)
Partitioned Exploratory	-45691.9	254	91892.9	15 min. 52 sec.	12.92	Reference	0.0673 (83%)	1.00 (17%)	20.8 (0.28%)
						Test	0.289 (86%)	0.327 (1.8%)	1.00 (12%)

## Sheet: Sheet3
RELAX(ed selection test) summary Platyrrhini
Test for selection relaxation (K = 0.95) was not significant (p = 0.681, LR = 0.17).
Model	log L	#. params	AICc	Branch set	ω1	ω2	ω3
General descriptive	-45376	476	91708.2	Shared	0.00 (93.04%)	1.00 (0.00%)	1.62 (6.96%)
RELAX alternative	-45697.5	249	91894.1	Test	0.00 (1.17%)	0.18 (96.43%)	4.45 (2.40%)
				Reference	0.00 (1.17%)	0.16 (96.43%)	4.78 (2.40%)
RELAX null	-45697.6	248	91892.3	Test	0.00 (1.17%)	0.16 (96.44%)	4.79 (2.38%)
				Reference	0.00 (1.17%)	0.16 (96.44%)	4.79 (2.38%)
RELAX partitioned descriptive	-45695.8	252	91896.9	Test	0.21 (98.10%)	1.00 (1.62%)	5.34 (0.28%)
				Reference	0.00 (1.54%)	0.17 (96.32%)	5.34 (2.14%)

## Sheet: Sheet6
RELAX(ed selection test) summary in Strepsirrhini
Test for selection relaxation(K = 0.94) was not significant(p = 0.3723500314288462, LR = 0.80)
Model	log L	# par.	AICc	Time to fit	Ltree	Branch set	ω1	ω2	ω3
Partitioned MG94xREV	-45907.5	246	92308.2	10 min. 40 sec.	3.96	Reference	0.240 (100%)
						Test	0.249 (100%)
General Descriptive	-45491.4	478	91943.1	2 hrs. 12 min. 3 sec.	15.58	All	0.117 (98%)	0.989 (1.2%)	8.62 (1.1%)
Null	-45697.2	249	91893.6	40 min. 13 sec.	12.65	Reference	0.156 (96%)	1.00 (1.9%)	5.68 (1.8%)
						Test	0.156 (96%)	1.00 (1.9%)	5.68 (1.8%)
Alternative	-45696.8	250	91894.8	50 min. 16 sec.	12.67	Reference	0.154 (96%)	1.00 (2.2%)	5.90 (1.7%)
						Test	0.172 (96%)	1.00 (2.2%)	5.32 (1.7%)
Partitioned Exploratory	-45696.2	254	91901.7	47 min. 1 sec.	12.69	Reference	0.152 (95%)	1.00 (2.9%)	6.34 (1.6%)
						Test	0.171 (95%)	1.00 (3.4%)	4.84 (1.3%)

## Sheet: Sheet9
RELAX(ed selection test) summary in Afrotheria
Test for selection relaxation(K = 0.96) was not significant(p = 0.4837568557008702, LR = 0.49)
Model	log L	# par.	AICc	Time to fit	Ltree	Branch set	ω1	ω2	ω3
Partitioned MG94xREV	-45907.6	246	92308.4	7 min. 55 sec.	3.96	Reference	0.240 (100%)
Test	0.240 (100%)
General Descriptive	-45498	478	91956.3	1 hrs. 35 min.	15.47	All	0.134 (98%)	1.00 (1.1%)	7.44 (1.1%)
Null	-45697.3	249	91893.7	22 min. 47 sec.	12.65	Reference	0.157 (96%)	1.00 (1.6%)	5.58 (1.9%)
Test	0.157 (96%)	1.00 (1.6%)	5.58 (1.9%)
Alternative	-45697	250	91895.2	16 min. 2 sec.	12.65	Reference	0.155 (96%)	1.00 (1.8%)	5.58 (1.9%)
Test	0.166 (96%)	1.00 (1.8%)	5.25 (1.9%)
Partitioned Exploratory	-45697	254	91903.1	22 min. 19 sec.	12.65	Reference	0.154 (96%)	1.00 (2.0%)	5.65 (1.9%)
Test	0.163 (96%)	1.00 (1.7%)

## Sheet: Sheet10
RELAX(ed selection test) summary in Xenarthra
Test for selection relaxation(K = 0.97) was not significant(p = 0.5740520032924192, LR = 0.32)
Model	log L	# par.	AICc	Time to fit	Ltree	Branch set	ω1	ω2	ω3
Partitioned MG94xREV	-45907.6	246	92308.2	9 min. 16 sec.	3.96	Reference	0.241 (100%)
Test	0.234 (100%)
General Descriptive	-45491.9	478	91944	1 hrs. 32 min. 58 sec.	15.55	All	0.155 (98%)	0.993 (1.2%)	6.49 (1.2%)
Null	-45697.1	249	91893.3	29 min. 24 sec.	12.67	Reference	0.154 (96%)	1.00 (2.5%)	5.91 (1.7%)
Test	0.154 (96%)	1.00 (2.5%)	5.91 (1.7%)
Alternative	-45696.9	250	91895	30 min. 58 sec.	12.67	Reference	0.152 (95%)	1.00 (2.9%)	6.09 (1.6%)
Test	0.160 (95%)	1.00 (2.9%)	5.80 (1.6%)
Partitioned Exploratory	-45692.4	254	91893.9	1 hrs. 8 min. 49 sec.	12.73	Reference	0.153 (95%)	1.00 (3.9%)	7.89 (1.2%)
Test	0.00 (77%)	0.997 (0.0%)	1.25 (23%)

## Sheet: Sheet11
RELAX(ed selection test) summary in Eulipotyphla
Test for selection intensification(K = 1.27) was significant(p = 0.00003013106887306272, LR = 17.41)
Model	log L	# par.	AICc	Time to fit	Ltree	Branch set	ω1	ω2	ω3
Partitioned MG94xREV	-45889.1	246	92271.3	10 min. 4 sec.	3.99	Reference	0.249 (100%)
Test	0.141 (100%)
General Descriptive	-45488.5	478	91937.3	1 hrs. 32 min. 22 sec.	13.03	All	0.156 (98%)	1.00 (0.97%)	6.39 (1.2%)
Null	-45697.3	249	91893.8	24 min. 27 sec.	12.65	Reference	0.158 (97%)	1.00 (1.4%)	5.52 (1.9%)
Test	0.158 (97%)	1.00 (1.4%)	5.52 (1.9%)
Alternative	-45688.6	250	91878.4	33 min. 12 sec.	13	Reference	0.171 (97%)	1.00 (1.7%)	7.11 (1.4%)
Test	0.107 (97%)	1.00 (1.7%)	12.0 (1.4%)
Partitioned Exploratory	-45685.7	254	91880.6	33 min. 54 sec.	12.61	Reference	0.165 (97%)	1.00 (1.8%)	6.06 (1.7%)
Test	0.0964 (96%)	0.611 (1.8%)	1.97 (2.7%)

## Sheet: Sheet12
RELAX(ed selection test) summary in Chiroptera
Test for selection relaxation(K = 0.50) was significant(p = 2.558535383556659e-9, LR = 35.49)
Model	log L	# par.	AICc	Time to fit	Ltree	Branch set	ω1	ω2	ω3
Partitioned MG94xREV	-45896.8	246	92286.8	9 min. 27 sec.	3.96	Reference	0.235 (100%)
Test	0.408 (100%)
General Descriptive	-45491.4	478	91943	1 hrs. 38 min. 10 sec.	15.56	All	0.151 (98%)	0.995 (1.2%)	6.64 (1.2%)
Null	-45696.9	249	91892.9	1 hrs. 10 min. 56 sec.	12.67	Reference	0.150 (95%)	1.00 (3.3%)	6.21 (1.6%)
Test	0.150 (95%)	1.00 (3.3%)	6.21 (1.6%)
Alternative	-45679.1	250	91859.4	2 hrs. 40 min. 5 sec.	12.95	Reference	0.0741 (84%)	1.00 (16%)	18.5 (0.36%)
Test	0.271 (84%)	1.00 (16%)	4.32 (0.36%)
Partitioned Exploratory	-45679	254	91867.3	32 min. 14 sec.	12.95	Reference	0.0712 (83%)	0.980 (16%)	18.5 (0.36%)
Test	0.241 (84%)	1.00 (9.7%)	1.64 (6.5%)

## Sheet: Sheet13
RELAX(ed selection test) summary in Carnivora
Test for selection relaxation(K = 0.77) was significant(p = 0.00001678591550180464, LR = 18.52)
Model	log L	# par.	AICc	Time to fit	Ltree	Branch set	ω1	ω2	ω3
Partitioned MG94xREV	-45901.7	246	92296.5	10 min. 22 sec.	3.96	Reference	0.234 (100%)
Test	0.303 (100%)
General Descriptive	-45491.8	478	91943.9	1 hrs. 55 min.	15.55	All	0.155 (98%)	0.996 (1.2%)	6.49 (1.2%)
Null	-45697.1	249	91893.3	33 min. 18 sec.	12.66	Reference	0.154 (96%)	1.00 (2.5%)	5.86 (1.7%)
Test	0.154 (96%)	1.00 (2.5%)	5.86 (1.7%)
Alternative	-45687.8	250	91876.8	3 hrs. 6 min. 14 sec.	12.96	Reference	0.0693 (83%)	0.968 (17%)	18.8 (0.37%)
Test	0.129 (83%)	0.975 (17%)	9.50 (0.37%)
Partitioned Exploratory	-45685.1	254	91879.4	1 hrs. 41 min. 28 sec.	12.96	Reference	0.0758 (83%)	0.909 (17%)	18.6 (0.39%)
Test	0.0508 (79%)	1.00 (7.4%)	1.42 (14%)

[truncated: 15 more sheets: Sheet14, Sheet15, Sheet16, Sheet17, Sheet18, Sheet19, Sheet1, Sheet4, Sheet5, FUBAR, MEME, FEL, SLAC, Logo, LucAssayData]
