# Supplementary material for: Relaxed constraint and functional divergence of the progesterone receptor (PGR) in the human stem-lineage
Source: PLoS Genet. 2020 Apr 17;16(4):e1008666. doi: 10.1371/journal.pgen.1008666 (PMC7190170; doi:10.1371/journal.pgen.1008666)
Supplement: S1 Data — (FASTA) [file pgen.1008666.s002.fasta]

>ModernHuman
ATGACTGAGCTGAAGGCAAAGGGTCCCCGGGCTCCCCACGTGGCGGGCGGCCCGCCCTCCCCCGAGGTCGGATCCCCACTGCTGTGTCGCCCAGCCGCAGGTCCGTTCCCGGGGAGCCAGACCTCGGACACCTTGCCTGAAGTTTCGGCCATACCTATCTCCCTGGACGGGCTACTCTTCCCTCGGCCCTGCCAGGGACAGGACCCCTCCGACGAAAAGACGCAGGACCAGCAGTCGCTGTCGGACGTGGAGGGCGCATATTCCAGAGCTGAAGCTACAAGGGGTGCTGGAGGCAGCAGTTCTAGTCCCCCAGAAAAGGACAGCGGACTGCTGGACAGTGTCTTGGACACTCTGTTGGCGCCCTCAGGTCCCGGGCAGAGCCAACCCAGCCCTCCCGCCTGCGAGGTCACCAGCTCTTGGTGCCTGTTTGGCCCCGAACTTCCCGAAGATCCACCGGCTGCCCCCGCCACCCAGCGGGTGTTGTCCCCGCTCATGAGCCGGTCCGGGTGCAAGGTTGGAGACAGCTCCGGGACGGCAGCTGCCCATAAAGTGCTGCCCCGGGGCCTGTCACCAGCCCGGCAGCTGCTGCTCCCGGCCTCTGAGAGCCCTCACTGGTCCGGGGCCCCAGTGAAGCCGTCTCCGCAGGCCGCTGCGGTGGAGGTTGAGGAGGAGGATGGCTCTGAGTCCGAGGAGTCTGCGGGTCCGCTTCTGAAGGGCAAACCTCGGGCTCTGGGTGGCGCGGCGGCTGGAGGAGGAGCCGCGGCTGTCCCGCCGGGGGCGGCAGCAGGAGGCGTCGCCCTGGTCCCCAAGGAAGATTCCCGCTTCTCAGCGCCCAGGGTCGCCCTGGTGGAGCAGGACGCGCCGATGGCGCCCGGGCGCTCCCCGCTGGCCACCACGGTGATGGATTTCATCCACGTGCCTATCCTGCCTCTCAATCACGCCTTATTGGCAGCCCGCACTCGGCAGCTGCTGGAAGACGAAAGTTACGACGGCGGGGCCGGGGCTGCCAGCGCCTTTGCCCCGCCGCGGAGTTCACCCTGTGCCTCGTCCACCCCGGTCGCTGTAGGCGACTTCCCCGACTGCGCGTACCCGCCCGACGCCGAGCCCAAGGACGACGCGTACCCTCTCTATAGCGACTTCCAGCCGCCCGCTCTAAAGATAAAGGAGGAGGAGGAAGGCGCGGAGGCCTCCGCGCGCTCCCCGCGTTCCTACCTTGTGGCCGGTGCCAACCCCGCAGCCTTCCCGGATTTCCCGTTGGGGCCACNNNNNNNNNTGCCGCCGCGAGCGACCCCATCCAGACCCGGGGAAGCGGCGGTGACGGCCGCACCCGCCAGTGCCTCAGTCTCGTCTGCGTCCTCCTCGGGGTCGACCCTGGAGTGCATCCTGTACAAAGCGGAGGGCGCGCCGCCCCAGCAGGGCCCGTTCGCGCCGCCGCCCTGCAAGGCGCCGGGCGCGAGCGGCTGCCTGCTCCCGCGGGACGGCCTGCCCTCCACCTCCGCCTCTNNNNNNNNNNNNNGGGCGGCCCCCGCGCTCTACCCTGCACTCGGCCTCAACGGGCTCCCGCAGCTCGGCTACCAGGCCGCCGTGCTCAAGGAGGGCCTGCCGCAGGTCTACCCGCCCTATCTCAACTACCTGAGGCCGGATTCAGAAGCCAGCCAGAGCCCACAATACAGCTTCGAGTCATTACCTCAGAAGATTTGTTTAATCTGTGGGGATGAAGCATCAGGCTGTCATTATGGTGTCCTTACCTGTGGGAGCTGTAAGGTCTTCTTTAAGAGGGCAATGGAAGGGCAGCACAACTACTTATGTGCTGGAAGAAATGACTGCATCGTTGATAAAATCCGCAGAAAAAACTGCCCAGCATGTCGCCTTAGAAAGTGCTGTCAGGCTGGCATGGTCCTTGGAGGTCGAAAATTTAAAAAGTTCAATAAAGTCAGAGTTGTGAGAGCACTGGATGCTGTTGCTCTCCCACAGCCAGTGGGCGTTCCAAATGAAAGCCAAGCCCTAAGCCAGAGATTCACTTTTTCACCAGGTCAAGACATACAGTTGATTCCACCACTGATCAACCTGTTAATGAGCATTGAACCAGATGTGATCTATGCAGGACATGACAACACAAAACCTGACACCTCCAGTTCTTTGCTGACAAGTCTTAATCAACTAGGCGAGAGGCAACTTCTTTCAGTAGTCAAGTGGTCTAAATCATTGCCAGGTTTTCGAAACTTACATATTGATGACCAGATAACTCTCATTCAGTATTCTTGGATGAGCTTAATGGTGTTTGGTCTAGGATGGAGATCCTACAAACACGTCAGTGGGCAGATGCTGTATTTTGCACCTGATCTAATACTAAATGAACAGCGGATGAAAGAATCATCATTCTATTCATTATGCCTTACCATGTGGCAGATCCCACAGGAGTTTGTCAAGCTTCAAGTTAGCCAAGAAGAGTTCCTCTGTATGAAAGTATTGTTACTTCTTAATACAATTCCTTTGGAAGGGCTACGAAGTCAAACCCAGTTTGAGGAGATGAGGTCAAGCTACATTAGAGAGCTCATCAAGGCAATTGGTTTGAGGCAAAAAGGAGTTGTGTCGAGCTCACAGCGTTTCTATCAACTTACAAAACTTCTTGATAACTTGCATGATCTTGTCAAACAACTTCATCTGTACTGCTTGAATACATTTATCCAGTCCCGGGCACTGAGTGTTGAATTTCCAGAAATGATGTCTGAAGTTATTGCTGCACAATTACCCAAGATATTGGCAGGGATGGTGAAACCCCTTCTCTTTCATAAAAAG
>Neanderthal
ATGACTGAGCTGAAGGCAAAGGGTCCCCGGGCTCCCCACGTGGCGGGCGGCCCGCCCTCCCCCGAGGTCGGATCCCCACTGCTGTGTCGCCCAGCCGCAGGTCCGTTCCCGGGGAGCCAGACCTCGGACACCTTGCCTGAAGTTTCGGCCATACCTATCTCCCTGGACGGGCTACTCTTCCCTCGGCCCTGCCAGGGACAGGACCCCTCCGACGAAAAGACGCAGGACCAGCAGTCGCTGTCGGACGTGGAGGGCGCATATTCCAGAGCTGAAGCTACAAGGGGTGCTGGAGGCAGCAGTTCTAGTCCCCCAGAAAAGGACAGCGGACTGCTGGACAGTGTCTTGGACACTCTGTTGGCGCCCTCAGGTCCCGGGCAGAGCCAACCCAGCCCTCCCGCCTGCGAGGTCACCAGCTCTTGGTGCCTGTTTGGCCCCGAACTTCCCGAAGATCCACCGGCTGCCCCCGCCACCCAGCGGGTGTTGTCCCCGCTCATGAGCCGGTCCGGGTGCAAGGTTGGAGACAGCTCCGGGACGGCAGCTGCCCATAAAGTGCTGCCCCGGGGCCTGTCACCAGCCCGGCAGCTGCTGCTCCCGGCCTCTGAGAGCCCTCACTGGTCCGGGGCCCCAGTGAAGCCGTCTCCGCAGGCCGCTGCGGTGGAGGTTGAGGAGGAGGATGGCTCTGAGTCCGAGGAGTCTGCGGGTCCGCTTCTGAAGGGCAAACCTCGGGCTCTGGGTGGCGCGGCGGCTGGAGGAGGAGCCGCGGCTGTCCCGCCGGGGGCGGCAGCAGGAGGCGTCGCCCTGGTCCCCAAGGAAGATTCCCGCTTCTCAGCGCCCAGGGTCGCCCTGGTGGAGCAGGACGCGCCGATGGCGCCCGGGCGCTCCCCGCTGGCCACCACGGTGATGGATTTCATCCACGTGCCTATCCTGCCTCTCAATCACGCCTTATTGGCAGCCCGCACTCGGCAGCTGCTGGAAGACGAAAGTTACGACGGCGGGGCCGGGGCTGCCAGCGCCTTTGCCCCGCCGCGGAGTTCACCCTGTGCCTCGTCCACCCCGGTCGCTGTAGGCGACTTCCCCGACTGCGCGTACCCGCCCGACGCCGAGCCCAAGGACGACGCGTACCCTCTCTATAGCGACTTCCAGCCGCCCGCTCTAAAGATAAAGGAGGAGGAGGAAGGCGCGGAGGCCTCCGCGCGCTCCCCGCGTTCCTACCTTGTGGCCGGTGCCAACCCCGCAGCCTTCCCGGATTTCCCGTTGGGGCCACNNNNNNNNNTGCCGCCGCGAGCGACCCCATCCAGACCCGGGGAAGCGGCGGTGACGGCCGCACCCGCCAGTGCCTCAGTCTCGTCTGCGTCCTCCTCGGGGTCGACCCTGGAGTGCATCCTGTACAAAGCGGAGGGCGCGCCGCCCCAGCAGGGCCCGTTCGCGCCGCCGCCCTGCAAGGCGCCGGGCGCGAGCGGCTGCCTGCTCCCGCGGGACGGCCTGCCCTCCACCTCCGCCTCTNNNNNNNNNNNNNGGGCGGCCCCCGCGCTCTACCCTGCACTCGGCCTCAACGGGCTCCCGCAGCTCGGCTACCAGGCCGCCGTGCTCAAGGAGGGCCTGCCGCAGGTCTACCCGCCCTATCTCAACTACCTGAGGCCGGATTCAGAAGCCAGCCAGAGCCCACAATACAGCTTCGAGTCATTACCTCAGAAGATTTGTTTAATCTGTGGGGATGAAGCATCAGGCTGTCATTATGGTGTCCTTACCTGTGGGAGCTGTAAGGTCTTCTTTAAGAGGGCAATGGAAGGGCAGCACAACTACTTATGTGCTGGAAGAAATGACTGCATCGTTGATAAAATCCGCAGAAAAAACTGCCCAGCATGTCGCCTTAGAAAGTGCTGTCAGGCTGGCATGGTCCTTGGAGGTCGAAAATTTAAAAAGTTCAATAAAGTCAGAGTTGTGAGAGCACTGGATGCTGTTGCTCTCCCACAGCCAGTGGGCGTTCCAAATGAAAGCCAAGCCCTAAGCCAGAGATTCACTTTTTCACCAGGTCAAGACATACAGTTGATTCCACCACTGATCAACCTGTTAATGAGCATTGAACCAGATGTGATCTATGCAGGACATGACAACACAAAACCTGACACCTCCAGTTCTTTGCTGACAAGTCTTAATCAACTAGGCGAGAGGCAACTTCTTTCAGTAGTCAAGTGGTCTAAATCATTGCCAGGTTTTCGAAACTTACATATTGATGACCAGATAACTCTCATTCAGTATTCTTGGATGAGCTTAATGGTGTTTGGTCTAGGATGGAGATCCTACAAACACGTCAGTGGGCAGATGCTGTATTTTGCACCTGATCTAATACTAAATGAACAGCGGATGAAAGAATCATCATTCTATTCATTATGCCTTACCATGTGGCAGATCCCACAGGAGTTTGTCAAGCTTCAAGTTAGCCAAGAAGAGTTCCTCTGTATGAAAGTATTGTTACTTCTTAATACAATTCCTTTGGAAGGGCTACGAAGTCAAACCCAGTTTGAGGAGATGAGGTCAAGCTACATTAGAGAGCTCATCAAGGCAATTGGTTTGAGGCAAAAAGGAGTTGTGTCGAGCTCACAGCGTTTCTATCAACTTACAAAACTTCTTGATAACTTGCATGATCTTGTCAAACAACTTCATCTGTACTGCTTGAATACATTTATCCAGTCCCGGGCACTGAGTGTTGAATTTCCAGAAATGATGTCTGAAGTTATTGCTGCACAATTACCCAAGATATTGGCAGGGATGGTGAAACCCCTTCTCTTTCATAAAAAG
>Denisova
ATGACTGAGCTGAAGGCAAAGGGTCCCCGGGCTCCCCACGTGGCGGGCGGCCCGCCCTCCCCCGAGGTCGGATCCCCACTGCTGTGTCGCCCAGCCGCAGGTCCGTTCCCGGGGAGCCAGACCTCGGACACCTTGCCTGAAGTTTCGGCCATACCTATCTCCCTGGACGGGCTACTCTTCCCTCGGCCCTGCCAGGGACAGGACCCCTCCGACGAAAAGACGCAGGACCAGCAGTCGCTGTCGGACGTGGAGGGCGCATATTCCAGAGCTGAAGCTACAAGGGGTGCTGGAGGCAGCAGTTCTAGTCCCCCAGAAAAGGACAGCGGACTGCTGGACAGTGTCTTGGACACTCTGTTGGCGCCCTCAGGTCCCGGGCAGAGCCAACCCAGCCCTCCCGCCTGCGAGGTCACCAGCTCTTGGTGCCTGTTTGGCCCCGAACTTCCCGAAGATCCACCGGCTGCCCCCGCCACCCAGCGGGTGTTGTCCCCGCTCATGAGCCGGTCCGGGTGCAAGGTTGGAGACAGCTCCGGGACGGCAGCTGCCCATAAAGTGCTGCCCCGAGGCCTGTCACCAGCCCGGCAGCTGCTGCTCCCGGCCTCTGAGAGCCCTCATTGGTCCGGGGCCCCAGTGAAGCCGTCTCCGCAGGCCGCTGCGGTGGAGGTTGAGGAGGAGGATGGCTCTGAGTCCGAGGAGTCTGCGGGTCCGCTTCTGAAGGGCAAACCTCGGGCTCTGGGTGGCGCGGCGGCTGGAGGAGGAGCCGCGGCTGTCCCGCCGGGGGCGGCAGCAGGAGGCGTCGCCCTGGTCCCCAAGGAAGATTCCCGCTTCTCAGCGCCCAGGGTCGCCCTGGTGGAGCAGGACGCGCCGATGGCGCCCGGGCGCTCCCCGCTGGCCACCACGGTGATGGATTTCATCCACGTGCCTATCCTGCCTCTCAATCACGCCTTATTGGCAGCCCGCACTCGGCAGCTGCTGGAAGACGAAAGTTACGACGGCGGGGCCGGGGCTGCCAGCGCCTTTGCCCCGCCGCGGAGTTCACCCTCTGCCTCGTCCACCCCGGTCGCTGTAGGCGACTTCCCCGACTGCGCGTACCCGCCCGACGCCGAGCCCAAGGACGACGCGTACCCTCTCTATAGCGACTTCCAGCCGCCCGCTCTAAAGATAAAGGAGGAGGAGGAAGGCGCGGAGGCCTCCGCGCGCTCCCCGCGTTCCTACCTTGTGGCCGGTGCCAACCCCGCAGCCTTCCCGGATTTCCCGTTGGGGCCACNNNNNNNNNTGCCGCCGCGAGCGACCCCATCCAGACCCGGGGAAGCGGCGGTGACGGCCGCACCCGCCAGTGCCTCAGTCTCGTCTGCGTCCTCCTCGGGGTCGACCCTGGAGTGCATCCTGTACAAAGCGGAGGGCGCGCCGCCCCAGCAGGGCCCGTTCGCGCCGCCGCCCTGCAAGGCGCCGGGCGCGAGCGGCTGCCTGCTCCCGCGGGACGGCCTGCCCTCCACCTCCGCCTCTNNNNNNNNNNNNNGGGCGGCCCCCGCGCTCTACCCTGCACTCGGCCTCAACGGGCTCCCGCAGCTCGGCTACCAGGCCGCCGTGCTCAAGGAGGGCCTGCCGCAGGTCTACCCGCCCTATCTCAACTACCTGAGGCCGGATTCAGAAGCCAGCCAGAGCCCACAATACAGCTTCGAGTCATTACCTCAGAAGATTTGTTTAATCTGTGGGGATGAAGCATCAGGCTGTCATTATGGTGTCCTTACCTGTGGGAGCTGTAAGGTCTTCTTTAAGAGGGCAATGGAAGGGCAGCACAACTACTTATGTGCTGGAAGAAATGACTGCATCGTTGATAAAATCCGCAGAAAAAACTGCCCAGCATGTCGCCTTAGAAAGTGCTGTCAGGCTGGCATGGTCCTTGGAGGTCGAAAATTTAAAAAGTTCAATAAAGTCAGAGTTGTGAGAGCACTGGATGCTGTTGCTCTCCCACAGCCAGTGGGCGTTCCAAATGAAAGCCAAGCCCTAAGCCAGAGATTCACTTTTTCACCAGGTCAAGACATACAGTTGATTCCACCACTGATCAACCTGTTAATGAGCATTGAACCAGATGTGATCTATGCAGGACATGACAACACAAAACCTGACACCTCCAGTTCTTTGCTGACAAGTCTTAATCAACTAGGCGAGAGGCAACTTCTTTCAGTAGTCAAGTGGTCTAAATCATTGCCAGGTTTTCGAAACTTACATATTGATGACCAGATAACTCTCATTCAGTATTCTTGGATGAGCTTAATGGTGTTTGGTCTAGGATGGAGATCCTACAAACACGTCAGTGGGCAGATGCTGTATTTTGCACCTGATCTAATACTAAATGAACAGCGGATGAAAGAATCATCATTCTATTCATTATGCCTTACCATGTGGCAGATCCCACAGGAGTTTGTCAAGCTTCAAGTTAGCCAAGAAGAGTTCCTCTGTATGAAAGTATTGTTACTTCTTAATACAATTCCTTTGGAAGGGCTACGAAGTCAAACCCAGTTTGAGGAGATGAGGTCAAGCTACATTAGAGAGCTCATCAAGGCAATTGGTTTGAGGCAAAAAGGAGTTGTGTCGAGCTCACAGCGTTTCTATCAACTTACAAAACTTCTTGATAACTTGCATGATCTTGTCAAACAACTTCATCTGTACTGCTTGAATACATTTATCCAGTCCCGGGCACTGAGTGTTGAATTTCCAGAAATGATGTCTGAAGTTATTGCTGCACAATTACCCAAGATATTGGCAGGGATGGTGAAACCCCTTCTCTTTCATAAAAAG
>CentralChimpanzee
ATGACTGAGCTGAAGGCAAAGGGTCCCCGGGCTCCCCACGTGGCGGGCGGCCCGCCCTCCCCCGAGGTCGGATCCCCACTGCTGTGTCGCCCAGCCGCAGGTCCGTTCCCGGGGAGCCAGACCTCGGACACCTTGCCTGAAGTTTCGGCCATACCTATCTCCCTGGACGGGCTACTCTTCCCTCGGCCCTGCCAGGGACAGGACCCCTCCAACGAAAAGACGCAGGACCAGCAGTCGCTGTCGGACGTGGAGGGCGCATATTCCAGAGCTGAAGCTACAAGGGGTGCTGGAGGCAGCAGTTCTAGTCCCCCAGAAAAGGACAGCGGACTGCTGGACAGTGTCTTGGACACTCTGTTGGCGCCCTCAGGTCCCGGGCAGAGCCAACCCAGCCCTCCCGCCTGCGAGGTCACCAGCTCTTGGTGCCTGTTTGGCCCCGAACTTCCCGAAGATCCACCGGCTGCCCCCGCCACCCAGGGGGTGTTGTCCCCGCTCATGAGCCGGTCCGGGTGCAAGGCTGGAGACAGCTCCGGGACGGCAGCTGCCCATAAAGTGCTGCCCCGGGGCCTGTCACCATCCCGGCAGCTGCTGCTCCCGGCCTCTGGGAGCCCTCATTGGTCCGGGGCCCCAGTGAAGCCGTCTCCGCAGCCCGCTGCGGTGGAGGTTGAGGAGGAGGATGGCTCTGAGTCCGAGGAGTCTGCGGGTCCGCTTCTGAAGGGCAAACCTCGGGCTCTGGGTGGCGCGGCGGCTGGAGGAGGAGCCGCGGCTGTCCCGCCGGGGGCGGCAGCAGGAGGCGTCGCCCTGGTCCCCAAGGAAGATTCCCGCTTCTCAGCGCCCAGGGTCGCCCTGGTGGAGCAGGACGCGCCGATGGCGCCCGGGCGCTCCCCGCTGGCCACCACGATGATGGATTTCATCCACGTGCCTATCCTGCCTCTCAATCACGCCTTATTGGCAGCCCGCACTCGGCAGCTGCTGGAAGACGAAAGTTACGACGGCGGGGCCGGGGCTGCCAGCGCCTTTGCCCCGCCGCGGAGTTCACCCTCTGCCTCGTCCACCCCGGTCGCTGTAGGCGACTTCCCCGACTGCGCGTACCCGCCCGACGCCGAGCCCAAGGACGACGCGTACCCTCTCTATAGCGACTTCCAGCCGCCCGCTCTAAAGATAAAGGAGGAGGAGGAAGGCGCGGAGGCCTCCGCGCGCTCCCCGCGTTCCTACCTTGTGGCCGGTGCCAACCCCGCAGCCTTCCCGGATTTCCCGTTGGGGCCACNNNNNNNNNTGCCGCCGCGAGCGCCCCCATCCAGACCCGGGGAAGCGGCGGTGACGGCCGCACCCGCCAGTGCCTCAGTCTCGTCCGCGTCCTCCTCGGGGTCGACCCTGGAGTGCATCCTGTACAAAGCGGAGGGCGCGCCGCCCCAGCAGGGCCCGTTCGCGCCGCCGCCCTGCAAGGCGCCGGGCGCGAGCGGCTGCCTGCTCCCGCGGGACGGCCTGCCCTCCACCTCCGCCTCTNNNNNNNNNNNNNGGGCGGCCCCCGCGCTCTACCCTGCACTCGGCCTCAACGGGCTCCCGCAGCTCGGCTACCAGGCCGCCGTGCTCAAGGAGGGCCTGCCGCAGGTCTACCCGCCCTATCTCAACTACCTGAGGCCGGATTCAGAAGCCAGCCAGAGCCCACAATACAGCTTCGAGTCATTACCTCAGAAGATTTGTTTAATCTGTGGGGATGAAGCATCAGGCTGTCATTATGGTGTCCTTACCTGTGGGAGCTGTAAGGTCTTCTTTAAGAGGGCAATGGAAGGGCAGCACAACTACTTATGTGCTGGAAGAAATGACTGCATCGTTGATAAAATCCGCAGAAAAAACTGCCCAGCATGTCGCCTTAGAAAGTGCTGTCAGGCTGGCATGGTCCTTGGAGGTCGAAAATTTAAAAAGTTCAATAAAGTCAGAGTTGTGAGAGCACTGGATGCTGTTGCTCTCCCACAGCCAGTGGGCATTCCAAATGAAAGCCAAGCCCTAAGCCAGAGATTCACTTTTTCACCAGGTCAAGACATACAGTTGATTCCACCACTGATCAACCTGTTAATGAGCATTGAACCAGATGTGATCTATGCAGGACATGACAACACAAAACCTGACACCTCCAGTTCTTTGCTGACAAGTCTTAATCAACTAGGCGAGAGGCAACTTCTTTCAGTAGTCAAGTGGTCTAAATCATTGCCAGGTTTTCGAAACTTACATATTGATGACCAGATAACTCTCATTCAGTATTCTTGGATGAGCTTAATGGTGTTTGGTCTAGGATGGAGATCCTACAAACACGTCAGTGGGCAGATGCTGTATTTTGCACCTGATCTAATACTAAATGAACAGCGGATGAAAGAATCATCATTCTATTCATTATGCCTTACCATGTGGCAGATCCCACAGGAGTTTGTCAAGCTTCAAGTTAGCCAAGAAGAGTTCCTCTGTATGAAAGTATTGTTACTTCTTAATACAATTCCTTTGGAAGGGCTACGAAGTCAAACCCAGTTTGAGGAGATGAGGTCAAGCTACATTAGAGAGCTCATCAAGGCAATTGGTTTGAGGCAAAAAGGAGTTGTGTCGAGCTCACAGCGTTTCTATCAACTTACAAAACTTCTTGATAACTTGCATGATCTTGTCAAACAACTTCATCTGTACTGCTTGAATACATTTATCCAGTCCCGGGCACTGAGTGTTGAATTTCCAGAAATGATGTCTGAAGTTATTGCTGCACAATTACCCAAGATATTGGCAGGGATGGTGAAACCCCTTCTCTTTCATAAAAAG
>NigeriaCameroonChimpanzee
ATGACTGAGCTGAAGGCAAAGGGTCCCCGGGCTCCCCACGTGGCGGGCGGCCCGCCCTCCCCCGAGGTCGGATCCCCACTGCTGTGTCGCCCAGCCGCAGGTCCGTTCCCGGGGAGCCAGACCTCGGACACCTTGCCTGAAGTTTCGGCCATACCTATCTCCCTGGACGGGCTACTCTTCCCTCGGCCCTGCCAGGGACAGGACCCCTCCAACGAAAAGACGCAGGACCAGCAGTCGCTGTCGGACGTGGAGGGCGCATATTCCAGAGCTGAAGCTACAAGGGGTGCTGGAGGCAGCAGTTCTAGTCCCCCAGAAAAGGACAGCGGACTGCTGGACAGTGTCTTGGACACTCTGTTGGCGCCCTCAGGTCCCGGGCAGAGCCAACCCAGCCCTCCCGCCTGCGAGGTCACCAGCTCTTGGTGCCTGTTTGGCCCCGAACTTCCCGAAGATCCACCGGCTGCCCCCGCCACCCAGGGGGTGTTGTCCCCGCTCATGAGCCGGTCCGGGTGCAAGGCTGGAGACAGCTCCGGGACGGCAGCTGCCCATAAAGTGCTGCCCCGGGGCCTGTCACCATCCCGGCAGCTGCTGCTCCCGGCCTCTGGGAGCCCTCATTGGTCCGGGGCCCCAGTGAAGCCGTCTCCGCAGCCCGCTGCGGTGGAGGTTGAGGAGGAGGATGGCTCTGAGTCCGAGGAGTCTGCGGGTCCGCTTCTGAAGGGCAAACCTCGGGCTCTGGGTGGCGCGGCGGCTGGAGGAGGAGCCGCGGCTGTCCCGCCGGGGGCGGCAGCAGGAGGCGTCGCCCTGGTCCCCAAGGAAGATTCCCGCTTCTCAGCGCCCAGGGTCGCCCTGGTGGAGCAGGACGCGCCGATGGCGCCCGGGCGCTCCCCGCTGGCCACCACGATGATGGATTTCATCCACGTGCCTATCCTGCCTCTCAATCACGCCTTATTGGCAGCCCGCACTCGGCAGCTGCTGGAAGACGAAAGTTACGACGGCGGGGCCGGGGCTGCCAGCGCCTTTGCCCCGCCGCGGAGTTCACCCTCTGCCTCGTCCACCCCGGTCGCTGTAGGCGACTTCCCCGACTGCGCGTACCCGCCCGACGCCGAGCCCAAGGACGACGCGTACCCTCTCTATAGCGACTTCCAGCCGCCCGCTCTAAAGATAAAGGAGGAGGAGGAAGGCGCGGAGGCCTCCGCGCGCTCCCCGCGTTCCTACCTTGTGGCCGGTGCCAACCCCGCAGCCTTCCCGGATTTCCCGTTGGGGCCACNNNNNNNNNTGCCGCCGCGAGCGCCCCCATCCAGACCCGGGGAAGCGGCGGTGACGGCCGCACCCGCCAGTGCCTCAGTCTCGTCCGCGTCCTCCTCGGGGTCGACCCTGGAGTGCATCCTGTACAAAGCGGAGGGCGCGCCGCCCCAGCAGGGCCCGTTCGCGCCGCCGCCCTGCAAGGCGCCGGGCGCGAGCGGCTGCCTGCTCCCGCGGGACGGCCTGCCCTCCACCTCCGCCTCTNNNNNNNNNNNNNGGGCGGCCCCCGCGCTCTACCCTGCACTCGGCCTCAACGGGCTCCCGCAGCTCGGCTACCAGGCCGCCGTGCTCAAGGAGGGCCTGCCGCAGGTCTACCCGCCCTATCTCAACTACCTGAGGCCGGATTCAGAAGCCAGCCAGAGCCCACAATACAGCTTCGAGTCATTACCTCAGAAGATTTGTTTAATCTGTGGGGATGAAGCATCAGGCTGTCATTATGGTGTCCTTACCTGTGGGAGCTGTAAGGTCTTCTTTAAGAGGGCAATGGAAGGGCAGCACAACTACTTATGTGCTGGAAGAAATGACTGCATCGTTGATAAAATCCGCAGAAAAAACTGCCCAGCATGTCGCCTTAGAAAGTGCTGTCAGGCTGGCATGGTCCTTGGAGGTCGAAAATTTAAAAAGTTCAATAAAGTCAGAGTTGTGAGAGCACTGGATGCTGTTGCTCTCCCACAGCCAGTGGGCATTCCAAATGAAAGCCAAGCCCTAAGCCAGAGATTCACTTTTTCACCAGGTCAAGACATACAGTTGATTCCACCACTGATCAACCTGTTAATGAGCATTGAACCAGATGTGATCTATGCAGGACATGACAACACAAAACCTGACACCTCCAGTTCTTTGCTGACAAGTCTTAATCAACTAGGCGAGAGGCAACTTCTTTCAGTAGTCAAGTGGTCTAAATCATTGCCAGGTTTTCGAAACTTACATATTGATGACCAGATAACTCTCATTCAGTATTCTTGGATGAGCTTAATGGTGTTTGGTCTAGGATGGAGATCCTACAAACACGTCAGTGGGCAGATGCTGTATTTTGCACCTGATCTAATACTAAATGAACAGCGGATGAAAGAATCATCATTCTATTCATTATGCCTTACCATGTGGCAGATCCCACAGGAGTTTGTCAAGCTTCAAGTTAGCCAAGAAGAGTTCCTCTGTATGAAAGTATTGTTACTTCTTAATACAATTCCTTTGGAAGGGCTACGAAGTCAAACCCAGTTTGAGGAGATGAGGTCAAGCTACATTAGAGAGCTCATCAAGGCAATTGGTTTGAGGCAAAAAGGAGTTGTGTCGAGCTCACAGCGTTTCTATCAACTTACAAAACTTCTTGATAACTTGCATGATCTTGTCAAACAACTTCATCTGTACTGCTTGAATACATTTATCCAGTCCCGGGCACTGAGTGTTGAATTTCCAGAAATGATGTCTGAAGTTATTGCTGCACAATTACCCAAGATATTGGCAGGGATGGTGAAACCCCTTCTCTTTCATAAAAAG
>EasternChimpanzee
ATGACTGAGCTGAAGGCAAAGGGTCCCCGGGCTCCCCACGTGGCGGGCGGCCCGCCCTCCCCCGAGGTCGGATCCCCACTGCTGTGTCGCCCAGCCGCAGGTCCGTTCCCGGGGAGCCAGACCTCGGACACCTTGCCTGAAGTTTCGGCCATACCTATCTCCCTGGACGGGCTACTCTTCCCTCGGCCCTGCCAGGGACAGGACCCCTCCAACGAAAAGACGCAGGACCAGCAGTCGCTGTCGGACGTGGAGGGCGCATATTCCAGAGCTGAAGCTACAAGGGGTGCTGGAGGCAGCAGTTCTAGTCCCCCAGAAAAGGACAGCGGACTGCTGGACAGTGTCTTGGACACTCTGTTGGCGCCCTCAGGTCCCGGGCAGAGCCAACCCAGCCCTCCCGCCTGCGAGGTCACCAGCTCTTGGTGCCTGTTTGGCCCCGAACTTCCCGAAGATCCACCGGCTGCCCCCGCCACCCAGGGGGTGTTGTCCCCGCTCATGAGCCGGTCCGGGTGCAAGGCTGGAGACAGCTCCGGGACGGCAGCTGCCCATAAAGTGCTGCCCCGGGGCCTGTCACCATCCCGGCAGCTGCTGCTCCCGGCCTCTGGGAGCCCTCATTGGTCCGGGGCCCCAGTGAAGCCGTCTCCGCAGCCCGCTGCGGTGGAGGTTGAGGAGGAGGATGGCTCTGAGTCCGAGGAGTCTGCGGGTCCGCTTCTGAAGGGCAAACCTCGGGCTCTGGGTGGCGCGGCGGCTGGAGGAGGAGCCGCGGCTGTCCCGCCGGGGGCGGCAGCAGGAGGCGGCGCCCGGGTCCCCAAGGAAGATTCCCGCTTCTCAGCGCCCAGGGTCGCCCTGGTGGAGCAGGACGCGCCGATGGCGCCCGGGCGCTCCCCGCTGGCCACCACGATGATGGATTTCATCCACGTGCCTATCCTGCCTCTCAATCACGCCTTATTGGCAGCCCGCACTCGGCAGCTGCTGGAAGACGAAAGTTACGACGGCGGGGCCGGGGCTGCCAGCGCCTTTGCCCCGCCGCGGAGTTCACCCTCTGCCTCGTCCACCCCGGTCGCTGTAGGCGACTTCCCCGACTGCGCGTACCCGCCCGACGCCGAGCCCAAGGACGACGCGTACCCTCTCTATAGCGACTTCCAGCCGCCCGCTCTAAAGATAAAGGAGGAGGAGGAAGGCGCGGAGGCCTCCGCGCGCTCCCCGCGTTCCTACCTTGTGGCCGGTGCCAACCCCGCAGCCTTCCCGGATTTCCCGTTGGGGCCACNNNNNNNNNTGCCGCCGCGAGCGCCCCCATCCAGACCCGGGGAAGCGGCGGTGACGGCCGCACCCGCCAGTGCCTCAGTCTCGTCCGCGTCCTCCTCGGGGTCGACCCTGGAGTGCATCCTGTACAAAGCGGAGGGCGCGCCGCCCCAGCAGGGCCCGTTCGCGCCGCCGCCCTGCAAGGCGCCGGGCGCGAGCGGCTGCCTGCTCCCGCGGGACGGCCTGCCCTCCACCTCCGCCTCTNNNNNNNNNNNNNGGGCGGCCCCCGCGCTCTACCCTGCACTCGGCCTCAACGGGCTCCCGCAGCTCGGCTACCAGGCCGCCGTGCTCAAGGAGGGCCTGCCGCAGGTCTACCCGCCCTATCTCAACTACCTGAGGCCGGATTCAGAAGCCAGCCAGAGCCCACAATACAGCTTCGAGTCATTACCTCAGAAGATTTGTTTAATCTGTGGGGATGAAGCATCAGGCTGTCATTATGGTGTCCTTACCTGTGGGAGCTGTAAGGTCTTCTTTAAGAGGGCAATGGAAGGGCAGCACAACTACTTATGTGCTGGAAGAAATGACTGCATCGTTGATAAAATCCGCAGAAAAAACTGCCCAGCATGTCGCCTTAGAAAGTGCTGTCAGGCTGGCATGGTCCTTGGAGGTCGAAAATTTAAAAAGTTCAATAAAGTCAGAGTTGTGAGAGCACTGGATGCTGTTGCTCTCCCACAGCCAGTGGGCATTCCAAATGAAAGCCAAGCCCTAAGCCAGAGATTCACTTTTTCACCAGGTCAAGACATACAGTTGATTCCACCACTGATCAACCTGTTAATGAGCATTGAACCAGATGTGATCTATGCAGGACATGACAACACAAAACCTGACACCTCCAGTTCTTTGCTGACAAGTCTTAATCAACTAGGCGAGAGGCAACTTCTTTCAGTAGTCAAGTGGTCTAAATCATTGCCAGGTTTTCGAAACTTACATATTGATGACCAGATAACTCTCATTCAGTATTCTTGGATGAGCTTAATGGTGTTTGGTCTAGGATGGAGATCCTACAAACACGTCAGTGGGCAGATGCTGTATTTTGCACCTGATCTAATACTAAATGAACAGCGGATGAAAGAATCATCATTCTATTCATTATGCCTTACCATGTGGCAGATCCCACAGGAGTTTGTCAAGCTTCAAGTTAGCCAAGAAGAGTTCCTCTGTATGAAAGTATTGTTACTTCTTAATACAATTCCTTTGGAAGGGCTACGAAGTCAAACCCAGTTTGAGGAGATGAGGTCAAGCTACATTAGAGAGCTCATCAAGGCAATTGGTTTGAGGCAAAAAGGAGTTGTGTCGAGCTCACAGCGTTTCTATCAACTTACAAAACTTCTTGATAACTTGCATGATCTTGTCAAACAACTTCATCTGTACTGCTTGAATACATTTATCCAGTCCCGGGCACTGAGTGTTGAATTTCCAGAAATGATGTCTGAAGTTATTGCTGCACAATTACCCAAGATATTGGCAGGGATGGTGAAACCCCTTCTCTTTCATAAAAAG
>Bonobo
ATGACTGAGCTGAAGGCAAAGGGTCCCCGGGCTCCCCACGTGGCGGGCGGCCCGCCCTCCCCCGAGGTCGGATCCCCACTGCTGTGTCGCCCAGCCGCAGGTCCGTTCCCGGGGAGCCAGACCTCGGACACCTTGCCTGAAGTTTCGGCCATACCTATCTCCCTGGACGGGCTACTCTTCCCTCGGCCCTGCCAGGGACAGGACCCCTCCAACGAAAAGACGCAGGACCAGCAGTCGCTGTCGGACGTGGAGGGCGCATATTCCAGAGCTGAAGCTACAAGGGGTGCTGGAGGCAGCAGTTCTAGTCCCCCAGAAAAGGACAGCGGACTGCTGGACAGTGTCTTGGACACTCTGTTGGCGCCCTCAGGTCCCGGGCAGAGCCAACCCAGCCCTCCCGCCTGCGAGGTCACCAGCTCTTGGTGCCTGTTTGGCCCCGAACTTCCCGAAGATCCACCGGCTGCCCCCGCCACCCAGGGGGTGTTGTCCCCGCTCATGAGCCGGTCCGGGTGCAAGGCTGGAGACAGCTCCGGGACGGCAGCTGCCCATAAAGTGCTGCCCCGGGGCCTGTCACCATCCCGGCAGCTGCTGCTCCCGGCCTCTGGGAGCCCTCATTGGTCCGGGGCCCCAGTGAAGCCGTCTCCGCAGCCCGCTGCGGTGGAGGTTGAGGAGGAGGATGGCTCTGAGTCCGAGGAGTCTGCGGGTCCGCTTCTGAAGGGCAAACCTCGGGCTCTGGGTGGCGCGGCGGCTGGAGGAGGAGCCGCGGCTGTCCCGCCGGGGGCGGCAGCAGGAGGCGTCGCCCTGGTCCCCAAGGAAGATTCCCGCTTCTCAGCGCCCAGGGTCGCCCTGGTGGAGCAGGACGCGCCGATGGCGCCCGGGCGCTCCCCGCTGGCCACCACGATGATGGATTTCATCCACGTGCCTATCCTGCCTCTCAATCACGCCTTATTGGCAGCCCGCACTCGGCAGCTGCTGGAAGACGAAAGTTACGACGGCGGGGCCGGGGCTGCCAGCGCCTTTGCCCCGCCGCGGAGTTCACCCTCTGCCTCGTCCACCCCGGTCGCTGTAGGCGACTTCCCCGACTGCGCGTACCCGCCCGACGCCGAGCCCAAGGACGACGCGTACCCTCTCTATAGCGACTTCCAGCCGCCCGCTCTAAAGATAAAGGAGGAGGAGGAAGGCGCGGAGGCCTCCGCGCGCTCCCCGCGTTCCTACCTTGTGGCCGGTGCCAACCCCGCAGCCTTCCCGGATTTCCCGTTGGGGCCACNNNNNNNNNTGCCGCCGCGAGCGCCCCCATCCAGACCCGGGGAAGCGGCGGTGACGGCCGCACCCGCCAGTGCCTCAGTCTCGTCCGCGTCCTCCTCGGGGTCGACCCTGGAGTGCATCCTGTACAAAGCGGAGGGCGCGCCGCCCCAGCAGGGCCCGTTCGCGCCGCCGCCCTGCAAGGCGCCGGGCGCGAGCGGCTGCCTGCTCCCGCGGGACGGCCTGCCCTCCACCTCCGCCTCTNNNNNNNNNNNNNGGGCGGCCCCCGCGCTCTACCCTGCACTCGGCCTCAGCGGGCTCCCGCAGCTCGGCTACCAGGCCACCGTGCTCAAGGAGGGCCTGCCGCAGGTCTACCCGCCCTATCTCAACTACCTGAGGCCGGATTCAGAAGCCAGCCAGAGCCCACAATACAGCTTCGAGTCATTACCTCAGAAGATTTGTTTAATCTGTGGGGATGAAGCATCAGGCTGTCATTATGGTGTCCTTACCTGTGGGAGCTGTAAGGTCTTCTTTAAGAGGGCAATGGAAGGGCAGCACAACTACTTATGTGCTGGAAGAAATGACTGCATCGTTGATAAAATCCGCAGAAAAAACTGCCCAGCATGTCGCCTTAGAAAGTGCTGTCAGGCTGGCATGGTCCTTGGAGGTCGAAAATTTAAAAAGTTCAATAAAGTCAGAGTTGTGAGAGCACTGGATGCTGTTGCTCTCCCACAGCCAGTGGGCATTCCAAATGAAAGCCAAGCCCTAAGCCAGAGATTCAGTTTTTCACCAGGTCAAGACATACAGTTGATTCCACCACTGATCAACCTGTTAATGAGCATTGAACCAGATGTGATCTATGCAGGACATGACAACACAAAACCTGACACCTCCAGTTCTTTGCTGACAAGTCTTAATCAACTAGGCGAGAGGCAACTTCTTTCAGTAGTCAAGTGGTCTAAATCATTGCCAGGTTTTCGAAACTTACATATTGATGACCAGATAACTCTCATTCAGTATTCTTGGATGAGCTTAATGGTGTTTGGTCTAGGATGGAGATCCTACAAACACGTCAGTGGGCAGATGCTGTATTTTGCACCTGATCTAATACTAAATGAACAGCGGATGAAAGAATCATCATTCTATTCATTATGCCTTACCATGTGGCAGATCCCACAGGAGTTTGTCAAGCTTCAAGTTAGCCAAGAAGAGTTCCTCTGTATGAAAGTATTGTTACTTCTTAATACAATTCCTTTGGAAGGGCTACGAAGTCAAACCCAGTTTGAGGAGATGAGATCAAGCTACATTAGAGAGCTCATCAAGGCAATTGGTTTGAGGCAAAAAGGAGTTGTGTCGAGCTCACAGCGTTTCTATCAACTTACAAAACTTCTTGATAACTTGCATGATCTTGTCAAACAACTTCATCTGTACTGCTTGAATACATTTATCCAGTCCCGGGCACTGAGTGTTGAATTTCCAGAAATGATGTCTGAAGTTATTGCTGCACAATTACCCAAGATATTGGCAGGGATGGTGAAACCCCTTCTCTTTCATAAAAAG
>WesternChimpanzee
ATGACTGAGCTGAAGGCAAAGGGTCCCCGGGCTCCCCACGTGGCGGGCGGCCCGCCCTCCCCCGAGGTCGGATCCCCACTGCTGTGTCGCCCAGCCGCAGGTCCGTTCCCGGGGAGCCAGACCTCGGACACCTTGCCTGAAGTTTCGGCCATACCTATCTCCCTGGACGGGCTACTCTTCCCTCGGCCCTGCCAGGGACAGGACCCCTCCAACGAAAAGACGCAGGACCAGCAGTCGCTGTCGGACGTGGAGGGCGCATATTCCAGAGCTGAAGCTACAAGGGGTGCTGGAGGCAGCAGTTCTAGTCCCCCAGAAAAGGACAGCGGACTGCTGGACAGTGTCTTGGACACTCTGTTGGCGCCCTCAGGTCCCGGGCAGAGCCAACCCAGCCCTCCCGCCTGCGAGGTCACCAGCTCTTGGTGCCTGTTTGGCCCCGAACTTCCCGAAGATCCACCGGCTGCCCCCGCCACCCAGGGGGTGTTGTCCCCGCTCATGAGCCGGTCCGGGTGCAAGGCTGGAGACAGCTCCGGGACGGCAGCTGCCCATAAAGTGCTGCCCCGGGGCCTGTCACCATCCCGGCAGCTGCTGCTCCCGGCCTCTGGGAGCCCTCATTGGTCCGGGGCCCCAGTGAAGCCGTCTCCGCAGCCCGCTGCGGTGGAGGTTGAGGAGGAGGATGGCTCTGAGTCCGAGGAGTCTGCGGGTCCGCTTCTGAAGGGCAAACCTCGGGCTCTGGGTGGCGCGGCGGCTGGAGGAGGAGCCGCGGCTGTCCCGCCGGGGGCGGCAGCAGGAGGCGTCGCCCGGGTCCCCAAGGAAGATTCCCGCTTCTCAGCGCCCAGGGTCGCCCTGGTGGAGCAGGACGCGCCGATGGCGCCCGGGCGCTCCCCGCTGGCCACCACGATGATGGATTTCATCCACGTGCCTATCCTGCCTCTCAATCACGCCTTATTGGCAGCCCGCACTCGGCAGCTGCTGGAAGACGAAAGTTACGACGGCGGGGCCGGGGCTGCCAGCGCCTTTGCCCCGCCGCGGAGTTCACCCTCTGCCTCGTCCACCCCGGTCGCTGTAGGCGACTTCCCCGACTGCGCGTACCCGCCCGACGCCGAGCCCAAGGACGACGCGTACCCTCTCTATAGCGACTTCCAGCCGCCCGCTCTAAAGATAAAGGAGGAGGAGGAAGGCGCGGAGGCCTCCGCGCGCTCCCCGCGTTCCTACCTTGTGGCCGGTGCCAACCCCGCAGCCTTCCCGGATTTCCCGTTGGGGCCACNNNNNNNNNTGCCGCCGCGAGCGCCCCCATCCAGACCCGGGGAAGCGGCGGTGACGGCCCCCCCCGCCAGTGCCTCAGTCTCGTCCGCGTCCTCCTCGGGGTCGACCCTGGAGTGCATCCTGTACAAAGCGGAGGGCGCGCCGCCCCAGCAGGGCCCGTTCGCGCCGCCGCCCTGCAAGGCGCCGGGCGCGAGCGGCTGCCTGCTCCCGCGGGACGGCCTGCCCTCCACCTCCGCCTCTNNNNNNNNNNNNNGGGCGGCCCCCGCGCTCTACCCTGCACTCGGCCTCAACGGGCTCCCGCAGCTCGGCTACCAGGCCGCCGTGCTCAAGGAGGGCCTGCCGCAGGTCTACCCGCCCTATCTCAACTACCTGAGGCCGGATTCAGAAGCCAGCCAGAGCCCACAATACAGCTTCGAGTCATTACCTCAGAAGATTTGTTTAATCTGTGGGGATGAAGCATCAGGCTGTCATTATGGTGTCCTTACCTGTGGGAGCTGTAAGGTCTTCTTTAAGAGGGCAATGGAAGGGCAGCACAACTACTTATGTGCTGGAAGAAATGACTGCATCGTTGATAAAATCCGCAGAAAAAACTGCCCAGCATGTCGCCTTAGAAAGTGCTGTCAGGCTGGCATGGTCCTTGGAGGTCGAAAATTTAAAAAGTTCAATAAAGTCAGAGTTGTGAGAGCACTGGATGCTGTTGCTCTCCCACAGCCAGTGGGCATTCCAAATGAAAGCCAAGCCCTAAGCCAGAGATTCACTTTTTCACCAGGTCAAGACATACAGTTGATTCCACCACTGATCAACCTGTTAATGAGCATTGAACCAGATGTGATCTATGCAGGACATGACAACACAAAACCTGACACCTCCAGTTCTTTGCTGACAAGTCTTAATCAACTAGGCGAGAGGCAACTTCTTTCAGTAGTCAAGTGGTCTAAATCATTGCCAGGTTTTCGAAACTTACATATTGATGACCAGATAACTCTCATTCAGTATTCTTGGATGAGCTTAATGGTGTTTGGTCTAGGATGGAGATCCTACAAACACGTCAGTGGGCAGATGCTGTATTTTGCACCTGATCTAATACTAAATGAACAGCGGATGAAAGAATCATCATTCTATTCATTATGCCTTACCATGTGGCAGATCCCACAGGAGTTTGTCAAGCTTCAAGTTAGCCAAGAAGAGTTCCTCTGTATGAAAGTATTGTTACTTCTTAATACAATTCCTTTGGAAGGGCTACGAAGTCAAACCCAGTTTGAGGAGATGAGGTCAAGCTACATTAGAGAGCTCATCAAGGCAATTGGTTTGAGGCAAAAAGGAGTTGTGTCGAGCTCACAGCGTTTCTATCAACTTACAAAACTTCTTGATAACTTGCATGATCTTGTCAAACAACTTCATCTGTACTGCTTGAATACATTTATCCAGTCCCGGGCACTGAGTGTTGAATTTCCAGAAATGATGTCTGAAGTTATTGCTGCACAATTACCCAAGATATTGGCAGGGATGGTGAAACCCCTTCTCTTTCATAAAAAG
>WesternLowlandGorilla
ATGACTGAGCTGAAGGCAAAGGGTCCCCGGGCTCCCCACGTGGCGGGCGGCCCGCCCTCCCCCGAGGTCGGATCCCCACTGCTGTGTCGCCCAGCCGCAGGTCCGTATCCGGGGAGCCAGACCTCGGATACCTTGCCTGAAGTTTCGGCCATACCTATCTCCCTGGACGGGCTACTCTTCCCTCGGCCCTGCCAGGGACAGGACCCCTCCGACGAAAAGACGCAGGACCAGCAGTCGCTGTCGGACGTGGAGGGCGCATATTCCAGAGCTGAAGCTACAAGGGGTGCTGGAGGCAGCAGTTCTAGTCCCCCAGAAAAGGACAGCGGACTGCTTGACAGTGTCTTGGAAACTCTGTTGGCGCCCTCAGGTCCCGGGCAGAGCCAACCCAGCCCTCCCGCCTGCGAGGTCACCAGCTCTTGGTGCCTGTTTGGCCCCGAACTTCCCGAAGATCCACCGGCTGCCCCCGCCACCCAGGGGGTGTTGTCCCCGCTCATGAGCCGGTCCGGGGGCAAGGCTGGAGACAGCTCCGGGACGGCAGCTGCCCATAAGGTGCTGCCCCGGGGCCTGTCACCATCCCGGCAGCTGCTGCTCCCGGTCTCTGGGAGCCCTCATTGGTCCGGGGCCCCAGTGAAGCCGTCTCCGCAGCCAGCTGCGGTGGAGGTTGAGGAGGAGGATGGCTCCGAGTCCGAGGAGTCTGCGGGTCCGCTTCTGAAGGGCAAACCTCGGGCTCTGGGTGGCGCGGCGGCTGGAGGAGGAGCCGCGGCTGTCCCGCCGGGGGCGGCAGCAGGAGGCGTCGCCCTGGTCCCCAAGGAAGATTCCCGCTTCTCAGCGCCCAGGGTCGCCCTGGTGGAGCAGGACGCGCCGATGGCGCCCGGGCGCTCCCCGCTGGCCACCACGGTGATGGATTTCATCCACGTGCCTATCCTGCCTCTCAATCACGCCTTATTGGCAGCCCGCACTCGGCAGCTGCTGGAAGACGAAAGTTACGACGGCGGGGCCGGGGCTGCCAGCGCCTTTGCCCCGCCGCGGAGTTCACCCTCTGCCTCGTCCACCCCGGTCGCTGTAGGCGACTTCCCCGACTGCGCGTACCCGCCCGACGCCGAGCCCAAGGACGACGCGTACCCTCTCTATAGCGACTTCCAGCCGCCCGCTCTAAAGATAAAGGAGGAGGAGGAAGGCGCGGAGGCCTCCGCGCGCTCCCCGCGTTCCTACCTTGTGGCCGGTGCCAACCCCGCAGCCTTCCCGGATTTCCCGTTGGGGCCACNNNNNNNNNTGCCGCCGCGAGCGCCCCCATCCAGACCCGGGGAAGCGGCGGTGACGGCCGCACCCGCCAGTGCCTCAGTCTCGTCCGCGTCCTCCTCGGGGTCGACCCTGGAGTGCATCCTGTACAAAGCGGAGGGCGCGCCGCCCCAGCAGGGCCCGTTCGCGCCGCCGCCCTGCAAGGCGCCGGGCGCGAGCGGCTGCCTGCTCCCGCGGGACGGCCTGCCCTCCACCTCCGCCTCTNNNNNNNNNNNNNGGGCGGCCCCCGCGCTCTACCCTGCACTCGGCCTCAACGGGCTCCCGCAGCTCGGCTACCAGGCCGCCGTGCTCAAGGAGGGCCTGCCGCAGGTCTACCCGCCCTATCTCAACTACCTGAGGCCGGATTCAGAAGCCAGCCAGAGCCCACAATACAGCTTCGAGTCATTACCTCAGAAGATTTGTTTAATCTGTGGGGATGAAGCATCAGGCTGTCATTATGGTGTCCTTACCTGTGGGAGCTGTAAGGTCTTCTTTAAAAGGGCAATGGAAGGGCAGCACAACTACTTATGTGCTGGAAGAAATGACTGCATCGTTGATAAAATCCGCAGAAAAAACTGCCCAGCATGTCGCCTTAGAAAGTGCTGTCAGGCTGGCATGGTCCTTGGAGGTCGAAAATTTAAAAAGTTCAATAAAGTCAGAGTTGTGAGAGCACTGGATGCTGTTGCTCTCCCACAGCCAGTGGGCATTCCAAATGAAAGCCAAGCCCTAAGCCAGAGATTCACTTTTTCACCAGGTCAAGACATACAGTTGATTCCACCACTGATCAACCTGTTAATGAGCATTGAACCAGATGTGATCTATGCAGGACATGACAACACAAAACCTGACACCTCCAGTTCTTTGCTGACAAGTCTTAATCAACTAGGCGAGAGGCAACTTCTTTCAGTAGTCAAGTGGTCTAAATCATTGCCAGGTTTTCGAAACTTACATATTGATGACCAGATAACTCTCATTCAGTATTCTTGGATGAGCTTAATGGTGTTTGGTCTAGGATGGAGATCCTACAAACATGTCAGTGGGCAGATGCTGTATTTTGCACCTGATCTAATACTAAATGAACAGCGGATGAAAGAATCATCATTCTATTCATTATGCCTTACCATGTGGCAGATCCCACAGGAGTTTGTCAAGCTTCAAGTTAGCCAAGAAGAGTTCCTCTGTATGAAAGTATTGTTACTTCTTAATACAATTCCTTTGGAAGGGCTACGAAGTCAAACCCAGTTTGAGGAGATGAGATCAAGCTACATTAGAGAGCTCATCAAGGCAATTGGTTTGAGGCAAAAAGGAGTTGTGTCGAGCTCACAGCGTTTCTATCAACTTACAAAACTTCTTGATAACTTGCATGATCTTGTCAAACAACTTCATCTGTACTGCTTGAATACATTTATCCAGTCCCGGGCACTGAGTGTTGAATTTCCAGAAATGATGTCTGAAGTTATTGCTGCACAATTACCCAAGATATTGGCAGGGATGGTGAAACCCCTTCTCTTTCATAAAAAG
>EasternLowlandGorilla
ATGACTGAGCTGAAGGCAAAGGGTCCCCGGGCTCCCCACGTGGCGGGCGGCCCGCCCTCCCCCGAGGTCGGATCCCCACTGCTGTGTCGCCCAGCCGCAGGTCCGTATCCGGGGAGCCAGACCTCGGATACCTTGCCTGAAGTTTCGGCCATACCTATCTCCCTGGACGGGCTACTCTTCCCTCGGCCCTGCCAGGGACAGGACCCCTCCGACGAAAAGACGCAGGACCAGCAGTCGCTGTCGGACGTGGAGGGCGCATATTCCAGAGCCGAAGCTACAAGGGGTGCTGGAGGCAGCAGTTCTAGTCCCCCAGAAAAGGACAGCGGACTGCTTGACAGTGTCTTGGAAACTCTGTTGGCGCCCTCAGGTCCCGGGCAGAGCCAACCCAGCCCTCCCGCCTGCGAGGTCACCAGCTCTTGGTGCCTGTTTGGCCCCGAACTTCCCGAAGATCCACCGCCTGCCCACGCCCCCCAGGGGGTGTTGTCCCCGCTCATGAGCCGGTCCGGGGGCAAGGCTGGAGACAGCTCCGGGACGGCAGCTGCCCATAAGGTGCTGCCCCGGGGCCTGTCACCATCCCGGCAGCTGCTGCTCCCGGTCTCTGTGCGCCCTCATTGGTCCGGGGCCCCAGTGAAGCCGCCTCCGCAGCCAGCTGCGGTGGAGGTTGAGGAGGAGGATGGCTCCGAGTCCGAGGAGTCTGCGGGTCCGCTTCTTAAGGGCAAACCTCGGGCTCTGGGTGGCGCGGCGGCTGGAGGAGGAGCCGCGGCTGTCCCGCCGGGGGCGGCAGCAGGAGGCGTCGCCCTGGTCCCCAAGGAAGATTCCCGCTTCTCAGCGCCCAGGGTCGCCCTGGTGGAGCAGGACGCGCCGATGGCGCCCGGGCGCTCCCCGCTGGCCACCACGGTGATGGATTTCATCCACGTGCCTATCCTGCCTCTCAATCACGCCTTATTGGCAGCCCGCACTCGGCAGCTGCTGGAAGACGAAAGTTACGACGGCGGGGCCGGGGCTGCCAGCGCCTTTGCCCCGCCGCGGAGTTCACCCTCTGCCTCGTCCACCCCGGTCGCTGTAGGCGACTTCCCCGACTGCGCGTACCCGCCCGACGCCGAGCCCAAGGACGACGCGTACCCTCTCTATAGCGACTTCCAGCCGCCCGCTCTAAAGATAAAGGAGGAGGAGGAAGGCGCGGAGGCCTCCGCGCGCTCCCCGCGTTCCTACCTTGTGGCCGGTGCCAACCCCGCAGCCTTCCCGGATTTCCCGTTGGGGCCACNNNNNNNNNTGCCGCCGCGAGCGCCCCCATCCAGACCCGGGGAAGCGGCGGTGACGGCCGCACCCGCCAGTGCCTCAGTCTCGTCCGCGTCCTCCTCGGGGTCGACCCTGGAGTGCATCCTGTACAAAGCGGAGGGCGCGCCGCCCCAGCAGGGCCCGTTCGCGCCGCCGCCCTGCAAGGCGCCGGGCGCGAGCGGCTGCCTGCTCCCGCGGGACGGCCTGCCCTCCACCTCCGCCTCTNNNNNNNNNNNNNGGGCGGCCCCCGCGCTCTACCCTGCACTCGGCCTCAACGGGCTCCCGCAGCTCGGCTACCAGGCCGCCGTGCTCAAGGAGGGCCTGCCGCAGGTCTACCCGCCCTATCTCAACTACCTGAGGCCGGATTCAGAAGCCAGCCAGAGCCCACAATACAGCTTCGAGTCATTACCTCAGAAGATTTGTTTAATCTGTGGGGATGAAGCATCAGGCTGTCATTATGGTGTCCTTACCTGTGGGAGCTGTAAGGTCTTCTTTAAAAGGGCAATGGAAGGGCAGCACAACTACTTATGTGCTGGAAGAAATGACTGCATCGTTGATAAAATCCGCAGAAAAAACTGCCCAGCATGTCGCCTTAGAAAGTGCTGTCAGGCTGGCATGGTCCTTGGAGGTCGAAAATTTAAAAAGTTCAATAAAGTCAGAGTTGTGAGAGCACTGGATGCTGTTGCTCTCCCACAGCCAGTGGGCATTCCAAATGAAAGCCAAGCCCTAAGCCAGAGATTCACTTTTTCACCAGGTCAAGACATACAGTTGATTCCACCACTGATCAACCTGTTAATGAGCATTGAACCAGATGTGATCTATGCAGGACATGACAACACAAAACCTGACACCTCCAGTTCTTTGCTGACAAGTCTTAATCAACTAGGCGAGAGGCAACTTCTTTCAGTAGTCAAGTGGTCTAAATCATTGCCAGGTTTTCGAAACTTACATATTGATGACCAGATAACTCTCATTCAGTATTCTTGGATGAGCTTAATGGTGTTTGGTCTAGGATGGAGATCCTACAAACATGTCAGTGGGCAGATGCTGTATTTTGCACCTGATCTAATACTAAATGAACAGCGGATGAAAGAATCATCATTCTATTCATTATGCCTTACCATGTGGCAGATCCCACAGGAGTTTGTCAAGCTTCAAGTTAGCCAAGAAGAGTTCCTCTGTATGAAAGTATTGTTACTTCTTAATACAATTCCTTTGGAAGGGCTACGAAGTCAAACCCAGTTTGAGGAGATGAGATCAAGCTACATTAGAGAGCTCATCAAGGCAATTGGTTTGAGGCAAAAAGGAGTTGTGTCGAGCTCACAGCGTTTCTATCAACTTACAAAACTTCTTGATAACTTGCATGATCTTGTCAAACAACTTCATCTGTACTGCTTGAATACATTTATCCAGTCCCGGGCACTGAGTGTTGAATTTCCAGAAATGATGTCTGAAGTTATTGCTGCACAATTACCCAAGATATTGGCAGGGATGGTGAAACCCCTTCTCTTTCATAAAAAG
>CrossRiverGorilla
ATGACTGAGCTGAAGGCAAAGGGTCCCCGGGCTCCCCACGTGGCGGGCGGCCCGCCCTCCCCCGAGGTCGGATCCCCACTGCTGTGTCGCCCAGCCGCAGGTCCGTATCCGGGGAGCCAGACCTCGGATACCTTGCCTGAAGTTTCGGCCATACCTATCTCCCTGGACGGGCTACTCTTCCCCCGGCCCTGCCAGGGACAGGACCCCTCCGACGAAAAGACGCAGGACCAGCAGTCGCTGTCGGACGTGGAGGGGGCATATTCCAGAGCGGAAGCTACAAGGGGTGCTGGAGGCAGCAGTTCTAGTCCCCCAGAAAAGGACAGCGGACTGCTTGACAGTGTCTTGGAAACTCTGTTGGCGCCCTCAGGTCCCGGGCAGAGCCAACCCAGCCCTCCCGCCTGCGAGGTCACCAGCTCTTGGTGCCTGTTTGGCCCCGAACTTCCCGAAGATCCACCGCCTGCCCACGCCCCCCAGGGGGTGTTGTCCCCGCTCATGAGCCGGTCCGGGGGCAAGGCTGGAGACAGCTCCGGGACGGCAGCTGCCCATAAGGTGCTGCCCCGGGGCCTGTCACCATCCCGGCAGCTGCTGCTCCCGGTCTCTGTGCGCCCTCATTGGTCCGGGGCCCCAGTGAAGCCGCCTCCGCAGCCAGCTGCGGTGGAGGTTGAGGAGGAGGATGGCTCCGAGTCCGAGGAGTCTGCGGGTCCGCTTCTTAAGGGCAAACCTCGGGCTCTGGGTGGCGCGGCGGCTGGAGGAGGAGCCGCGGCTGTCCCGCCGGGGGCGGCAGCAGGAGGCGTCGCCCTGGTCCCCAAGGAAGATTCCCGCTTCTCAGCGCCCAGGGTCGCCCTGGTGGAGCAGGACGCGCCGATGGCGCCCGGGCGCTCCCCGCTGGCCACCACGGTGATGGATTTCATCCACGTGCCTATCCTGCCTCTCAATCACGCCTTATTGGCAGCCCGCACTCGGCAGCTGCTGGAAGACGAAAGTTACGACGGCGGGGCCGGGGCTGCCAGCGCCTTTGCCCCGCCGCGGAGTTCACCCTCTGCCTCGTCCACCCCGGTCGCTGTAGGCGACTTCCCCGACTGCGCGTACCCGCCCGACGCCGAGCCCAAGGACGACGCGTACCCTCTCTATAGCGACTTCCAGCCGCCCGCTCTAAAGATAAAGGAGGAGGAGGAAGGCGCGGAGGCCTCCGCGCGCTCCCCGCGTTCCTACCTTGTGGCCGGTGCCAACCCCGCAGCCTTCCCGGATTTCCCGTTGGGGCCACNNNNNNNNNTGCCGCCGCGAGCGCCCCCATCCAGACCCGGGGAAGCGGCGGTGACGGCCGCACCCGCCAGTGCCTCAGTCTCGTCCGCGTCCTCCTCGGGGTCGACCCTGGAGTGCATCCTGTACAAAGCGGAGGGCGCGCCGCCCCAGCAGGGCCCGTTCGCGCCGCCGCCCTGCAAGGCGCCGGGCGCGAGCGGCTGCCTGCTCCCGCGGGACGGCCTGCCCTCCACCTCCGCCTCTNNNNNNNNNNNNNGGGCGGCCCCCGCGCTCTACCCTGCACTCGGCCTCAACGGGCTCCCGCAGCTCGGCTACCAGGCCGCCGTGCTCAAGGAGGGCCTGCCGCAGGTCTACCCGCCCTATCTCAACTACCTGAGGCCGGATTCAGAAGCCAGCCAGAGCCCACAATACAGCTTCGAGTCATTACCTCAGAAGATTTGTTTAATCTGTGGGGATGAAGCATCAGGCTGTCATTATGGTGTCCTTACCTGTGGGAGCTGTAAGGTCTTCTTTAAAAGGGCAATGGAAGGGCAGCACAACTACTTATGTGCTGGAAGAAATGACTGCATCGTTGATAAAATCCGCAGAAAAAACTGCCCAGCATGTCGCCTTAGAAAGTGCTGTCAGGCTGGCATGGTCCTTGGAGGTCGAAAATTTAAAAAGTTCAATAAAGTCAGAGTTGTGAGAGCACTGGATGCTGTTGCTCTCCCACAGCCAGTGGGCATTCCAAATGAAAGCCAAGCCCTAAGCCAGAGATTCACTTTTTCACCAGGTCAAGACATACAGTTGATTCCACCACTGATCAACCTGTTAATGAGCATTGAACCAGATGTGATCTATGCAGGACATGACAACACAAAACCTGACACCTCCAGTTCTTTGCTGACAAGTCTTAATCAACTAGGCGAGAGGCAACTTCTTTCAGTAGTCAAGTGGTCTAAATCATTGCCAGGTTTTCGAAACTTACATATTGATGACCAGATAACTCTCATTCAGTATTCTTGGATGAGCTTAATGGTGTTTGGTCTAGGATGGAGATCCTACAAACATGTCAGTGGGCAGATGCTGTATTTTGCACCTGATCTAATACTAAATGAACAGCGGATGAAAGAATCATCATTCTATTCATTATGCCTTACCATGTGGCAGATCCCACAGGAGTTTGTCAAGCTTCAAGTTAGCCAAGAAGAGTTCCTCTGTATGAAAGTATTGTTACTTCTTAATACAATTCCTTTGGAAGGGCTACGAAGTCAAACCCAGTTTGAGGAGATGAGATCAAGCTACATTAGAGAGCTCATCAAGGCAATTGGTTTGAGGCAAAAAGGAGTTGTGTCGAGCTCACAGCGTTTCTATCAACTTACAAAACTTCTTGATAACTTGCATGATCTTGTCAAACAACTTCATCTGTACTGCTTGAATACATTTATCCAGTCCCGGGCACTGAGTGTTGAATTTCCAGAAATGATGTCTGAAGTTATTGCTGCACAATTACCCAAGATATTGGCAGGGATGGTGAAACCCCTTCTCTTTCATAAAAAG
>SumatranOrangutan
ATGACTGAGCTGAAGGCAAAGGGTCCCCGGGCTCCCCACGTGGCGGGCGGCCCACCCTCCCCCGAGGTCGGATCCCCACTGCTGTGTCGCCCAGCCGTAGGTCCGTTCCCGGGGAGCCAGACCTCGGACACCTTGCCTGAAGTTTCGGCCATACCTATCTCCCTGGACGGGCTACTCTTCCCTCGGCCCTGCCAGGGACAGGACCCCTCCGACGAAAAGACGCAGGACCAGCAGTCGCTGTCGGACGTGGAGGGCGCATATTCCAGAGCTGAAGCTAAAAGGGGTGCTGGAGGCAGCAGTTCTAGTCCCCCAGAAAAGGACAGCGGACTGCTGGACAGTGTCTTGGACACTCTGTTGGCGCCCTCAGGTCCCGGGCAGAGCCAACCCAGCCCTCCCGCCTGCGAGGTCACCAGCTCTTGGTGCCTGTTTGGCCCCGAACTTCCCGAAGATCCACCGGCTGCCCCCGCTACCCAGGGGGTGTTGTCCCCGCTCATGAGCCGGTCCGGGGGCAAGGCTGGAGACAGCTCCGGGACGGCAGCTGCCCATAAGGTGCTGCCCCGGGGCCTGTCACCATCCCGGCAGCTGCTGCTCCCGGCCTCTGGGAGCCCTCATTGGTCCGGGGCCCCAGTGAAGCCGTCTCCGCAGCCCGCTGCGGTGGAGGTTGAGGAGGAGGATGGCTCCGAGTCCGAGGACTCTGCGGGTCCGCTTCTGAAGGGCAAACCTCGGGCTCTGGGTGGCGCGGCGGCTGGAGGAGGAGCCGCAGCTGTCCCGCCGGGGGTGGCCGCAGGAGGCGTCGCCCTGGTCCCCAAGGAAGATTCCCGCTTCTCGGCGCCCAGGGTCGCCCTGGTGGAGCAGGACGCGCCGATGGCGCCCGGGCGCTCCCCGCTGGCCACCACGGTGATGGATTTCATCCACGTGCCCATCCTGCCTCTCAATCACGCCTTATTGGCAGCCCGCACTCGGCAGCTGCTGGAAGACGAGAGCTACGACGGCGGGGCCGGGGCCGCCAGCGCCTTTGCCCCGCCGCGGAGTTCACCCTCTGCCTCGTCCACCCCGGTCGCTGTCGGCGACTTCCCCGACTGCGCGTACCCGCCCGACGCCGAGCCCAAGGACGACGCGTACCCTCTCTATAGCGACTTCCAGCCGCCCGCTCTAAAGATCAAGGAGGAGGAGGAAGGCGCGGAGGCCTCCGCGCGCTCCCCGCGTTCCTACCTTGTGGCGGGTGCCAACCCCGCCGCCTTCCCGGATTTCCCGTTGGGGCCACNNNNNNNNNTGCCGCCGCGAGCGCCCCCAACCAGAGCCGGGGAAGCGGCGGTGACGGCCGCACCCGCCAGTGCCTCAGTCTCGTCCGCGTCCTCCTCGGGGTCGACCCTGGAGTGCATCCTGTACAAAGCGCAGGGCGCGCCGCCCCAGCAGGGCCCGTTCGCGCCGCCGCCCTGCAAGGCTCCGGGCGTGAGCGGCTGCCTGCTCCCGCGGGACGGCCTGCCCTCCACCTCCGCCTCTNNNNNNNNNNNNNGGGCGGCCCCCGCACTCTACCCTGCACTCGGCCTCAACGGGCTCCCGCAGCTCGGCTACCAGGCCGCCGTGCTCAAGGAGGGCCTGCCGCAGGTCTACCCGCCCTATCTCAACTACCTGAGGCCGGATTCAGAAGCCAGCCAGAGCCCACAATACAGCTTCGAGTCATTACCTCAGAAGATTTGTTTAATCTGTGGGGATGAAGCATCAGGCTGTCATTATGGTGTCCTTACCTGTGGGAGCTGTAAGGTCTTCTTTAAAAGGGCAATGGAAGGGCAGCATAACTACTTATGTGCTGGAAGAAATGACTGCATCGTTGATAAAATCCGCAGAAAAAACTGCCCAGCATGTCGCCTTAGAAAGTGCTGTCAGGCTGGCATGGTCCTTGGAGGTCGAAAATTTAAAAAGTTCAATAAAGTCAGAGTTGTGAGAGCACTGGATGCTGTTGCTCTCCCACAGCCAGTGGGCATTCCAAATGAAAGCCAAGCCCTAAGCCAGAGATTCACTTTTTCACCAGGTCAAGACATACAGTTGATTCCACCACTGATCAACCTGTTAATGAGCATTGAACCAGATGTGATCTATGCAGGACATGACAACACAAAACCTGACACCTCCAGTTCTTTGCTGACAAGTCTTAATCAACTAGGCGAGAGGCAACTTCTTTCAGTAGTCAAGTGGTCTAAATCATTGCCAGGTTTTCGAAACTTACATATTGATGACCAGATAACTCTCATTCAGTATTCTTGGATGAGCTTAATGGTGTTTGGTCTAGGATGGAGATCCTACAAACACGTCAGTGGGCAGATGCTGTATTTTGCACCTGATCTAATACTAAATGAACAGCGGATGAAAGAATCATCATTCTATTCATTATGCCTTACCATGTGGCAGATCCCACAGGAGTTTGTCAAGCTTCAAGTTAGCCAAGAAGAGTTCCTCTGTATGAAAGTATTGTTACTTCTTAATACAATTCCTTTGGAAGGGCTACGAAGTCAAACCCAGTTTGAGGAGATGAGGTCAAGCTACATTAGAGAGCTCATCAAGGCAATTGGTTTGAGGCAAAAAGGAGTTGTGTCGAGCTCACAGCGTTTCTATCAACTTACGAAACTTCTTGATAACTTGCATGATCTTGTCAAACAACTTCATCTGTACTGCTTGAATACATTTATCCAGTCCCGGGCACTGAGTGTTGAATTTCCAGAAATGATGTCTGAAGTTATTGCTGCACAATTACCCAAGATATTGGCAGGGATGGTGAAACCCCTTCTCTTTCATAAAAAG
>BorneanOrangutan
ATGACTGAGCTGAAGGCAAAGGGTCCCCGGGCTCCCCACGTGGCGGGCGGCCCACCCTCCCCCGAGGTCGGATCCCCACTGCTGTGTCGCCCAGCCGTAGGTCCGTTCCCGGGGAGCCAGACCTCGGACACCTTGCCTGAAGTTTCGGCCATACCTATCTCCCTGGACGGGCTACTCTTCCCTCGGCCCTGCCAGGGACAGGACCCCTCCGACGAAAAGACGCAGGACCAGCAGTCGCTGTCGGACGTGGAGGGCGCATATTCCAGAGCTGAAGCTAAAAGGGGTGCTGGAGGCAGCAGTTCTAGTCCCCCAGAAAAGGACAGCGGACTGCTGGACAGTGTCTTGGACACTCTGTTGGCGCCCTCAGGTCCCGGGCAGAGCCAACCCAGCCCTCCCGCCTGCGAGGTCACCAGCTCTTGGTGCCTGTTTGGCCCCGAACTTCCCGAAGATCCACCGGCTGCCCCCGCTACCCAGGGGGTGTTGTCCCCGCTCATGAGCCGGTCCGGGGGCAAGGCTGGAGACAGCTCCGGGACGGCAGCTGCCCATAAGGTGCTGCCCCGGGGCCTGTCACCATCCCGGCAGCTGCTGCTCCCGGCCTCTGGGAGCCCTCATTGGTCCGGGGCCCCAGTGAAGCCGTCTCCGCAGCCCGCTGCGGTGGAGGTTGAGGAGGAGGATGGCTCCGAGTCCGAGGACTCTGCGGGTCCGCTTCTGAAGGGCAAACCTCGGGCTCTGGGTGGCGCGGCGGCTGGAGGAGGAGCCGCAGCTGTCCCGCCGGGGGTGGCCGCAGGAGGCGTCGCCCTGGTCCCCAAGGAAGATTCCCGCTTCTCAGCGCCCAGGGTCGCCCTGGTGGAGCAGGACGCGCCGATGGCGCCCGGGCGCTCCCCGCTGGCCACCACGGTGATGGATTTCATCCACGTGCCCATCCTGCCTCTCAATCACGCCTTATTGGCAGCCCGCACTCGGCAGCTGCTGGAAGACGAGAGCTACGACGGCGGGGCCGGGGCCGCCAGCGCCTTTGCCCCGCCGCGGAGTTCACCCTCTGCCTCGTCCACCCCGGTCGCTGTCGGCGACTTCCCCGACTGCGCGTACCCGCCCGACGCCGAGCCCAAGGACGACGCGTACCCTCTCTATAGCGACTTCCAGCCGCCCGCTCTAAAGATCAAGGAGGAGGAGGAAGGCGCGGAGGCCTCCACGCGCTCCCCGCGTTCCTACCTTGTGGCCGGTGCCAACCCCGCCGCCTTCCCGGATTTCCCGTTGGGGCCACNNNNNNNNNTGCCGCCGCGAGCGCCCCCAACCAGAGCCGGGGAAGCGGCGGTGACGGCCGCACCCGCCAGTGCCTCAGTCTCGTCCGCGTCCTCCTCGGGGTCGACCCTGGAGTGCATCCTGTACAAAGCGCAGGGCGCGCCGCCCCAGCAGGGCCCGTTCGCGCCGCCGCCCTGCAAGGCTCCGGGCGTGAGCGGCTGCCTGCTGCCGCGGGACGGCCTGCCCTCCACCTCCGCCTCTNNNNNNNNNNNNNGGGCGGCCCCCGCACTCTACCCTGCACTCGGCCTCAACGGGCTCCCGCAGCTCGGCTACCAGGCCGCCGTGCTCAAGGAGGGCCTGCCGCAGGTCTACCCGCCCTATCTCAACTACCTGAGGCCGGATTCAGAAGCCAGCCAGAGCCCACAATACAGCTTCGAGTCATTACCTCAGAAGATTTGTTTAATCTGTGGGGATGAAGCATCAGGCTGTCATTATGGTGTCCTTACCTGTGGGAGCTGTAAGGTCTTCTTTAAAAGGGCAATGGAAGGGCAGCATAACTACTTATGTGCTGGAAGAAATGACTGCATCGTTGATAAAATCCGCAGAAAAAACTGCCCAGCATGTCGCCTTAGAAAGTGCTGTCAGGCTGGCATGGTCCTTGGAGGTCGAAAATTTAAAAAGTTCAATAAAGTCAGAGTTGTGAGAGCACTGGATGCTGTTGCTCTCCCACAGCCAGTGGGCATTCCAAATGAAAGCCAAGCCCTAAGCCAGAGATTCACTTTTTCACCAGGTCAAGACATACAGTTGATTCCACCACTGATCAACCTGTTAATGAGCATTGAACCAGATGTGATCTATGCAGGACATGACAACACAAAACCTGACACCTCCAGTTCTTTGCTGACAAGTCTTAATCAACTAGGCGAGAGGCAACTTCTTTCAGTAGTCAAGTGGTCTAAATCATTGCCAGGTTTTCGAAACTTACATATTGATGACCAGATAACTCTCATTCAGTATTCTTGGATGAGCTTAATGGTGTTTGGTCTAGGATGGAGATCCTACAAACACGTCAGTGGGCAGATGCTGTATTTTGCACCTGATCTAATACTAAATGAACAGCGGATGAAAGAATCATCATTCTATTCATTATGCCTTACCATGTGGCAGATCCCACAGGAGTTTGTCAAGCTTCAAGTTAGCCAAGAAGAGTTCCTCTGTATGAAAGTATTGTTACTTCTTAATACAATTCCTTTGGAAGGGCTACGAAGTCAAACCCAGTTTGAGGAGATGAGGTCAAGCTACATTAGAGAGCTCATCAAGGCAATTGGTTTGAGGCAAAAAGGAGTTGTGTCGAGCTCACAGCGTTTCTATCAACTTACGAAACTTCTTGATAACTTGCATGATCTTGTCAAACAACTTCATCTGTACTGCTTGAATACATTTATCCAGTCCCGGGCACTGAGTGTTGAATTTCCAGAAATGATGTCTGAAGTTATTGCTGCACAATTACCCAAGATATTGGCAGGGATGGTGAAACCCCTTCTCTTTCATAAAAAG
>HamadryasBaboon
ATGACTGAGCTGAAGGCAAAGGGTCCCCGGGCTCCCCACGTGGCGGGCGGCCCGCCCTCCCCCGAGGTCGGATCTCCACTGCTGTGTCGCCCAGCCGCAGGCCCGTTCCAAGGGAGCCAGACCTCGGACACCTTGCCTGAAGTTTCGGCCATACCTATCTCCCTGGACGGGCTACTCTTCCCTCGGCCCTGCCAGGGACAGGACCCCCTAGACGAAAAGACGCAGGACCAGCAGTCGCTGTCGGACGTGGAGGGCGCATATTCCAGAGCTGAAGCTACAAGGGGTACTGGAGGCAGCAGTTCTAGACCCCCAGAAAAGGACAGCGGACTGCTGCACAGTGTCTTGGACACTCTGTTGGCGCCCTCAGGTCCCGGGCAGAGCCAACCCAGCCCTCCCGCCTGCGAGGTCACCAGCTCTTGGTGCCTGTTTGGCCCCGAACTTCCTGAAGATCCACTGGCTGCCCCTGCCACCCAGAGGGTGTTGTCTCCGCTCATGAGCCGATCCGGGGGCAAGGCTGGAGACAGCTCCGGGACGGCAGCTGCCCATAAGGTGCTGCCCCGGGGCCTGTCACCATCCCGGCAGCTGCTGCTCCCAGCCTCTGGGAGCCCTCATTGGTCCGGGGCCCCAGTGAAGCCGTCTCCGCAGCCCACTGCGGTGGAGGTTGAGGAGGAGGATGGCTCTGAGTCCGAGGACTCTGCGGGTCCGCTTCTGAAGGGCAAACCTCGGGCTCTGGGTGGCGCGGCGGCTGGAGGAGGAGCCGCGGCTGTCCCGCCGGGGGCGGCAGCAGGAGGCGTCGCCCTGGTCCCCAAGGAAGATTCCCGCTTCTCAGCGCCCAGGGTCGCCCTGGTGGAGCAGGACGCGCCCATGGCGCCCGGGCGCTCCCCGCTGGCCACCACGACGATGGATTTCACCCACGTGCCCATCCTGCCTCTCAGTCACGCCTTATTGGCAGCCCGCACTCGGCAGCTGCTGGAAGAGGAGAGCTACGACGGTGGCGCCGGGGCCGCTAGCGCCTTTGCCCCGCCGCGGAGTTCACCCTCTGCCTCATCCACTCCGGTCGCTGTCGGCGACTTCCCCGACTGCGCGTACCCGCCCGACGCCGATCCCAAGGACGACGCGTACCCTCTCTATGGCGACTTCCAGCCGCCCGCTCTAAAGATCAAGGAGGAGGAGGAAGGCGCGGAGGTCTCCGCGCGCTCCCCGCGTTCCTACCTGGTGGCCGGTGCCAACCCCGCCGCCTTTCCGGATTTCCCGCTGGGGCCACNNNNNNNNNTGCCGCCGCGAGCGCCCCCATCCAGACCCGGGGAAGCGGCAGTGACGGCCGCACCAGCCGGTGCCTCAGTGTCGTCCGCGTCCTCCTCGGGGTCGACCCTGGAGTGCATCCTGTACAAAGCGGAGGGCGCGCCGCCCCAGCAGGGCCCGTTCGCGCCGCCGCCCTGCAAGGCGCCGGGCGCGGGCGGCTGCCTGCTCCCGCGGGATGGCCTGCCCTCCACCTCCGCCTCTNNNNNNNNNNNNNGGGCGGCCCCCGCGCTCTACCCTGCACTCGGCCTCAACGGGCTCCCGCAGCTCGGCTACCAGGCCGCCGTGCTCAAGGAGGGCCTGCAGCAGGTCTACCCGCCCTATCTCAACTACCTGAGGCCGGATTCAGAAGCCAGCCAGAGCCCACAATACAGCTTCGAGTCATTACCTCAGAAGATTTGTTTAATCTGTGGGGATGAAGCATCAGGCTGTCATTATGGTGTCCTTACCTGTGGGAGCTGTAAGGTCTTCTTTAAAAGGGCAATGGAAGGGCAGCATAACTACTTATGTGCTGGAAGAAATGACTGCATCGTTGATAAAATCCGCAGAAAAAACTGCCCAGCATGTCGCCTTAGAAAGTGCTGTCAGGCTGGCATGGTCCTTGGAGGTCGAAAATTTAAAAAGTTCAATAAAGTCAGAGTTATGAGAGCACTAGATGCTGTTGCTCTCCCACAGCCAGTGGGCATTCCAAATGAAAGCCAAGCCCTAAGCCAGAGATTCACTTTTCCACCAGGTCAAGACATACAGTTGATTCCACCACTGATCAACCTGTTAGTGAGCATTGAACCAGATGTGATCTATGCAGGACATGACAACTCAAAACCTGACACCTCCAGTTCTTTGCTGACAAGTCTTAATCAACTAGGCGAGAGGCAACTTCTTTCAGTAGTCAAGTGGTCTAAATTGTTGCCAGGTTTTCGAAACTTACATATTGATGACCAGATAACTCTCATTCAGTATTCTTGGATGAGCTTAATGGTGTTTGGTCTAGGATGGAGATCCTACAAACACGTCAGTGGGCAGATGCTGTATTTTGCACCTGATCTAATACTGAATGAACAGCGGATGAAAGAATCATCATTCTATTCATTATGCCTTACCATGTGGCAGATCCCACAGGAGTTTGTCAAGCTTCAAGTTAGCCAAGAAGAGTTCCTCTGTATGAAAGTATTGTTACTTCTTAATACAATTCCTTTGGAAGGACTACGAAGTCAAACCCAGTTTGAGGAGATGAGGTCAAGCTACATTAGAGAGCTCATCAAGGCAATTGGTTTGAGGCAAAAAGGAGTTGTGTCTAGCTCACAGCGTTTCTATCAACTTACAAAACTTCTTGATAACTTGCATGATCTTGTCAAACAACTTCATCTGTACTGCTTGAATACATTTATCCAGTCCCGGGCACTGAGTGTTGAATTTCCAGAAATGATGTCTGAAGTTATTGCTGCACAATTACCCAAGATATTGGCAGGGATGGTGAAACCCCTTCTCTTTCATAAAAAG
>GuienaBaboon
ATGACTGAGCTGAAGGCAAAGGGTCCCCGGGCTCCCCACGTGGCGGGCGGCCCGCCCTCCCCCGAGGTCGGATCTCCACTGCTGTGTCGCCCAGCCGCAGGCCCGTTCCAAGGGAGCCAGACCTCGGACACCTTGCCTGAAGTTTCGGCCATACCTATCTCCCTGGACGGGCTACTCTTCCCTCGGCCCTGCCAGGGACAGGACCCCCTAGACGAAAAGACGCAGGACCAGCAGTCGCTGTCGGACGTGGAGGGCGCATATTCCAGAGCTGAAGCTACAAGGGGTACTGGAGGCAGCAGTTCTAGACCCCCAGAAAAGGACAGCGGACTGCTGCACAGTGTCTTGGACACTCTGTTGGCGCCCTCAGGTCCCGGGCAGAGCCAACCCAGCCCTCCCGCCTGCGAGGTCACCAGCTCTTGGTTCCTGTTTGGCCCCGAACTTCCTGAAGATCCACCGGCTGCCCCCGCCACCCAGGGGGTGTTGTCCCCGCTCATGAGCCGGTCCGGGTGCAAGGCTGGAGACAGCTCCGGGACGGCAGCTGCCCATAAGGTGCTGCCCCGGGGCCTGTCACCATCCCGGCAGCTGCTGCTCCCAGCCTCTGGGAGCCCTCATTGGTCCGGGGCCCCAGTGAAGCCGTCTCCGCAGCCCACTGCGGTGGAGGTTGAGGAGGAGGATGGCTCTGAGTCCGAGGACTCTGCGGGTCCGCTTCTGAAGGGCAAACCTCGGGCTCTGGGTGGCGCGGCGGCTGGAGGAGGAGCCGCGGCTGTCCCGCCGGGGGCGGCAGCAGGAGGCGTCGCCCTGGTCCCCAAGGAAGATTCCCGCTTCTCAGCGCCCAGGGTCGCCCTGGTGGAGCAGGACGCGCCCATGGCGCCCGGGCGCTCCCCGCTGGCCACCACGACGATGGATTTCACCCACGTGCCCATCCTGCCTCTCAGTCACGCCTTATTGGCAGCCCGCACTCGGCAGCTGCTGGAAGAGGAGAGCTACGACGGTGGCGCCGGGGCCGCTAGCGCCTTTGCCCCGCCGCGGAGTTCACCCTCTGCCTCATCCACTCCGGTCGCTGTCGGCGACTTCCCCGACTGCGCGTACCCGCCCGACGCCGATCCCAAGGACGACGCGTACCCTCTCTATGGCGACTTCCAGCCGCCCGCTCTAAAGATCAAGGAGGAGGAGGAAGGCGCGGAGGTCTCCGCGCGCTCCCCGCGTTCCTACCTGGTGGCCGGTGCCAACCCCGCCGCCTTTCCGGATTTCCCGCTGGGGCCACNNNNNNNNNTGCCGCCGCGAGCGCCCCCATCCAGACCCGGGGAAGCGGCAGTGACGGCCGCACCAGCCGGTGCCTCAGTGTCGTCCGCGTCCTCCTCGGGGTCGACCCTGGAGTGCATCCTGTACAAAGCGGAGGGCGCGCCGCCCCAGCAGGGCCCGTTCGCGCCGCCGCCCTGCAAGGCGCCGGGCGCGGGCGGCTGCCTGCTCCCGCGGGATGGCCTGCCCTCCACCTCCGCCTCTNNNNNNNNNNNNNGGGCGGCCCCCGCGCTCTACCCTGCACTCGGCCTCAACGGGCTCCCGCAGCTCGGCTACCAGGCCGCCGTGCTCAAGGAGGGCCTGCAGCAGGTCTACCCGCCCTATCTCAACTACCTGAGGCCGGATTCAGAAGCCAGCCAGAGCCCACAATACAGCTTCGAGTCATTACCTCAGAAGATTTGTTTAATCTGTGGGGATGAAGCATCAGGCTGTCATTATGGTGTCCTTACCTGTGGGAGCTGTAAGGTCTTCTTTAAAAGGGCAATGGAAGGGCAGCATAACTACTTATGTGCTGGAAGAAATGACTGCATCGTTGATAAAATCCGCAGAAAAAACTGCCCAGCATGTCGCCTTAGAAAGTGCTGTCAGGCTGGCATGGTCCTTGGAGGTCGAAAATTTAAAAAGTTCAATAAAGTCAGAGTTATGAGAGCACTAGATGCTGTTGCTCTCCCACAGCCAGTGGGCATTCCAAATGAAAGCCAAGCCCTAAGCCAGAGATTCACTTTTCCACCAGGTCAAGACATACAGTTGATTCCACCACTGATCAACCTGTTAGTGAGCATTGAACCAGATGTGATCTATGCAGGACATGACAACTCAAAACCTGACACCTCCAGTTCTTTGCTGACAAGTCTTAATCAACTAGGCGAGAGGCAACTTCTTTCAGTAGTCAAGTGGTCTAAATTGTTGCCAGGTTTTCGAAACTTACATATTGATGACCAGATAACTCTCATTCAGTATTCTTGGATGAGCTTAATGGTGTTTGGTCTAGGATGGAGATCCTACAAACACGTCAGTGGGCAGATGCTGTATTTTGCACCTGATCTAATACTGAATGAACAGCGGATGAAAGAATCATCATTCTATTCATTATGCCTTACCATGTGGCAGATCCCACAGGAGTTTGTCAAGCTTCAAGTTAGCCAAGAAGAGTTCCTCTGTATGAAAGTATTGTTACTTCTTAATACAATTCCTTTGGAAGGACTACGAAGTCAAACCCAGTTTGAGGAGATGAGGTCAAGCTACATTAGAGAGCTCATCAAGGCAATTGGTTTGAGGCAAAAAGGAGTTGTGTCTAGCTCACAGCGTTTCTATCAACTTACAAAACTTCTTGATAACTTGCATGATCTTGTCAAACAACTTCATCTGTACTGCTTGAATACATTTATCCAGTCCCGGGCACTGAGTGTTGAATTTCCAGAAATGATGTCTGAAGTTATTGCTGCACAATTACCCAAGATATTGGCAGGGATGGTGAAACCCCTTCTCTTTCATAAAAAG
>OliveBaboon
ATGACTGAGCTGAAGGCAAAGGGTCCCCGGGCTCCCCACGTGGCGGGCGGCCCGCCCTCCCCCGAGGTCGGATCTCCACTGCTGTGTCGCCCAGCCGCAGGCCCGTTCCAAGGGAGCCAGACCTCGGACACCTTGCCTGAAGTTTCGGCCATACCTATCTCCCTGGACGGGCTACTCTTCCCTCGGCCCTGCCAGGGACAGGACCCCCTAGACGAAAAGACGCAGGACCAGCAGTCGCTGTCGGACGTGGAGGGCGCATATTCCAGAGCTGAAGCTACAAGGGGTACTGGAGGCAGCAGTTCTAGACCCCCAGAAAAGGACAGCGGACTGCTGCACAGTGTCTTGGACACTCTGTTGGCGCCCTCAGGTCCCGGGCAGAGCCAACCCAGCCCTCCCGCCTGCGAGGTCACCAGCTCTTGGTGCCTGTTTGGCCCCGAACTTCCCGAAGATCCACCGGCTGCCCCCGCCACCCAGGGGGTGTTGTCCCCGCTCATGAGCCGGTCCGGGTGCAAGGCTGGAGACAGCTCCGGGACGGCAGCTGCCCATAAGGTGCTGCCCCGGGGCCTGTCACCATCCCGGCAGCTGCTGCTCCCGGCCTCTGGGAGCCCTCATTGGTCCGGGGCCCCAGTGAAGCCGTCTCCGCAGCCCGCTGCGGTGGAGGTTGAGGAGGAGGATGGCTCTGAGTCCGAGGAGTCTGCGGGTCCGCTTCTGAAGGGCAAACCTCGGGCTCTGGGTGGCGCGGCGGCTGGAGGAGGAGCCGCGGCTGTCCCGCCGGGGGCGGCAGCAGGAGGCGTCGCCCTGGTCCCCAAGGAAGATTCCCGCTTCTCAGCGCCCAGGGTCGCCCTGGTGGAGCAGGACGCGCCGATGGCGCCCGGGCGCTCCCCGCTGGCCACCACGACGATGGATTTCACCCACGTGCCCATCCTGCCTCTCAGTCACGCCTTATTGGCAGCCCGCACTCGGCAGCTGCTGGAAGAGGAGAGCTACGACGGTGGCGCCGGGGCCGCTAGCGCCTTTGCCCCGCCGCGGAGTTCACCCTCTGCCTCATCCACTCCGGTCGCTGTCGGCGACTTCCCCGACTGCGCGTACCCGCCCGACGCCGATCCAAAGGACGACGCGTACCCTCTCTATGGCGACTTCCAGCCGCCCGCTCTAAAGATCAAGGAGGAGGAGGAAGGCGCGGAGGTCTCCGCGCGCTCCCCGCGTTCCTACCTGGTGGCCGGTGCCAACCCCGCCGCCTTTCCGGATTTCCCGCTGGGGCCACNNNNNNNNNTGCCGCCGCGAGCGCCCCCATCCAGACCCGGGGAAGCGGCAGTGACGGCCGCACCAGCCGGTGCCTCAGTGTCGTCCGCGTCCTCCTCGGGGTCGACCCTGGAGTGCATCCTGTACAAAGCGGAGGGCGCGCCGCCCCAGCAGGGCCCGTTCGCGCCGCCGCCCTGCAAGGCGCCGGGCGCGGGCGGCTGCCTGCTCCCGCGGGATGGCCTGCCCTCCACCTCCGCCTCTNNNNNNNNNNNNNGGGCGGCCCCCGCGCTCTACCCTGCACTCGGCCTCAACGGGCTCCCGCAGCTCGGCTACCAGGCCGCCGTGCTCAAGGAGGGCCTGCAGCAGGTCTACCCGCCCTATCTCAACTACCTGAGGCCGGATTCAGAAGCCAGCCAGAGCCCACAATACAGCTTCGAGTCATTACCTCAGAAGATTTGTTTAATCTGTGGGGATGAAGCATCAGGCTGTCATTATGGTGTCCTTACCTGTGGGAGCTGTAAGGTCTTCTTTAAAAGGGCAATGGAAGGGCAGCATAACTACTTATGTGCTGGAAGAAATGACTGCATCGTTGATAAAATCCGCAGAAAAAACTGCCCAGCATGTCGCCTTAGAAAGTGCTGTCAGGCTGGCATGGTCCTTGGAGGTCGAAAATTTAAAAAGTTCAATAAAGTCAGAGTTATGAGAGCACTAGATGCTGTTGCTCTCCCACAGCCAGTGGGCATTCCAAATGAAAGCCAAGCCCTAAGCCAGAGATTCACTTTTCCACCAGGTCAAGACATACAGTTGATTCCACCACTGATCAACCTGTTAGTGAGCATTGAACCAGATGTGATCTATGCAGGACATGACAACTCAAAACCTGACACCTCCAGTTCTTTGCTGACAAGTCTTAATCAACTAGGCGAGAGGCAACTTCTTTCAGTAGTCAAGTGGTCTAAATTGTTGCCAGGTTTTCGAAACTTACATATTGATGACCAGATAACTCTCATTCAGTATTCTTGGATGAGCTTAATGGTGTTTGGTCTAGGATGGAGATCCTACAAACACGTCAGTGGGCAGATGCTGTATTTTGCACCTGATCTAATACTGAATGAACAGCGGATGAAAGAATCATCATTCTATTCATTATGCCTTACCATGTGGCAGATCCCACAGGAGTTTGTCAAGCTTCAAGTTAGCCAAGAAGAGTTCCTCTGTATGAAAGTATTGTTACTTCTTAATACAATTCCTTTGGAAGGACTACGAAGTCAAACCCAGTTTGAGGAGATGAGGTCAAGCTACATTAGAGAGCTCATCAAGGCAATTGGTTTGAGGCAAAAAGGAGTTGTGTCTAGCTCACAGCGTTTCTATCAACTTACAAAACTTCTTGATAACTTGCATGATCTTGTCAAACAACTTCATCTGTACTGCTTGAATACATTTATCCAGTCCCGGGCACTGAGTGTTGAATTTCCAGAAATGATGTCTGAAGTTATTGCTGCACAATTACCCAAGATATTGGCAGGGATGGTGAAACCCCTTCTCTTTCATAAAAAG
>KindaBaboon
ATGACTGAGCTGAAGGCAAAGGGTCCCCGGGCTCCCCACGTGGCGGGCGGCCCGCCCTCCCCCGAGGTCGGATCTCCACTGCTGTGTCGCCCAGCCGCAGGCCCGTTCCAAGGGAGCCAGACCTCGGACACCTTGCCTGAAGTTTCGGCCATACCTATCTCCCTGGACGGGCTACTCTTCCCTCGGCCCTGCCAGGGACAGGACCCCCTAGACGAAAAGACGCAGGACCAGCAGTCGCTGTCGGACGTGGAGGGCGCATATTCCAGAGCTGAAGCTACAAGGGGTACTGGAGGCAGCAGTTCTAGACCCCCAGAAAAGGACAGCGGACTGCTGCACAGTGTCTTGGACACTCTGTTGGCGCCCTCAGGTCCCGGGCAGAGCCAACCCAGCCCTCCCGCCTGCGAGGTCACCAGCTCTTGGTGCCTGTTTGGCCCCGAACTTCCCGAAGATCCACCGGCTGCCCCCGCCACCCAGGGGGTGTTGTCCCCGCTCATGAGCCGGTCCGGGTGCAAGGCTGGAGACAGCTCCGGGACGGCAGCTGCCCATAAGGTGCTGCCCCGGGGCCTGTCACCATCCCGGCAGCTGCTGCTCCCGGCCTCTGGGAGCCCTCATTGGTCCGGGGCCCCAGTGAAGCCGTCTCCGCAGCCCGCTGCGGTGGAGGTTGAGGAGGAGGATGGCTCTGAGTCCGAGGAGTCTGCGGGTCCGCTTCTGAAGGGCAAACCTCGGGCTCTGGGTGGCGCGGCGGCTGGAGGAGGAGCCGCGGCTGTCCCGCCGGGGGCGGCAGCAGGAGGCGTCGCCCTGGTCCCCAAGGAAGATTCCCGCTTCTCAGCGCCCAGGGTCGCCCTGGTGGAGCAGGACGCGCCGATGGCGCCCGGGCGCTCCCCGCTGGCCACCACGACGATGGATTTCACCCACGTGCCCATCCTGCCTCTCAGTCACGCCTTATTGGCAGCCCGCACTCGGCAGCTGCTGGAAGAGGAGAGCTACGACGGTGGCGCCGGGGCCGCTAGCGCCTTTGCCCCGCCGCGGAGTTCACCCTCTGCCTCATCCACTCCGGTCGCTGTCGGCGACTTCCCCGACTGCGCGTACCCGCCCGACGCCGATCCCAAGGACGACGCGTACCCTCTCTATGGCGACTTCCAGCCGCCCGCTCTAAAGATCAAGGAGGAGGAGGAAGGCGCGGAGGTCTCCGCGCGCTCCCCGCGTTCCTACCTGGTGGCCGGTGCCAACCCCGCCGCCTTTCCGGATTTCCCGCTGGGGCCACNNNNNNNNNTGCCGCCGCGAGCGCCCCCATCCAGACCCGGGGAAGCGGCAGTGACGGCCGCACCAGCCGGTGCCTCAGTGTCGTCCGCGTCCTCCTCGGGGTCGACCCTGGAGTGCATCCTGTACAAAGCGGAGGGCGCGCCGCCCCAGCAGGGCCCGTTCGCGCCGCCGCCCTGCAAGGCGCCGGGCGCGGGCGGCTGCCTGCTCCCGCGGGATGGCCTGCCCTCCACCTCCGCCTCTNNNNNNNNNNNNNGGGCGGCCCCCGCGCTCTACCCTGCACTCGGCCTCAACGGGCTCCCGCAGCTCGGCTACCAGGCCGCCGTGCTCAAGGAGGGCCTGCAGCAGGTCTACCCGCCCTATCTCAACTACCTGAGGCCGGATTCAGAAGCCAGCCAGAGCCCACAATACAGCTTCGAGTCATTACCTCAGAAGATTTGTTTAATCTGTGGGGATGAAGCATCAGGCTGTCATTATGGTGTCCTTACCTGTGGGAGCTGTAAGGTCTTCTTTAAAAGGGCAATGGAAGGGCAGCATAACTACTTATGTGCTGGAAGAAATGACTGCATCGTTGATAAAATCCGCAGAAAAAACTGCCCAGCATGTCGCCTTAGAAAGTGCTGTCAGGCTGGCATGGTCCTTGGAGGTCGAAAATTTAAAAAGTTCAATAAAGTCAGAGTTATGAGAGCACTAGATGCTGTTGCTCTCCCACAGCCAGTGGGCATTCCAAATGAAAGCCAAGCCCTAAGCCAGAGATTCACTTTTCCACCAGGTCAAGACATACAGTTGATTCCACCACTGATCAACCTGTTAGTGAGCATTGAACCAGATGTGATCTATGCAGGACATGACAACTCAAAACCTGACACCTCCAGTTCTTTGCTGACAAGTCTTAATCAACTAGGCGAGAGGCAACTTCTTTCAGTAGTCAAGTGGTCTAAATTGTTGCCAGGTTTTCGAAACTTACATATTGATGACCAGATAACTCTCATTCAGTATTCTTGGATGAGCTTAATGGTGTTTGGTCTAGGATGGAGATCCTACAAACACGTCAGTGGGCAGATGCTGTATTTTGCACCTGATCTAATACTGAATGAACAGCGGATGAAAGAATCATCATTCTATTCATTATGCCTTACCATGTGGCAGATCCCACAGGAGTTTGTCAAGCTTCAAGTTAGCCAAGAAGAGTTCCTCTGTATGAAAGTATTGTTACTTCTTAATACAATTCCTTTGGAAGGACTACGAAGTCAAACCCAGTTTGAGGAGATGAGGTCAAGCTACATTAGAGAGCTCATCAAGGCAATTGGTTTGAGGCAAAAAGGAGTTGTGTCTAGCTCACAGCGTTTCTATCAACTTACAAAACTTCTTGATAACTTGCATGATCTTGTCAAACAACTTCATCTGTACTGCTTGAATACATTTATCCAGTCCCGGGCACTGAGTGTTGAATTTCCAGAAATGATGTCTGAAGTTATTGCTGCACAATTACCCAAGATATTGGCAGGGATGGTGAAACCCCTTCTCTTTCATAAAAAG
>YellowBaboon
ATGACTGAGCTGAAGGCAAAGGGTCCCCGGGCTCCCCACGTGGCGGGCGGCCCGCCCTCCCCCGAGGTCGGATCTCCACTGCTGTGTCGCCCAGCCGCAGGCCCGTTCCAAGGGAGCCAGACCTCGGACACCTTGCCTGAAGTTTCGGCCATACCTATCTCCCTGGACGGGCTACTCTTCCCTCGGCCCTGCCAGGGACAGGACCCCCTAGACGAAAAGACGCAGGACCAGCAGTCGCTGTCGGACGTGGAGGGCGCATATTCCAGAGCTGAAGCTACAAGGGGTACTGGAGGCAGCAGTTCTAGACCCCCAGAAAAGGACAGCGGACTGCTGCACAGTGTCTTGGACACTCTGTTGGCGCCCTCAGGTCCCGGGCAGAGCCAACCCAGCCCTCCCGCCTGCGAGGTCACCAGCTCTTGGTGCCTGTTTGGCCCCGAACTTCCCGAAGATCCACCGGCTGCCCCCGCCACCCAGGGGGTGTTGTCCCCGCTCATGAGCCGGTCCGGGTGCAAGGCTGGAGACAGCTCCGGGACGGCAGCTGCCCATAAGGTGCTGCCCCGGGGCCTGTCACCATCCCGGCAGCTGCTGCTCCCGGCCTCTGGGAGCCCTCATTGGTCCGGGGCCCCAGTGAAGCCGTCTCCGCAGCCCGCTGCGGTGGAGGTTGAGGAGGAGGATGGCTCTGAGTCCGAGGAGTCTGCGGGTCCGCTTCTGAAGGGCAAACCTCGGGCTCTGGGTGGCGCGGCGGCTGGAGGAGGAGCCGCGGCTGTCCCGCCGGGGGCGGCAGCAGGAGGCGTCGCCCTGGTCCCCAAGGAAGATTCCCGCTTCTCAGCGCCCAGGGTCGCCCTGGTGGAGCAGGACGCGCCGATGGCGCCCGGGCGCTCCCCGCTGGCCACCACGACGATGGATTTCACCCACGTGCCCATCCTGCCTCTCAGTCACGCCTTATTGGCAGCCCGCACTCGGCAGCTGCTGGAAGAGGAGAGCTACGACGGTGGCGCCGGGGCCGCTAGCGCCTTTGCCCCGCCGCGGAGTTCACCCTCTGCCTCATCCACTCCGGTCGCTGTCGGCGACTTCCCCGACTGCGCGTACCCGCCCGACGCCGATCCCAAGGACGACGCGTACCCTCTCTATGGCGACTTCCAGCCGCCCGCTCTAAAGATCAAGGAGGAGGAGGAAGGCGCGGAGGTCTCCGCGCGCTCCCCGCGTTCCTACCTGGTGGCCGGTGCCAACCCCGCCGCCTTTCCGGATTTCCCGCTGGGGCCACNNNNNNNNNTGCCGCCGCGAGCGCCCCCATCCAGACCCGGGGAAGCGGCAGTGACGGCCGCACCAGCCGGTGCCTCAGTGTCGTCCGCGTCCTCCTCGGGGTCGACCCTGGAGTGCATCCTGTACAAAGCGGAGGGCGCGCCGCCCCAGCAGGGCCCGTTCGCGCCGCCGCCCTGCAAGGCGCCGGGCGCGGGCGGCTGCCTGCTCCCGCGGGATGGCCTGCCCTCCACCTCCGCCTCTNNNNNNNNNNNNNGGGCGGCCCCCGCGCTCTACCCTGCACTCGGCCTCAACGGGCTCCCGCAGCTCGGCTACCAGGCCGCCGTGCTCAAGGAGGGCCTGCAGCAGGTCTACCCGCCCTATCTCAACTACCTGAGGCCGGATTCAGAAGCCAGCCAGAGCCCACAATACAGCTTCGAGTCATTACCTCAGAAGATTTGTTTAATCTGTGGGGATGAAGCATCAGGCTGTCATTATGGTGTCCTTACCTGTGGGAGCTGTAAGGTCTTCTTTAAAAGGGCAATGGAAGGGCAGCATAACTACTTATGTGCTGGAAGAAATGACTGCATCGTTGATAAAATCCGCAGAAAAAACTGCCCAGCATGTCGCCTTAGAAAGTGCTGTCAGGCTGGCATGGTCCTTGGAGGTCGAAAATTTAAAAAGTTCAATAAAGTCAGAGTTATGAGAGCACTAGATGCTGTTGCTCTCCCACAGCCAGTGGGCATTCCAAATGAAAGCCAAGCCCTAAGCCAGAGATTCACTTTTCCACCAGGTCAAGACATACAGTTGATTCCACCACTGATCAACCTGTTAGTGAGCATTGAACCAGATGTGATCTATGCAGGACATGACAACTCAAAACCTGACACCTCCAGTTCTTTGCTGACAAGTCTTAATCAACTAGGCGAGAGGCAACTTCTTTCAGTAGTCAAGTGGTCTAAATTGTTGCCAGGTTTTCGAAACTTACATATTGATGACCAGATAACTCTCATTCAGTATTCTTGGATGAGCTTAATGGTGTTTGGTCTAGGATGGAGATCCTACAAACACGTCAGTGGGCAGATGCTGTATTTTGCACCTGATCTAATACTGAATGAACAGCGGATGAAAGAATCATCATTCTATTCATTATGCCTTACCATGTGGCAGATCCCACAGGAGTTTGTCAAGCTTCAAGTTAGCCAAGAAGAGTTCCTCTGTATGAAAGTATTGTTACTTCTTAATACAATTCCTTTGGAAGGACTACGAAGTCAAACCCAGTTTGAGGAGATGAGGTCAAGCTACATTAGAGAGCTCATCAAGGCAATTGGTTTGAGGCAAAAAGGAGTTGTGTCTAGCTCACAGCGTTTCTATCAACTTACAAAACTTCTTGATAACTTGCATGATCTTGTCAAACAACTTCATCTGTACTGCTTGAATACATTTATCCAGTCCCGGGCACTGAGTGTTGAATTTCCAGAAATGATGTCTGAAGTTATTGCTGCACAATTACCCAAGATATTGGCAGGGATGGTGAAACCCCTTCTCTTTCATAAAAAG
>ChacmaBaboon
ATGACTGAGCTGAAGGCAAAGGGTCCCCGGGCTCCCCACGTGGCGGGCGGCCCGCCCCCCCCCGAGGTCGGATCTCCACTGCTGTGTCGCCCAGCCGCAGGCCCGTTCCAAGGGAGCCAGACCTCGGACACCTTGCCTGAAGTTTCGGCCATACCTATCTCCCTGGACGGGCTACTCTTCCCTCGGCCCTGCCAGGGACAGGACCCCCTAGACGAAAAGACGCAGGACCAGCAGTCGCTGTCGGACGTGGAGGGCGCATATTCCAGAGCTGAAGCTACAAGGGGTACTGGAGGCAGCAGTTCTAGACCCCCAGAAAAGGACAGCGGACTGCTGCACAGTGTCTTGGACACTCTGTTGGCGCCCTCAGGTCCCGGGCAGAGCCAACCCAGCCCTCCCGCCTGCGAGGTCACCAGCTCTTGGTGCCTGTTTGGCCCCGAACTTCCTGAAGATCCACTGGCTGCCCCTGCCACCCAGAGGGTGTTGTCTCCGCTCATGAGCCGGTCCGGGGGCAAGGCTGGAGACAGCTCCGGGACGGCAGCTGCCCATAAGGTGCTGCCCCGGGGCCTGTCACCATCCCGGCAGCTGCTGCTCCCGGCCTCTGGGAGCCCTCATTGGCCCGGGGCCCCAGTGAAGCCGTCTCCGCAGCCCACTGCGGTGGAGGTTGAGGAGGAGGATGGCTCTGAGTCCGAGGACTCTGCGGGTCCGCTTCTGAAGGGCAAACCTCGGGGTCTGGGTGGCGCGGCGGCTGGAGGAGGAGCCGCGGCTGTCCCGCCGGGGGCGGCCGCAGGAGGCGTCGCTCTGGTTCCCAAGGAAGATTCCCGCTTCTCATCGCCCAGGGTCGCCCTGGTGGAGCAGGACGCGCCCATGGCGCCCGGGCGCTCCCCGCTGGCCACCACGACGATGGATTTCACCCACGTGCCCATCCTGCCTCTCAGTCACGCCTTATTGGCAGCCCGCACTCGGCAGCTGCTGGAAGAGGAGAGCTACGACGGTGGCGCCGGGGCCGCTAGCGCCTTTGCCCCGCCGCGGAGTTCACCCTCTGCCTCATCCACTCCGGTCGCTGTCGGCGACTTCCCCGACTGCGCGTACCCGCCCGACGCCGATCCCAAGGACGACGCGTACCCTCTCTATGGCGACTTCCAGCCGCCCGCTCTAAAGATCAAGGAGGAGGAGGAAGGCGCGGAGGTCTCCGCGCGCTCCCCGCGTTCCTACCTGGTGGCCGGTGCCAACCCCGCCGCCTTTCCGGATTTCCCGCTGGGGCCACNNNNNNNNNTGCCGCCGCGAGCGCCCCCATCCAGACCCGGGGAAGCGGCAGTGACGGCCGCACCAGCCGGTGCCTCAGTGTCGTCCGCGTCCTCCTCGGGGTCGACCCTGGAGTGCATCCTGTACAAAGCGGAGGGCGCGCCGCCCCAGCAGGGCCCGTTCGCGCCGCCGCCCTGCAAGGCGCCGGGCGCGGGCGGCTGCCTGCTCCCGCGGGATGGCCTGCCCTCCACCTCCGCCTCTNNNNNNNNNNNNNGGGCGGCCCCCGCGCTCTACCCTGCACTCGGCCTCAACGGGCTCCCGCAGCTCGGCTACCAGGCCGCCGTGCTCAAGGAGGGCCTGCAGCAGGTCTACCCGCCCTATCTCAACTACCTGAGGCCGGATTCAGAAGCCAGCCAGAGCCCACAATACAGCTTCGAGTCATTACCTCAGAAGATTTGTTTAATCTGTGGGGATGAAGCATCAGGCTGTCATTATGGTGTCCTTACCTGTGGGAGCTGTAAGGTCTTCTTTAAAAGGGCAATGGAAGGGCAGCATAACTACTTATGTGCTGGAAGAAATGACTGCATCGTTGATAAAATCCGCAGAAAAAACTGCCCAGCATGTCGCCTTAGAAAGTGCTGTCAGGCTGGCATGGTCCTTGGAGGTCGAAAATTTAAAAAGTTCAATAAAGTCAGAGTTATGAGAGCACTAGATGCTGTTGCTCTCCCACAGCCAGTGGGCATTCCAAATGAAAGCCAAGCCCTAAGCCAGAGATTCACTTTTCCACCAGGTCAAGACATACAGTTGATTCCACCACTGATCAACCTGTTAGTGAGCATTGAACCAGATGTGATCTATGCAGGACATGACAACTCAAAACCTGACACCTCCAGTTCTTTGCTGACAAGTCTTAATCAACTAGGCGAGAGGCAACTTCTTTCAGTAGTCAAGTGGTCTAAATTGTTGCCAGGTTTTCGAAACTTACATATTGATGACCAGATAACTCTCATTCAGTATTCTTGGATGAGCTTAATGGTGTTTGGTCTAGGATGGAGATCCTACAAACACGTCAGTGGGCAGATGCTGTATTTTGCACCTGATCTAATACTGAATGAACAGCGGATGAAAGAATCATCATTCTATTCATTATGCCTTACCATGTGGCAGATCCCACAGGAGTTTGTCAAGCTTCAAGTTAGCCAAGAAGAGTTCCTCTGTATGAAAGTATTGTTACTTCTTAATACAATTCCTTTGGAAGGACTACGAAGTCAAACCCAGTTTGAGGAGATGAGGTCAAGCTACATTAGAGAGCTCATCAAGGCAATTGGTTTGAGGCAAAAAGGAGTTGTGTCTAGCTCACAGCGTTTCTATCAACTTACAAAACTTCTTGATAACTTGCATGATCTTGTCAAACAACTTCATCTGTACTGCTTGAATACATTTATCCAGTCCCGGGCACTGAGTGTTGAATTTCCAGAAATGATGTCTGAAGTTATTGCTGCACAATTACCCAAGATATTGGCAGGGATGGTGAAACCCCTTCTCTTTCATAAAAAG
>Gelada
ATGACTGAGCTGAAGGCAAAGGGTCCCCGGGCTCCCCACGTGGCGGGCGGCCCGCCCTACCCCGAGGTCGGATCTCCACTGCTGTGTCGCCCAGCCGCAGGCCCGTTCCAAGGGAGCCAGACCTCGGACACCTTGCCTGAAGTTTCGGCCATACCTATCTCCCTGGACGGGCTACTCTTCCCTCGGCCCTGCCAGGGACAGGACCCCCTAGACGAAAAGACGCAGGACCAGCAGTCGCTGTCGGACGTGGAGGGCGCATATTCCAGAGCTGAAGCTACAAGGGGTACTGGAGGCAGCAGTTCTAGACCCCCAGAAAAGGACAGCGGACTGCTGCACAGTGTCTTGGACACTCTGTTGGCGCCCTCAGGTCCCGGGCAGAGCCAACCCAGCCCTCCCGCCTGCGAGGTCACCAGCTCTTGGTGCCTGTTTGGCCCCGAACTTCCTGAAGATCCACTGGCTGCCCCTGCCACCCAGAGGGTGTTGTCTCCGCTCATGAGCCGGTCCGGGGGCAAGGCTGGAGACAGCTCCGGGACGGCAGCTGCCCATAAGGTGCTGCCCCGGGGCCTGTCACCATCCCGGCAGCTGCTGCTCCCGGCTTCTGGGAGCCCTCATTGGCCCGGGGCCCCAGTGAAGCCGTCTCCGCAGCCCACTGCGGTGGAGGTTGAGGAGGAGGACGGCTCTGAGTCCGAGGACTCTGCGGGTCCGCTTCTGAAGGGCAAACCTCGGGGTCTGGGTGGTGCGGCGGCTGGAGGAGGAGCCGCGGCTGTCCCGCCGGGGGCGGCCGCAGGAGGCGTCGCTCTGGTTCCCAAGGAAGATGCCCGCTTCTCAGCGCCCAGGGTCGCCCTGGCGGAGCAGGACGCGCCCATGGCGCCCGGGCGCTCCCCGCTGGCCACCACGACGATGGATTTCACCCACGTGCCCATCCTGCCTCTCAGTCACGCCTTATTGGCAGCCCGCACTCGGCAGCTGCTGGAAGAGGAGAGCTACGACGGTGGCGCCGGGGCCGCTAGCGCCTTTGCCCCGCCGCGGAGTTCACCCTCTGCCTCATCCACTCCGGTCGCTGTCGGCGACTTCCCCGACTGCGCGTACCCGCCCGACGCCGATCCCAAGGACGACGCGTACCCTCTCTATGGCGACTTCCAGCCGCCCGCTCTAAAGATCAAGGAGGAGGAGGAAGGCGCGGAGGTCTCCGCGCGCTCCCCGCGTTCCTACCTGGTGGCCGGTGCCAACCCCGCCGCCTTTCCGGATTTCCCGCTGGGGCCACNNNNNNNNNTGCCGTCGCGAGCGCCCCCATCCAGACCCGGGGAAGCGGCAGTGACGGCCGCACCAGCCGGTGCCTCAGTGTCGTCCGCGTCCTCCTCGGGGTCGACCCTGGAGTGCATCCTGTACAAAGCGGAGGGCGCGCCGCCCCAGCAGGGCCCGTTCGCGCCGCCGCCCTGCAAGGCGCCGGGCGCGGGCGGCTGCCTGCTCCCGCGGGATGGCCTGCCCTCCACCTCCGCCTCTNNNNNNNNNNNNNGGGCGGCCCCCGCGCTCTACCCTGCACTCGGCCTCAACGGGCTCCCGCAGCTCGGCTACCAGGCCGCCGTGCTCAAGGAGGGCCTGCAGCAGGTCTACCCGCCCTATCTCAACTACCTGAGGCCGGATTCAGAAGCCAGCCAGAGCCCACAATACAGCTTCGAGTCATTACCTCAGAAGATTTGTTTAATCTGTGGGGATGAAGCATCAGGCTGTCATTATGGTGTCCTTACCTGTGGGAGCTGTAAGGTCTTCTTTAAAAGGGCAATGGAAGGNNNNNNNNNNNNNNNNNNNNNNNNNNNNNNNNNNNNNNNNNNNNNNNNNNNNNNNNNNNNNNNNNNNNNNNNNNNNNNNNNNNNNNNNNNNNNNNNNNNNNNNNNNNNNNNNGGAGGTCGAAAATTTAAAAAGTTCAATAAAGTCAGAGTTATGAGAGCACTAGATGCTGTTGCTCTCCCACAGCCAGTGGGCATTCCAAATGAAAGCCAAGCCCTAAGCCAGAGATTCACTTTTCCACCAGGTCAAGACATACAGTTGATTCCACCACTGATCAACCTGTTAGTGAGCATTGAACCAGATGTGATCTATGCAGGACATGACAACTCAAAACCTGACACCTCCAGTTCTTTGCTGACAAGTCTTAATCAACTAGGCGAGAGGCAACTTCTTTCAGTAGTCAAGTGGTCTAAATTGTTGCCAGGTTTTCGAAACTTACATATTGATGACCAGATAACTCTCATTCAGTATTCTTGGATGAGCTTAATGGTGTTTGGTCTAGGATGGAGATCCTACAAACACGTCAGTGGGCAGATGCTGTATTTTGCACCTGATCTAATACTGAATGAACAGCGGATGAAAGAATCATCATTCTATTCATTATGCCTTACCATGTGGCAGATCCCACAGGAGTTTGTCAAGCTTCAAGTTAGCCAAGAAGAGTTCCTCTGTATGAAAGTATTGTTACTTCTTAATACAATTCCTTTGGAAGGACTACGAAGTCAAACCCAGTTTGAGGAGATGAGGTCAAGCTACATTAGAGAGCTCATCAAGGCAATTGGTTTGAGGCAAAAAGGAGTTGTGTCTAGCTCACAGCGTTTCTATCAACTTACAAAACTTCTTGATAACTTGCATGATCTTGTCAAACAACTTCATCTGTACTGCTTGAATACATTTATCCAGTCCCGGGCACTGAGTGTTGAATTTCCAGAAATGATGTCTGAAGTTATTGCTGCACAATTACCCAAGATATTGGCAGGGATGGTGAAACCCCTTCTCTTTCATAAAAAG
>JapaneseMacaque
ATGACTGAGCTGAAGGCAAAGAGTCCCCGGGCTCCCCACGTGGCGGGCGGCCCGCCCTCCCCCGAGGTCGGATCTCCACTGCTGTGTCGCCCAGCCGCAGGCCCGTTCCAAGGGAGCCAGACCTCGGACACCTTGCCTGAAGTTTCGGCCATACCTATCTCCCTGGACGGGCTACTCTTCCCTCGGCCCTGCCAGGGACAGGACCCCCTAGACGAAAAGACGCAGGACCAACAGTCGCTGTCGGACGTGGAGGGCGCATATTCCAGAGCTGAAGCTACAAGGGGTACTGGAGGCAGCAGTTCTAGACCCCCAGAAAAGGACAGCGGACTGCTGGACAGTGTCTTGGACACTCTGTTGGCGCCCTCAGGTCCCGGGCAGAGCCAACCCAGCCCTCCCGCCTGCGAGGTCACCAGCTCTTGGTGCCTGTTTGGCCCCGAACTTCCTGAAGATCCACCGGCTGCCCCTGCCACCCAGAGGGTGTTGTCTCCGCTCATGAGCCGGTCCGGGGGCAAGGCTGGAGACAGCTCCGAGACGGCAGCTGCCCATAAGGTGCTGCCCCGGGGCCTGTCACCATCCCGGCAGCTGCTGCTCCCGGCCTCTGGGAGCCCTCATTGGTCCGGGGCCCCAGTGAAGCCGTCTCCGCTGCCCACTGCGGTGGAGGTTGAGGAGGAGGATGGCTCCGAGTCCGAGGACTCTGCGGGTCCGCTTCTGAAGGGCAAACCTCGGGCTCTGGGTGGCGCGGCGGCTGGAGGAGGAGCCGCGGCTGTCCCGCCGGGGGCGGCCGCAGGAGGCGTCGCTCTGGTTCCCAAGGAAGATTCCCGCTTCTCAGCGCCCAGGGTCGCCCTGGTGGAGCAGGACGCGCCCATGGCGCCCGGGCGCTCCCCGCTGGCCACCACGACGATGGATTTCACCCACGTGCCCATCCTGCCTCTCAATCACGCCTTATTGGCAGCCCGCACTCGGCAGCTGCTGGAAGAGGAGAGCTACGACGGTGGCGCCGGGGCCGCTAGCGCCTTTGCCCCGCCGCGGAGTTCACCCTCTGCCTCATCCACTCCGGTCGCTGTCGGCGACTTCCCCGACTGCGCGTACCCGCCCGACGCCGATCCCAAGGACGACGCGTACCCTCTCTATGGCGACTTCCAGCCGCCCGCTCTAAAGATCAAGGAGGAGGAGGAAGGCGCGGAGGTCTCCGCGCGCTCCCAGCGTTCCTACCTGGTGGCCGGTGCCAACCCCGCCGCCTTTCCGGATTTCCCGCTGGGGCCACNNNNNNNNNTGCCGCCGCGAGCGCCCCCATCCAGACCCGGGGAAGCGGCAGTGACGGCCGCACCAGCCGGTGCCTCAGTGTCATCCGCGTCCTCCTTGGGGTCGACCCTGGAGTGCATCCTGTACAAAGCGGAGGGCGCGCCGCCCCAGCAGGGCCCGTTCGCGCCGCCGCCCTGCAAGGCGCCGGGCGCGGGCGGCTGCCTGCTCCCGCGGGATGGCCTGCCCTCCACCTCCGCCTCTNNNNNNNNNNNNNGGGCGGCCCCCGCGCTCTACCCTGCACTCGGCCTCAACGGGCTCCCGCAGCTCGGCTACCAGGCCGCCGTGCTCAAGGAGGGCCTGCAGCAGGTCTACCCGCCCTATCTCAACTACCTGAGGCCGGATTCAGAAGCCAGCCAGAGCCCACAATACAGCTTCGAGTCATTACCTCAGAAGATTTGTTTAATCTGTGGGGATGAAGCATCAGGCTGTCATTATGGTGTCCTTACCTGTGGGAGCTGTAAGGTCTTCTTTAAAAGGGCAATGGAAGGGCAGCATAACTACTTATGTGCTGGAAGAAATGACTGCATCGTTGATAAAATCCGCAGAAAAAACTGCCCAGCATGTCGCCTTAGAAAGTGCTGTCAGGCTGGCATGGTCCTTGGAGGTCGAAAATTTAAAAAGTTCAATAAAGTCAGAGTTATGAGAGCACTAGATGCTGTTGCTCTCCCACAGCCAGTGGGCATTCCAAATGAAAGCCAAGCCCTAAGCCAGAGATTCACTTTTTCACCAGGTCAAGACATACAGTTGATTCCACCACTGATCAACCTGTTAGTGAGCATTGAACCAGATGTGATCTATGCAGGACATGACAACTCAAAACCTGACACCTCCAGTTCTTTGCTGACAAGTCTTAATCAACTAGGCGAGAGGCAACTTCTTTCAGTAGTCAAGTGGTCTAAATTGTTGCCAGGTTTTCGAAACTTACATATTGATGACCAGATAACTCTCATTCAGTATTCTTGGATGAGCTTAATGGTGTTTGGTTTAGGATGGAGATCCTACAAACACGTCAGTGGGCAGATGCTGTATTTTGCACCTGATCTAATACTGAATGAACAGCGGATGAAAGAATCATCATTCTATTCATTATGCCTTACCATGTGGCAGATCCCACAGGAGTTTGTCAAGCTTCAAGTTAGCCAAGAAGAGTTCCTCTGTATGAAAGTATTGTTACTTCTTAATACAATTCCTTTGGAAGGACTACGAAGTCAAACCCAGTTTGAGGAGATGAGGTCAAGCTACATTAGAGAGCTCATCAAGGCAATTGGTTTGAGGCAAAAAGGAGTTGTGTCTAGCTCACAGCGTTTCTATCAACTTACAAAACTTCTTGATAACTTGCATGATCTTGTCAAACAACTTCATCTGTACTGCTTGAATACATTTATCCAGTCCCGGGCACTGAGTGTTGAATTTCCAGAAATGATGTCTGAAGTTATTGCTGCACAATTACCCAAGATATTGGCAGGGATGGTGAAACCCCTTCTCTTTCATAAAAAG
>RhesusMacaque
ATGACTGAGCTGAAGGCAAAGAGTCCCCGGGCTCCCCACGTGGCGGGCGGCCCGCCCTCCCCCGAGGTCGGATCTCCACTGCTGTGTCGCCCAGCCGCAGGCCCGTTCCAAGGGAGCCAGACCTCGGACACCTTGCCTGAAGTTTCGGCCATACCTATCTCCCTGGACGGGCTACTCTTCCCTCGGCCCTGCCAGGGACAGGACCCCCTAGACGAAAAGACGCAGGACCAACAGTCGCTGTCGGACGTGGAGGGCGCATATTCCAGAGCTGAAGCTACAAGGGGTACTGGAGGCAGCAGTTCTAGACCCCCAGAAAAGGACAGCGGACTGCTGGACAGTGTCTTGGACACTCTGTTGGCGCCCTCAGGTCCCGGGCAGAGCCAACCCAGCCCTCCCGCCTGCGAGGTCACCAGCTCTTGGTGCCTGTTTGGCCCCGAACTTCCTGAAGATCCACCGGCTGCCCCTGCCACCCAGAGGGTGTTGTCTCCGCTCATGAGCCGGTCCGGGGGCAAGGCTGGAGACAGCTCCGAGACGGCAGCTGCCCATAAGGTGCTGCCCCGGGGCCTGTCACCATCCCGGCAGCTGCTGCTCCCGGCCTCTGGGAGCCCTCATTGGTCCGGGGCCCCAGTGAAGCCGTCTCCGCTGCCCACTGCGGTGGAGGTTGAGGAGGAGGATGGCTCCGAGTCCGAGGACTCTGCGGGTCCGCTTCTGAAGGGCAAACCTCGGGCTCTGGGTGGCGCGGCGGCTGGAGGAGGAGCCGCGGCTGTCCCGCCGGGGGCAGCCGCAGGAGGCGTCGCTCTGGTTCCCAAGGAAGATTCCCGCTTCTCAGCGCCCAGGGTCGCCCTGGTGGAGCAGGACGCGCCCATGGCGCCCGGGCGCTCCCCGCTGGCCACCACGACGATGGATTTCACCCACGTGCCCATCCTGCCTCTCAATCACGCCTTATTGGCAGCCCGCACTCGGCAGCTGCTGGAAGAGGAGAGCTACGACGGTGGCGCCGGGGCCGCTAGCGCCTTTGCCCCGCCGCGGAGTTCACCCTCTGCCTCATCCACTCCGGTCGCTGTCGGCGACTTCCCCGACTGCGCGTACCCGCCCGACGCCGATCCCAAGGACGACGCGTACCCTCTCTATGGCGACTTCCAGCCGCCCGCTCTAAAGATCAAGGAGGAGGAGGAAGGCGCGGAGGTCTCCGCGCGCTCCCCGCGTTCCTACCTGGTGGCCGGTGCCAACCCCGCCGCCTTTCCGGATTTCCCGCTGGGGCCACNNNNNNNNNTGCCGCCGCGAGCGCCCCCATCCAGACCCGGGGAAGCGGCAGTGACGGCCGCACCAGCCGGTGCCTCAGTGTCATCCGCGTCCTCCTTGGGGTCGACCCTGGAGTGCATCCTGTACAAAGCGGAGGGCGCGCCGCCCCAGCAGGGCCCGTTCGCGCCGCCGCCCTGCAAGGCGCCGGGCGCGGGCGGCTGCCTGCTCCCGCGGGATGGCCTGCCCTCCACCTCCGCCTCTNNNNNNNNNNNNNGGGCGGCCCCCGCGCTCTACCCTGCACTCGGCCTCAACGGGCTCCCGCAGCTCGGCTACCAGGCCGCCGTGCTCAAGGAGGGCCTGCAGCAGGTCTACCCGCCCTATCTCAACTACCTGAGGCCGGATTCAGAAGCCAGCCAGAGCCCACAATACAGCTTCGAGTCATTACCTCAGAAGATTTGTTTAATCTGTGGGGATGAAGCATCAGGCTGTCATTATGGTGTCCTTACCTGTGGGAGCTGTAAGGTCTTCTTTAAAAGGGCAATGGAAGGGCAGCATAACTACTTATGTGCTGGAAGAAATGACTGCATCGTTGATAAAATCCGCAGAAAAAACTGCCCAGCATGTCGCCTTAGAAAGTGCTGTCAGGCTGGCATGGTCCTTGGAGGTCGAAAATTTAAAAAGTTCAATAAAGTCAGAGTTATGAGAGCACTAGATGCTGTTGCTCTCCCACAGCCAGTGGGCATTCCAAATGAAAGCCAAGCCCTAAGCCAGAGATTCACTTTTTCACCAGGTCAAGACATACAGTTGATTCCACCACTGATCAACCTGTTAGTGAGCATTGAACCAGATGTGATCTATGCAGGACATGACAACTCAAAACCTGACACCTCCAGTTCTTTGCTGACAAGTCTTAATCAACTAGGCGAGAGGCAACTTCTTTCAGTAGTCAAGTGGTCTAAATTGTTGCCAGGTTTTCGAAACTTACATATTGATGACCAGATAACTCTCATTCAGTATTCTTGGATGAGCTTAATGGTGTTTGGTTTAGGATGGAGATCCTACAAACACGTCAGTGGGCAGATGCTGTATTTTGCACCTGATCTAATACTGAATGAACAGCGGATGAAAGAATCATCATTCTATTCATTATGCCTTACCATGTGGCAGATCCCACAGGAGTTTGTCAAGCTTCAAGTTAGCCAAGAAGAGTTCCTCTGTATGAAAGTATTGTTACTTCTTAATACAATTCCTTTGGAAGGACTACGAAGTCAAACCCAGTTTGAGGAGATGAGGTCAAGCTACATTAGAGAGCTCATCAAGGCAATTGGTTTGAGGCAAAAAGGAGTTGTGTCTAGCTCACAGCGTTTCTATCAACTTACAAAACTTCTTGATAACTTGCATGATCTTGTCAAACAACTTCATCTGTACTGCTTGAATACATTTATCCAGTCCCGGGCACTGAGTGTTGAATTTCCAGAAATGATGTCTGAAGTTATTGCTGCACAATTACCCAAGATATTGGCAGGGATGGTGAAACCCCTTCTCTTTCATAAAAAG
>SouthernPigtailedMacaque
ATGACTGAGCTGAAGGCAAAGAGTCCCCGGGCTCCCCACGTGGCGGGCGGCCCGCCCTCCCCCGAGGTCGGATCTCCACTGCTGTGTCGCCCAGCCGCAGGCCCGTTCCAAGGGAGCCAGACCTCGGACACCTTGCCTGAAGTTTCGGCCATACCTATCTCCCTGGACGGGCTACTCTTCCCTCGGCCCTGCCAGGGACAGGACCCCCTAGACGAAAAGACGCAGGACCAACAGTCGCTGTCGGACGTGGAGGGCGCATATTCCAGAGCTGAAGCTACAAGGGGTACTGGAGGCAGCAGTTCTAGACCCCCAGAAAAGGACAGCGGACTGCTGGACAGTGTCTTGGACACTCTGTTGGCGCCCTCAGGTCCCGGGCAGAGCCAACCCAGCCCTCCCGCCTGCGAGGTCACCAGCTCTTGGTGCCTGTTTGGCCCCGAACTTCCTGAAGATCCACCGGCTGCCCCTGCCACCCAGAGGGTGTTGTCTCCGCTCATGAGCCGGTCCGGGGGCAAGGCTGGAGACAGCTCCGGGACGGCAGCTGCCCATAAGGTGCTGCCCCGGGGCCTGTCACCATCCCGGCAGCTGCTGCTCCCGGCCTCTGGGAGCCCTCATTGGTCCGGGGCCCCAGTGAAGCCGTCTCCGCTGCCCACTGCGGTGGAGGTTGAGGAGGAGGATGGCTCCGAGTCCGAGGACTCTGCGGGTCCGCTTCTGAAGGGCAAACCTCGGGCTCCGGGTGGCGCGGCGGCTGGAGGAGGAGCCGCGGCTGTCCCGCCGGGGGCGGTCGCAGGAGGCGTCGCTCTGGTTCCCAAGGAAGATTCCCGCTTCTCAGCGCCCAGGGTCGCCCTGGTGGAGCAGGACGCGCCCATGGCGCCCGGGCGCTCCCCGCTGGCCACCACGACGATGGATTTCACCCACGTGCCCATCCTGCCTCTCAATCACGCCTTTTTGGCAGCCCGCACTCGGCAGCTGCTGGAAGAGGAGAGCTACGACGGTGGCGCCGGGGCCGCTAGCGCCTTTGCCCAGCCGCGGAGTTCACCCTCTGCCTCATCCACTCCGGTCGCTGTCGGCGACTTCCCCGACTGCGCGTACCCGCCCGACGCCGATCCCAAGGACGACGCGTACCCTCTCTATGGCGACTTCCAGCCGCCCGCTCTAAAGATCAAGGAGGAGGAGGAAGGCGCGGAGGTCTCCGCGCGCTCCCCGCGTTCCTACCTGGTGGCCGGTGCCAACCCCGCCGCCTTTCCGGATTTCCCGCTGGGGCCACNNNNNNNNNTGCCGCCGCGAGCGCCCCCATCCAGACCCGGGGAAGCGGCAGTGACGGCCGCACCAGCAGGTGCCTCAGTGTCATCCGCGTCCTCCTCGGGGTCGACCCTGGAGTGCATCCTGTACAAAGCGGAGGGCGCGCCGCCCCAGCAGGGCCCGTTCGCGCCGCCGCCCTGCAAGGCGCCGGGCGCGGGCGGCTGCCTGCTCCCGCGGGATGGCCTGCCCTCCACCTCCGCCTCTNNNNNNNNNNNNNGGGCGGCCCCCGCGCTCTACCCTGCACTCGGCCTCAACGGGCTCCCGCAGCTCGGCTACCAGGCCGCCGTGCTCAAGGAGGGCCTGCAGCAGGTCTACCCGCCCTATCTCAACTACCTGAGGCCGGATTCAGAAGCCAGCCAGAGCCCACAATACAGCTTCGAGTCATTACCTCAGAAGATTTGTTTAATCTGTGGGGATGAAGCATCAGGCTGTCATTATGGTGTCCTTACCTGTGGGAGCTGTAAGGTCTTCTTTAAAAGGGCAATGGAAGGGCAGCATAACTACTTATGTGCTGGAAGAAATGACTGCATCGTTGATAAAATCCGCAGAAAAAACTGCCCAGCATGTCGCCTTAGAAAGTGCTGTCAGGCTGGCATGGTCCTTGGAGGTCGAAAATTTAAAAAGTTCAATAAAGTCAGAGTTATGAGAGCACTAGATGCTGTTGCTCTCCCACAGCCAGTGGGCATTCCAAATGAAAGCCAAGCCCTAAGCCAGAGATTCACTTTTTCACCAGGTCAAGACATACAGTTGATTCCACCACTGATCAACCTGTTAGTGAGCATTGAACCAGATGTGATCTATGCAGGACATGACAACTCAAAACCTGACACCTCCAGTTCTTTGCTGACAAGTCTTAATCAACTAGGCGAGAGGCAACTTCTTTCAGTAGTCAAGTGGTCTAAATTGTTGCCAGGTTTTCGAAACTTACATATTGATGACCAGATAACTCTCATTCAGTATTCTTGGATGAGCTTAATGGTGTTTGGTTTAGGATGGAGATCCTACAAACACGTCAGTGGGCAGATGCTGTATTTTGCACCTGATCTAATACTGAATGAACAGCGGATGAAAGAATCATCATTCTATTCATTATGCCTTACCATGTGGCAGATCCCACAGGAGTTTGTCAAGCTTCAAGTTAGCCAAGAAGAGTTCCTCTGTATGAAAGTATTGTTACTTCTTAATACAATTCCTTTGGAAGGACTACGAAGTCAAACCCAGTTTGAGGAGATGAGGTCAAGCTACATTAGAGAGCTCATCAAGGCAATTGGTTTGAGGCAAAAAGGAGTTGTGTCTAGCTCACAGCGTTTCTATCAACTTACAAAACTTCTTGATAACTTGCATGATCTTGTCAAACAACTTCATCTGTACTGCTTGAATACATTTATCCAGTCCCGGGCACTGAGTGTTGAATTTCCAGAAATGATGTCTGAAGTTATTGCTGCACAATTACCCAAGATATTGGCAGGGATGGTGAAACCCCTTCTCTTTCATAAAAAG
>CrabEatingMacaque
ATGACTGAGCTGAAGGCAAAGAGTCCCCGGGCTCCCCACGTGGCGGGCGGCCCGCCCTCCCCCGAGGTCGGATCTCCACTGCTGTGTCGCCCAGCCGCAGGCCCGTTCCAAGGGAGCCAGACCTCGGACACCTTGCCTGAAGTTTCGGCCATACCTATCTCCCTGGACGGGCTACTCTTCCCTCGGCCCTGCCAGGGACAGGACCCCCTAGACGAAAAGACGCAGGACCAACAGTCGCTGTCTGACGTGGAGGGCGCATATTCCAGAGCTGAAGCTACAAGGGGTACTGGAGGCAGCAGTTCTAGACCCCCAGAAAAGGACAGCGGACTGCTGGACAGTGTCTTGGACACTCTGTTGGCGCCCTCAGGTCCCGGGCAGAGCCAACCCAGCCCTCCCGCCTCCGAGGTCACCAGCTCTTGGTGCCTGTTTGGCCCCGAACTTCCTGAAGATCCACCGGCTGCCCCTGCCACCCAGAGGGTGTTGTCTCCGCTCATGAGCCGGTCCGGGGGCAAGGCTGGAGACAGCTCCGAGACGGCAGCTGCCCATAAGGTGCTGCCCCGGGGCCTGTCACCATCCCGGCAGCTGCTGCGCCCGGCCTCTGGGAGCCCTCATTGGTCCGGGGCCCCAGTGAAGCCGTCTCCGCTGCCCACTGCGGTGGAGGTTGAGGAGGAGGATGGCTCCGAGTCCGAGGACTCTGCGGGTCCGCTTCTGAAGGGCAAACCTCGGGCTTTGGGTGGCGCGGCGGCTGGAGGAGGAGCCGCGGCTGTCCCGCCGGGGGCGGCCGCAGGAGGCGTCGCTCTGGTTCCCAAGGAAGATTCCCGCTTCTCAGCGCCCAGGGTCGCCCTGGTGGAGCAGGACGCGCCCATGGCGCCCGGGCGCTCCCCGCTGGCCACCACGACGATGGATTTCACCCACGTGCCCATCCTGCCTCTCAATCACGCCTTATTGGCAGCCCGCACTCGGCAGCTGCTGGAAGAGGAGAGCTACGACGGTGGCGCCGGGGCCGCTAGCGCCTTTGCCCCGCCGCGGAGTTCACCCTCTGCCTCATCCACTCCGGTCGCTGTCGGCGACTTCCCCGACTGCGCGTACCCGCCCGACGCCGATCCCAAGGACGACGCGTACCCTCTCTATGGCGACTTCCAGCCGCCCGCTCTAAAGATCAAGGAGGAGGAGGAAGGCGCGGAGGTCTCCGCGCGCTCCCCGCGTTCCTACCTGGTGGCCGGTGCCAACCCCGCCGCCTTTCCGGATTTCCCGCTGGGGCCACNNNNNNNNNTGCCGCCGCGAGCGCCCCCATCCAGACCCGGGGAAGCGGCAGTGACGGCCGCACCAGCCGGTGCCTCAGTGTCATCCGCGTCCTCCTTGGGGTCGACCCTGGAGTGCATCCTGTACAAAGCGGAGGGCGCGCCGCCCCAGCAGGGCCCGTTCGCGCCGCCGCCCTGCAAGGCGCCGGGCGCGGGCGGCTGCCTGCTCCCGCGGGATGGCCTGCCCTCCACCTCCGCCTCTNNNNNNNNNNNNNGGGCGGCCCCAGCGCTCTACCCTGCACTCGGCCTCAACGGGCTCCCGCAGCTCGGCTACCAGGCCGCCGTGCTCAAGGAGGGCCTGCAGCAGGTCTACCCGCCCTATCTCAACTACCTGAGGCCGGATTCAGAAGCCAGCCAGAGCCCACAATACAGCTTCGAGTCATTACCTCAGAAGATTTGTTTAATCTGTGGGGATGAAGCATCAGGCTGTCATTATGGTGTCCTTACCTGTGGGAGCTGTAAGGTCTTCTTTAAAAGGGCAATGGAAGGGCAGCATAACTACTTATGTGCTGGAAGAAATGACTGCATCGTTGATAAAATCCGCAGAAAAAACTGCCCAGCATGTCGCCTTAGAAAGTGCTGTCAGGCTGGCATGGTCCTTGGAGGTCGAAAATTTAAAAAGTTCAATAAAGTCAGAGTTATGAGAGCACTAGATGCTGTTGCTCTCCCACAGCCAGTGGGCATTCCAAATGAAAGCCAAGCCCTAAGCCAGAGATTCACTTTTTCACCAGGTCAAGACATACAGTTGATTCCACCACTGATCAACCTGTTAGTGAGCATTGAACCAGATGTGATCTATGCAGGACATGACAACTCAAAACCTGACACCTCCAGTTCTTTGCTGACAAGTCTTAATCAACTAGGCGAGAGGCAACTTCTTTCAGTAGTCAAGTGGTCTAAATTGTTGCCAGGTTTTCGAAACTTACATATTGATGACCAGATAACTCTCATTCAGTATTCTTGGATGAGCTTAATGGTGTTTGGTTTAGGATGGAGATCCTACAAACATGTCAGTGGGCAGATGCTGTATTTTGCACCTGATCTAATACTGAATGAACAGCGGATGAAAGAATCATCATTCTATTCATTATGCCTTACCATGTGGCAGATCCCACAGGAGTTTGTCAAGCTTCAAGTTAGCCAAGAAGAGTTCCTCTGTATGAAAGTATTGTTACTTCTTAATACAATTCCTTTGGAAGGACTACGAAGTCAAACCCAGTTTGAGGAGATGAGGTCAAGCTACATTAGAGAGCTCATCAAGGCAATTGGTTTGAGGCAAAAAGGAGTTGTGTCTAGCTCACAGCGTTTCTATCAACTTACAAAACTTCTTGATAACTTGCATGATCTTGTCAAACAACTTCATCTGTACTGCTTGAATACATTTATCCAGTCCCGGGCACTGAGTGTTGAATTTCCAGAAATGATGTCTGAAGTTATTGCTGCACAATTACCCAAGATATTGGCAGGGATGGTGAAACCCCTTCTCTTTCATAAAAAG
>SootyMangaby
ATGACTGAGCTGAAGGCAAAGGGTCCCCGGGCTCCCCACGTGGCGAGCGGCCCGCCCTCCCCCGAGGTCGGATCTCCACTGCTGTGTCGCCCAGCCGCAGGCCCGTTCCAAGGGAGCCAGACCTCGGACACCTTGCCTGAAGTTTCGGCCATACCTATCTCCCTGGACGGGCTACTCTTCCCTCGGCCCTGCCAGGGACAGGACCCCCTAGACGAAAAGACGCAGGACCAGCAGTCGCTGTTGGACGTGGAGGGCGCATATTCCAGAGCTGAAGCTACAAGGGGTACTGGAGGCAGCAGTTCTAGACCCCCAGAGAAGGACAGCGGACTGCTGGACAGTGTCTTGGACACTCTGTTGGCGCCCTCAGGTCCCGGGCAGAGCCAACCCAGCCCTCCCGCCTGCGAGGTCACCAGCTCTTGGTGCCTGTTTGGCCCCGAACTTCCTGAAGATCCACCGGCTGCCCCTGCCACCCAGAGGGTGTTGTCTCCGCTCATGAGCCGGTCCGGGGGCAAGGCTGGAGACAGCTCCGGGACGGCAGCTGCCCATAAGGTGCTGCCCCGGGGCCTGTCACCATCCCGGCAGCTGCTGCTCCCGGCCTCTGGGAGCCCTCATTGGTCCGGGGCCCCAGTGAAGCCGTCTCCGCAGCCCACTGCGGTGGAGGTTGAGGAGGAGGATGGCTCCGAGTCCGAGGACTCTGCGGGTCCGCTTCTGAAGGGCAAACCTCGGGCTCTGGGTGGCGCGGCGGCTGGAGGAGGAGCCGCGGCTGTCCCGCCGGGGGCGGCCGCAGGAGGCGTCGCTCTGGTTCCCAAGGAAGATTCCCGCTTCTCAGCGCCCAGGGTCGCCCTGGTGGAGCAGGACGCGCCCATGGCGCCCGGGCGCTCCCCGCTGGCCACCACGACGATGGATTTCACTCACGTGCCCATCCTGCCTCTCAATCACGCCTTATTGGCAGCCCGCACTCGGCAGCTGCTGGAAGAGGAGAGCTACGACGGTGGCGCCGGGGCCGCTAGCGCCTTTGCCCCGCCGCGGAGTTCACCCTCTGCCTCATCCACTCCGGTCGCTGTCGGCGACTTCCCCGACTGCGCGTACCCGCCCGACGCCGATCCCAAGGACGACGCGTACCCTCTCTATGGCGACTTCCAGCCGCCCGCTCTAAAGATCAAGGAGGAGGAGGAAGGCGCGGAGGTCTCCGCGCGCTCCCCGCGTTCCTACCTGGTGGCCGGTGCCAACCCCGCCGCCTTTCCGGATTTCCCGCTGGGGCCACNNNNNNNNNTGCCGCCGCGAGGGCCCCCACCCAGACCCGGGGAAGCGGCAGTGACGGCCGCACCAGCCGGTGCCTCAGTGTCGTCCGCGTCCTCCTCGGGGTCGACCCTGGAGTGCATCCTGTACAAAGCGGAGGGCGCGCCGCCCCAGCAGGGCCCGTTCGCGCCGCCTCCCTGCAAGGCGCCGGGCGCGGGCGGCTGCCTGCTCCCGCGGGATGGCCTGCCCTCCACCTCCGCCTCTNNNNNNNNNNNNNGGGCGGCCCCCGCGCTCTACCCTGCACTCGGCCTCAACGGGCTCCCGCAGCTCGGCTACCAGGCCGCCGTGCTCAAGGAGGGCCTGCAGCAGGTCTACCCGCCCTATCTCAACTACCTGAGGCCGGATTCAGAAGCCAGCCAGAGCCCACAATACAGCTTCGAGTCATTACCTCAGAAGATTTGTTTAATCTGTGGGGATGAAGCATCAGGCTGTCATTATGGTGTCCTTACCTGTGGGAGCTGTAAGGTCTTCTTTAAAAGGGCAATGGAAGGGCAGCATAACTACTTATGTGCTGGAAGAAATGACTGCATCGTTGATAAAATCCGCAGAAAAAACTGCCCAGCATGTCGCCTTAGAAAGTGCTGTCAGGCTGGCATGGTCCTTGGAGGTCGAAAATTTAAAAAGTTCAATAAAGTCAGAGTTATGAGAGCACTAGATGCTGTTGCTCTCCCACAGCCAGTGGGCATTCCAAATGAAAGCCAAGCCCTAAGCCAGAGATTCACTTTTTCACCAGGTCAAGACATACAGTTGATTCCACCACTGATCAACCTGTTAGTGAGCATTGAACCAGATGTGATCTATGCAGGACATGACAACTCAAAACCTGACACCTCCAGTTCTTTGCTGACAAGTCTTAATCAACTAGGCGAGAGGCAACTTCTTTCAGTAGTCAAGTGGTCTAAATTGTTGCCAGGTTTTCGAAACTTACATATTGATGACCAGATAACTCTCATTCAGTATTCTTGGATGAGCTTAATGGTGTTTGGTCTAGGATGGAGATCCTACAAACACGTCAGTGGGCAGATGCTGTATTTTGCACCTGATCTAATACTGAATGAACAGCGGATGAAAGAATCATCATTCTATTCATTATGCCTTACCATGTGGCAGATCCCACAGGAGTTTGTCAAGCTTCAAGTTAGCCAAGAAGAGTTCCTCTGTATGAAAGTATTGTTACTTCTTAATACAATTCCTTTGGAAGGACTACGAAGTCAAACCCAGTTTGAGGAGATGAGGTCAAGCTACATTAGAGAGCTCATCAAGGCAATTGGTTTGAGGCAAAAAGGAGTTGTGTCTAGCTCACAGCGTTTCTATCAACTTACAAAACTTCTTGATAACTTGCATGATCTTGTCAAACAACTTCATCTGTACTGCTTGAATACATTTATCCAGTCCCGGGCACTGAGTGTTGAATTTCCAGAAATGATGTCTGAAGTTATTGCTGCACAATTACCCAAGATATTGGCAGGGATGGTGAAACCCCTTCTCTTTCATAAAAAG
>Drill
ATGACTGAGCTGAAGGCAAAGGGTCCCCGGGCTCCCCACGTGGCGGGCGGCCCGCCCTCCCCCGAGGTCGGATCTCCACTGCTGTGTCGCCCAGCCGCAGGCCCGTTCCAAGGGAGCCAGACCTCGGACACCTTGCCTGAAGTTTCGGCCATACCTATCTCCCTGGACGGGCTACTCTTCCCTCGGCCCTGCCAGGGACAGGACCCCATAGACGAAAAGACGCAGGACCAGCAGTCGCTGTTGGACGTGGAGGGCGCATATTCCAGAGCTGAAGCTACAAGGGGTACTGGAGGCAGCAGTTCTAGACCCCCAGAAAAGGACAGCGGACTGCTGGACAGTGTCTTGGACACTCTGTTGGCGCCCTCAGGTCCCGGGCAGAGCCAACCCAGCCCTCCCGCGGGCGAGGTCACCAGCTCTTGGTGCCTGTTTGGCCCCGAACTTCCTGAAGATCCACCGGCTGCCCCTGCCACCCAGAGGGTGTTGTCTCCGCTCATGAGCCGGTCCGGGGGCAAGGCTGGAGACAGCTCCGGGACGGCAGCTGCCCATAAGGTGCTGCCCCGGGGCCTGTCACCATCCCGGCAGCTGCTGCTCCCGGCCTCTGGGAGCCCTCATTGGTCCGGGGCCCCAGTGAAGCCGTCTCCGCAGCCCACTGCGGTGGAGGTTGAGGAGGAGGATGGCTCCGAGTCCGAGGACTCTGCGGGTCCGCTTCTGAAGGGCAAACCTCGGGCTCTGGGTGGCGCGGCGGCTGGAGGAGGAGCCGCGGCTGTCCCGCCGGGGGCGGCCGCAGGAGGCGTCGCTCTGGTTCCCAAGGAAGATTCCCGCTTCTCAGCGCCCAGGGTAGTCCTGGTGGAGCAGGACGCGCCCATGGCGCCCGGGCGCTCCCCGCTGGCCACCACGACGATGGATTTCACCCACGTGCCCATCCTGCCTCTCAATCACGCCTTATTGGCAGCCCGCACTCGGCAGCTGCTGGAAGAGGAGAGCTACGACGGTGGCGCCGGGGCCGCTAGCGCCTTTGCCCCGCCGCGGAGTTCACCCTCTGCCTCATCCACTCCGGTCGCTGTCGGCGACTTCCCCGACTGCGCGTACCCGCCCGACGCCGATCCCAAGGACCACGCGTACCCTCTCTATGGCGACTTCCAGCCGCCGGCTCTAAAGATCAAGGAGGAGGAGGAAGGCGCGGAGGTCTCCGCGCGCTCCCCGCGTTCCTACCTGGTGGCCGGTGCCAACCCCGCCGCCTTTCCGGATTTCCCGCTGGGGCCACNNNNNNNNNTGCCGCCGCGAGCGCCCCCATCCAGACCCGGGGAAGCGGCAGTGACGGCCGCACCAGCCGGTGCCTCAGTGTCGTCCGCGTCCTCCTCGGGGTCGACCCTGGAGTGCATCCTGTACAAAGCGGAGGGCGCGCCGCCCCAGCAGGGCCCGTTCGCGCCGCCGCCCTGCAAGGCGCCGGGCGCGGGCGGCTGCCTGCTCCCGCGGGATGGCCTGCCCTCCACCTCCGCCTCTNNNNNNNNNNNNNGGGCGGCCCCCGCGCTCTACCCTGCACTCGGCCTCAACGGGCTCCCGCAGCTCGGCTACCAGGCCGCCGTGCTCAAGGAGGGCCTGCAGCAGGTCTACCCGCCCTATCTCAACTACCTGAGGCCGGATTCAGAAGCCAGCCAGAGCCCACAATACAGCTTCGAGTCATTACCTCAGAAGATTTGTTTAATCTGTGGGGATGAAGCATCAGGCTGTCATTATGGTGTCCTTACCTGTGGGAGCTGTAAGGTCTTCTTTAAAAGGGCAATGGAAGGGCAGCATAACTACTTATGTGCTGGAAGAAATGACTGCATCGTTGATAAAATCCGCAGAAAAAACTGCCCAGCATGTCGCCTTAGAAAGTGCTGTCAGGCTGGCATGGTCCTTGGAGGTCGAAAATTTAAAAAGTTCAATAAAGTCAGAGTTATGAGAGCACTAGATGCTGTTGCTCTCCCACAGCCAGTGGGCATTCCAAATGAAGGCCAAGCCCTAAGCCAGAGATTCACTTTTTCACCAGGTCAAGACATACAGTTGATTCCACCACTGATCAACCTGTTAGTGAGCATTGAACCAGATGTGATCTATGCAGGACATGACAACTCAAAACCTGACACCTCCAGTTCTTTGCTGACAAGTCTTAATCAACTAGGCGAGAGGCAACTTCTTTCAGTAGTCAAGTGGTCTAAATTGTTGCCAGGTTTTCGAAACTTACATATTGATGACCAGATAACTCTCATTCAGTATTCTTGGATGAGCTTAATGGTGTTTGGTCTAGGATGGAGATCCTACAAACACGTCAGTGGGCAGATGCTGTATTTTGCACCTGATCTAATACTGAATGAACAGCGGATGAAAGAATCATCATTCTATTCATTATGCCTTACCATGTGGCAGATCCCACAGGAGTTTGTCAAGCTTCAAGTTAGCCAAGAAGAGTTCCTCTGTATGAAAGTATTGTTACTTCTTAATACAATTCCTTTGGAAGGACTACGAAGTCAAACCCAGTTTGAGGAGATGAGGTCAAGCTACATTAGAGAGCTCATCAAGGCAATTGGTTTGAGGCAAAAAGGAGTTGTGTCTAGCTCACAGCGTTTCTATCAACTTACAAAACTTCTTGATAACTTGCATGATCTTGTCAAACAACTTCATCTGTACTGCTTGAATACATTTATCCAGTCCCGGGCACTGAGTGTTGAATTTCCAGAAATGATGTCTGAAGTTATTGCTGCACAATTACCCAAGATATTGGCAGGGATGGTGAAACCCCTTCTCTTTCATAAAAAG
>BarbaryMacaque
ATGACTGAGCTGAAGGCAAAGGGTCCTCGGGCTCCCCACGTGGCGGGCGGCCCGCCCTCCCCCGAGGTCGGATCTCCACTGCTGTGTCGCCCAGCCGCAGGCCCGTTCCAAGGGAGCCAGACCTCGGACACCTTGCCTGAAGTTTCGGCCACACCGATCTCCCTGGACGGGCTACTCTTCCCTCGGCCCTGCCAGGGACAGGACCCCCTAGACGAAAAGACGCAGGACCAACAGTCGCTGTCGGACGTGGAGGGCGCATATTCCAGAGCTGAAGCTACAAGGGGTACTGGAGGCAGCAGTTCTAGACCCCCTGAAAAGGACAGCGGACTGCTGGACAGTGTCTTGGACACTCTGTTGGCGCCCTCAGGTCCCGGGCAGAGCCAACCCAGCCCTCCCGCCTGCGAGGTCACCAGCTCTTGGTGCCTGTTTGGCCCCGAACTTCCCGAAGATCCACCGGCTGCCCCCGCCACCCAGCGGGTGTTGTCCCCGCTCATGAGCCGGTCCGGGGGCAAGGCTGGAGACAGCTCCGGGACGGCAGCTGCCCATAAGGTGCTGCCCCGGGGCCTGTCACCATCCCGGCAGCTGCTGCTCCCGGCCTCTGGGAGCCCTCATTGGTCCGGGGCCCCAGTGAAGCCGTCTCCGCAGCCCGCTGCGGTGGAGGTTGAGGAGGAGGATGGCTCCGAGTCCGAGGACTCTGCGGGTCCGCTTCTGAAGGGCAAACCTCGGGCTCTGGGTGGCGCGGCGGCTGGAGGAGGAGCCGCGGCTGTCCCGCCGGGGGCGGCCGCAGGAGGCGTCGCCCTGGTCCCCAAGGAAGATTCCCGCTTCTCAGCGCCCAGGGTCGCCCTGGTGGAGCAGGACGCGCCCATGGCGCCCGGGCGCTCCCCGCTGGCCACCACGACGATGGATTTCACCCACGTGCCCATCCTGCCTCTCAATCACGCCTTATTGGCAGCCCGCACTCGGCAGCTGCTGGAAGAGGAGAGCTACGACGGTGGCGCCGGGGCCGCTAGCGCCTTTGCCCCGCCGCGGAGTTCACCCTCTGCCTCATCCACTCCGGTCGCTGTCGGCGACTTCCCCGACTGCGCGTACCCGCCCGACGCCCATCCCAAGGACGACGCGTACCCTCTCTATGGCGACTTCCAGCCGCCCGCTCTAAAGATCAAGGAGGAGGAGGAAGGCGCGGAGGTCTCCGCGCGCTCCCCGCGTTCCTACCTGGTGGCCGGTGCCAACCCCGCCGCCTTTCCGGATTTCCCGCTGGGGCCACNNNNNNNNNTGCCGCCGCGAGCGCCCCCATCCAGACCCGGGGAAGCGGCAGTGACGGCCGCACCAGCCGGTGCCTCAGTGTCGTCCGCGTCCTCCTCGGGGTCGACCCTGGAGTGCATCCTGTACAAAGCGGAGGGCGCGCCGCCCCAGCAGGGCCCGTTCGCGCCGCCGCCCTGCAAGGCGCAGGGCGCGGGCGGCTGCCTGCTCCCGCGGGATGGCCTGCCCTCCACCTCCGCCTCTNNNNNNNNNNNNNGGGCGGCCCCCGCGCTCTACCCTGCACTCGGCCTCAACGGGCTCCCGCAGCTCGGCTACCAGGCCGCCGTGCTCAAGGAGGGCCTGCAGCAGGTCTACCCGCCCTATCTCAACTACCTGAGGCCGGATTCAGAAGCCAGCCAGAGCCCACAATACAGCTTCGAGTCATTACCTCAGAAGATTTGTTTAATCTGTGGGGATGAAGCATCAGGCTGTCATTATGGTGTCCTTACCTGTGGGAGCTGTAAGGTCTTCTTTAAAAGGGCAATGGAAGGGCAGCATAACTACTTATGTGCTGGAAGAAATGACTGCATCGTTGATAAAATCCGCAGAAAAAACTGCCCAGCATGTCGCCTTAGAAAGTGCTGTCAGGCTGGCATGGTCCTTGGAGGTCGAAAATTTAAAAAGTTCAATAAAGTCAGAGTTATGAGAGCACTAGATGCTGTTGCTCTCCCACAGCCAGTGGGCATTCCAAATGAAAGCCAAGCCCTAAGCCAGAGATTCACTTTTTCACCAGGTCAAGACATACAGTTGATTCCACCACTGATCAACCTGTTAGTGAGCATTGAACCAGATGTGATCTATGCAGGACATGACAACTCAAAACCTGACACCTCCAGTTCTTTGCTGACAAGTCTTAATCAACTAGGCGAGAGGCAACTTCTTTCAGTAGTCAAGTGGTCTAAATTGTTGCCAGGTTTTCGAAACTTACATATTGATGACCAGATAACTCTCATTCAGTATTCTTGGATGAGCTTAATGGTGTTTGGTCTAGGATGGAGATCCTACAAACACGTCAGTGGGCAGATGCTGTATTTTGCACCTGATCTAATACTGAATGAACAGCGGATGAAAGAATCATCATTCTATTCATTATGCCTTACCATGTGGCAGATCCCACAGGAGTTTGTCAAGCTTCAAGTTAGCCAAGAAGAGTTCCTCTGTATGAAAGTATTGTTACTTCTTAATACAATTCCTTTGGAAGGACTACGAAGTCAAACCCAGTTTGAGGAGATGAGGTCAAGCTACATTAGAGAGCTCATCAAGGCAATTGGTTTGAGGCAAAAAGGAGTTGTGTCTAGCTCACAGCGTTTCTATCAACTTACAAAACTTCTTGATAACTTGCATGATCTTGTCAAACAACTTCATCTGTACTGCTTGAATACATTTATCCAGTCCCGGGCACTGAGTGTTGAATTTCCAGAAATGATGTCTGAAGTTATTGCTGCACAATTACCCAAGATATTGGCAGGGATGGTGAAACCCCTTCTCTTTCATAAAAAG
>TantalusMonkey
ATGACTGAGCTGAAGGCAAAGGGTCCCCGGGCTCCCCACGTGGCGGGCGGCCCGCCCTCCCCCGAGGTCGGATCTCCACTGCTGTGTCGCCCAGCCGCAGGCCCGTTCCAAGGGAGCCAGACCTCGGACACCTTGCCTGAAGTTCCGGCCATACCTATCTCCCTGGACGGGTTACTCTTCCCTCGGCCCTGCCAGGGACAGGACCCCCTAGACGAAAAGACGCAGGACCAGCAGTCGCTGACGGACGTGGAGGGCGCATATTCCAGAGCTGAAGCTACAAGGGGTACTGGAGGCAGCAGTTCTAGACCCCCAGAAAAGGACAGCGGACTGCTGGACAGTGTCTTGGACACTCTGTTGGCGCCATCAGGTCCCGGGCAGAGCCAACCCAGCCCTCCCGCCTGCGAGGTCACCAGCTCTTGGTGCCTGTTTGGCCCCGAACTTCCTGAAGATCCACCGGCTGCCCCTGCCACCCAGAGAGTGTTGTCTCCGCTCATGAGCCGGTCCGGGGGCAAGGCTGGAGACAGCTCCGGGACGGCAGCTGCCCATAAGGTGCTGCCCCGGGGCCTGTCACCATCCCGGCAGCTGCTGCTCCCGGCCTCTGGGAGCCCTCATTGGTCCGGGGTCCCAGTGAAGCCGTCTCCGCAGCCCACTGCGGTGGAGGTTGAGGAGGAGGATGGCTCCGAGTCCGAGGACTCTGCGGGTCCGCTTCTGAAGGGCAATCCTCGGGCTCTGGGTGGCGCGGCGGCTGGAGGAGGAGCCGCGGCTGTCCCGCCGGGGGCGGCCGCAGGAGGCGTCGCTCTGGTCCCCAAGGAAGATTCCCGGTTCTCAGCGCCCAGGGTCGCCCTGGTGGAGCAGGACGCGCCCATGGCGCCTGGGCGCTCCCCGCTGGCCACCACGACGATGGATTTCATCCACGTGCCCATCCGGCCTCTCAATCACGCCTTATTGGCAGCCCGCACTCGGCACCTGCTGGAAGAGGAGAGCTACGACGGTGGCGCCGGGGCCGCTAGCGCCTTTGCCCCGCCGCGGAGTTCACCCTCTGCCTCATCCACTCCGGTCGCTGTCGGCGACTTCCCCGACTGCGCTTACCCGCCCGACGCCGATCCCAAGGACGACGCGTACCCTCTCTATGGCGACTTCCAGCCGCCCGCTCTAAAGATCAAGGAGGAGGAGGAAGGCGCGGAGGCCTCCGCGCGCTCCCCGCGTTCCTACCTGGTGGCCGGTGCCAACCCCGCCGCCTTTCCGGATTTCCCGCTGGGGCCACNNNNNNNNNTGCCGCCGCGAGCGCCCCCATCCAGACCCGGGGAAGCGGCAGTGACGGCCGCACCAGCCAGTGCCTCAGTGTCGTCCTCGTCCTCCTCGGGGTCGACCCTGGAGTGCATCCTGTACAAAGCGGAGGGCGCGCCGCCCCAGCAGGGCCCGTTCGCGCCGCCGCCCTGCAAGGCGCCGGGCGCGGGCGGCTGCCTGCTCCCGCGGGATGGCCTGCCCTCCACCTCCGCCTCTNNNNNNNNNNNNNGGGCGGCCCCCGCGCTCTACCCTGCACTCGGCCTCAACGGGCTCCCGCAGCTCGGCTACCAGGCCGCCGTGCTCAAGGAGGGCCTGCAGCAGGTCTACCCGCCCTATCTCAACTACCTGAGGCCGGATTCAGAAGCCAGCCAGAGCCCACAATACAGCTTCGAGTCATTACCTCAGAAGATTTGTTTAATCTGTGGGGATGAAGCATCAGGCTGTCATTATGGTGTCCTTACCTGTGGGAGCTGTAAGGTCTTCTTTAAAAGGGCAATGGAAGGGCAGCATAACTACTTATGTGCTGGAAGAAATGACTGCATCGTTGATAAAATCCGCAGAAAAAACTGCCCAGCATGTCGCCTTAGAAAGTGCTGTCAGGCTGGCATGGTCCTTGGAGGTCGAAAATTTAAAAAGTTCAATAAAGTCAGAGTTATGAGAGCACTAGATGCTGTTGCTCTCCCACAGCCAGTGGGCATTCCAAATGAAAGCCAAGCCCTAAGCCAGAGATTCACTTTTTCACCAGGTCAAGACATACAGTTTTTTCCACCACTGATCAACCTGTTAGTGAGCATTGAACCAGATGTGATCTATGCAGGACATGACAACTCAAAACCTGACACCTCCAGTTCTTTGCTGACAAGTCTTAATCAACTAGGCGAGAGGCAACTTCTTTCAGTAGTCAAGTGGTCTAAATCATTGCCAGGTTTTCGAAACTTACATATTGATGACCAGATAACTCTCATTCAGTATTCTTGGATGAGCTTAATGGTGTTTGGTCTAGGATGGAGATCCTACAAACACGTCAGTGGGCAGATGCTGTATTTTGCACCTGATCTAATACTGAATGAACAGCGGATGAAAGAATCATCATTCTATTCATTATGCCTTACCATGTGGCAGATCCCACAGGAGTTTGTCAAGCTTCAAGTTACCCAAGAAGAGTTCCTCTGTATGAAAGTATTGTTACTTCTTAATACAATTCCTTTGGAAGGACTACGAAGTCAAACCCAGTTTGAGGAGATGAGGTCAAGCTACATTAGAGAGCTCATCAAGGCAATTGGTTTGAGGCAAAAAGGAGTTGTGTCTAGCTCACAGCGTTTCTATCAACTTACAAAACTTCTTGATAACTTGCATGATCTTGTCAAACAACTTCATCTGTACTGCTTGAATACATTTATCCAGTCCCGGGCACTGAGTGTTGAATTTCCAGAAATGATGTCTGAAGTTATTGCTGCACAATTACCCAAGATATTGGCAGGGATGGTGAAACCCCTTCTCTTTCATAAAAAG
>Grivet
ATGACTGAGCTGAAGGCAAAGGGTCCCCGGGCTCCTCACGTGGCGGGCGGCCCGCCCTCCCCCGAGGTCGGATCTCCACTGCTGGGTCGCCCAGCCGCAGGCCCGTTCCAAGGGAGCCAGACCTCGGACACCTTGCCTGAAGTTCCGGCCATACCTATCTCCCTGGACGGGTTACTCTTCCCTCGGCCCTGCCAGGGACAGGACCCCCTAGACGAAAAGACGCAGGACCAGCAGTCGCTGACGGACGTGGAGGGCGCATATTCCAGAGCTGAAGCTACAAGGGGTACTGGAGGCAGCAGTTCTAGACCCCCAGAAAAGGACAGCGGACTGCTGGACAGTGTCTTGGACACTCTGTTGGCGCCATCAGGTCCCGGGCAGAGCCAACCCAGCCCTCCCGCCTGCGAGGTCACCAGCTCTTGGTGCCTGTTTGGCCCCGAACTTCCTGAAGATCCACCGGCTGCCCCTGCCACCCAGAGAGTGTTGTCTCCGCTCATGAGCCGGTCCGGGGGCAAGGCTGGAGACAGCTCCGGGACGGCAGCTGCCCATAAGGTGCTGCCCCGGGGCCTGTCACCATCCCAGCAGCTGCTGCTCCCGGCCTCTGGGAGCCCTCATTGGTCCGGGGCCCCAGTGAAGCCGTCTCCGCAGCCCACTGCGGTGGAGGTTGAGGAGGAGGATGGCTCCGAGTCCGAGGACTCTGCGGGTCCGCTTCTGAAGGGCAATCCTCGGGCTCTGGGTGGCGCGGCGGCTGGAGGAGGAGCCGCGGCTGTCCCGCCGGGGGCGGCCGCAGGAGGCGTCGCTCTGGTCCCCAAGGAAGATTCCCGGTTCTCAGCGCCCAGGGTCGCCCTGGTGGAGCAGGACGCGCCCATGGCGCCTGGGCGCTCCCCGCTGGCCACCACGACGATGGATTTCATCCACGTGCCCATCCGGCCTCTCAATCACGCCTTATTGGCAGCCCGCACTCGGCACCTGCTGGAAGAGGAGAGCTACGACGGTGGCGCCGGGGCCGCTAGCGCCTTTGCCCCGCCGCGGAGTTCACCCTCTGCCTCATCCACTCCGGTCGCTGTCGGCGACTTCCCCGACTGCGCTTACCCGCCCGACGCCGATCCCAAGGACGACGCGTACCCTCTCTATGGCGACTTCCAGCCGCCCGCTCTAAAGATCAAGGAGGAGGAGGAAGGCGCGGAGGCCTCCGCGCGCTCCCCGCGTTCCTACCTGGTGGCCGGTGCCAACCCCGCCGCCTTTCCGGATTTCCCGCTGGGGCCACNNNNNNNNNTGCCGCCGCGAGCGCCCCCACCCAGACCCGGGGAAGCGGCAGTGACGGCCGCACCAGCCAGTGCCTCAGTGTCGTCCTCGTCCTCCTCGGGGTCGACCCTGGAGTGCATCCTGTACAAAGCGGAGGGCGCGCCGCCCCAGCAGGGCCCGTTCGCGCCGCCGCCCTGCAAGGCGCCGGGCGCGGGCGGCTGCCTGCTCCCGCGGGATGGCCTGCCCTCCACCTCCGCCTCTNNNNNNNNNNNNNGGGCGGCCCCCGCGCTCTACCCTGCACTCGGCCTCAACGGGCTCCCGCAGCTCGGCTACCAGGCCGCCGTGCTCAAGGAGGGCCTGCAGCAGGTCTACCCGCCCTATCTCAACTACCTGAGGCCGGATTCAGAAGCCAGCCAGAGCCCACAATACAGCTTCGAGTCATTACCTCAGAAGATTTGTTTAATCTGTGGGGATGAAGCATCAGGCTGTCATTATGGTGTCCTTACCTGTGGGAGCTGTAAGGTCTTCTTTAAAAGGGCAATGGAAGGGCAGCATAACTACTTATGTGCTGGAAGAAATGACTGCATCGTTGATAAAATCCGCAGAAAAAACTGCCCAGCATGTCGCCTTAGAAAGTGCTGTCAGGCTGGCATGGTCCTTGGAGGTCGAAAATTTAAAAAGTTCAATAAAGTCAGAGTTATGAGAGCACTAGATGCTGTTGCTCTCCCACAGCCAGTGGGCATTCCAAATGAAAGCCAAGCCCTAAGCCAGAGATTCACTTTTTCACCAGGTCAAGACATACAGTTTTTTCCACCACTGATCAACCTGTTAGTGAGCATTGAACCAGATGTGATCTATGCAGGACATGACAACTCAAAACCTGACACCTCCAGTTCTTTGCTGACAAGTCTTAATCAACTAGGCGAGAGGCAACTTCTTTCAGTAGTCAAGTGGTCTAAATCATTGCCAGGTTTTCGAAACTTACATATTGATGACCAGATAACTCTCATTCAGTATTCTTGGATGAGCTTAATGGTGTTTGGTCTAGGATGGAGATCCTACAAACACGTCAGTGGGCAGATGCTGTATTTTGCACCTGATCTAATACTGAATGAACAGCGGATGAAAGAATCATCATTCTATTCATTATGCCTTACCATGTGGCAGATCCCACAGGAGTTTGTCAAGCTTCAAGTTACCCAAGAAGAGTTCCTCTGTATGAAAGTATTGTTACTTCTTAATACAATTCCTTTGGAAGGACTACGAAGTCAAACCCAGTTTGAGGAGATGAGGTCAAGCTACATTAGAGAGCTCATCAAGGCAATTGGTTTGAGGCAAAAAGGAGTTGTGTCTAGCTCACAGCGTTTCTATCAACTTACAAAACTTCTTGATAACTTGCATGATCTTGTCAAACAACTTCATCTGTACTGCTTGAATACATTTATCCAGTCCCGGGCACTGAGTGTTGAATTTCCAGAAATGATGTCTGAAGTTATTGCTGCACAATTACCCAAGATATTGGCAGGGATGGTGAAACCCCTTCTCTTTCATAAAAAG
>GreenMonkey
ATGACTGAGCTGAAGGCAAAGGGTCCCCGGGCTCCCCACGTGGCGGGCGGCCCGCCCTCCCCCGAGGTCGGATCTCCACTGCTGTGTCGCCCAGCCGCAGGCCCGTTCCAAGGGAGCCAGACCTCGGACACCTTGCCTGAAGTTCCGGCCATACCTATCTCCCTGGACGGGTTACTCTTCCCTCGGCCCTGCCAGGGACAGGACCCCCTAGACGAAAAGACGCAGGACCAGCAGTCGCTGACGGACGTGGAGGGCGCATATTCCAGAGCTGAAGCTACAAGGGGTACTGGAGGCAGCAGTTCTAGACCCCCAGAAAAGGACAGCGGACTGCTGGACAGTGTCTTGGACACTCTGTTGGCGCCATCAGGTCCCGGGCAGAGCCAATCCAGCCCTCCCGCCTGCGAGGTCACCAGCTCTTGGTGCCTGTTTGGCCCCGAACTTCCTGAAGATCCACCGGCTGCCCCTGCCACCCAGAGAGTGTTGTCTCCGCTCATGAGCCGGTCCGGGGGCAAGGCTGGAGACAGCTCCGGGACGGCAGCTGCCCATAAGGTGCTGCCCCGGGGCCTGTCACCATCCCGGCAGCTGCTGCTCCCGGCCTCTGGGAGCCCTCATTGGTCCGGGGTCCCAGTGAAGCCGTCTCCGCAGCCCACTGCGGTGGAGGTTGAGGAGGAGGATGGCTCCGAGTCCGAGGACTCTGCGGGTCCGCTTCTGAAGGGCAATCCTCGGGCTCTGGGTGGCGCGGCGGCTGGAGGAGGAGCCGCGGCTGTCCCGCCGGGGGCGGCCGCAGGAGGCGTCGCTCTGGTCCCCAAGGAAGATTCCCGGTTCTCAGCGCCCAGGGTCGCCCTGGTGGAGCAGGACGCGCCCATGGCGCCTGGGCGCTCCCCGCTGGCCACCACGACGATGGATTTCATCCACGTGCCCATCCGGCCTCTCAATCACGCCTTATTGTCAGCCCGCACTCGGCACCTGCTGGAAGAGGAGAGCTACGACGGTGGCGCCGGGGCCGCTAGCGCCTTTGCCCCGCCGCGGAGTTCACCCTCTGCCTCATCCACTCCGGTCGCTGTCGGCGACTTCCCCGACTGCGCTTACCCGCCCGACGCCGATCCCAAGGACGACGCGTACCCTCTCTATGGCGACTTCCAGCCGCCCGCTCTAAAGATCAAGGAGGAGGAGGAAGGCGCGGAGGCCTCCGCGCGCTCCCCGCGTTCCTACCTGGTGGCCGGTGCCAACCCCGCCGCCTTTCCGGATTTCCCGCTGGGGCCACNNNNNNNNNTGCCGCCGCGAGCGCCCCCATCCAGACCCGGGGAAGCGGCAGTGACGGCCGCACCAGCCAGTGCCTCAGTGTCGTCGTCGTCCTCCTCGGGGTCGACCCTGGAGTGCATCCTGTACAAAGCGGAGGGCGCGCCGCCCCAGCAGGGCCCGTTCGCGCCGCCGCCCTGCAAGGCGCCGGGCGCGGGCGGCTGCCTGCTCCCGCGGGATGGCCTGCCCTCCACCTCCGCCTCTNNNNNNNNNNNNNGGGCGGCCCCGGCGCTCTACCCTGCACTCGGCCTCAACGGGCTCCCGCAGCTCGGCTACCAGGCCGCCGTGCTCAAGGAGGGCCTGCAGCAGGTCTACCCGCCCTATCTCAACTACCTGAGGCCGGATTCAGAAGCCAGCCAGAGCCCACAATACAGCTTCGAGTCATTACCTCAGAAGATTTGTTTAATCTGTGGGGATGAAGCATCAGGCTGTCATTATGGTGTCCTTACCTGTGGGAGCTGTAAGGTCTTCTTTAAAAGGGCAATGGAAGGGCAGCATAACTACTTATGTGCTGGAAGAAATGACTGCATCGTTGATAAAATCCGCAGAAAAAACTGCCCAGCATGTCGCCTTAGAAAGTGCTGTCAGGCTGGCATGGTCCTTGGAGGTCGAAAATTTAAAAAGTTCAATAAAGTCAGAGTTATGAGAGCACTAGATGCTGTTGCTCTCCCACAGCCAGTGGGCATTCCAAATGAAAGCCAAGCCCTAAGCCAGAGATTCACTTTTTCACCAGGTCAAGACATACAGTTTTTTCCACCACTGATCAACCTGTTAGTGAGCATTGAACCAGATGTGATCTATGCAGGACATGACAACTCAAAACCTGACACCTCCAGTTCTTTGCTGACAAGTCTTAATCAACTAGGCGAGAGGCAACTTCTTTCAGTAGTCAAGTGGTCTAAATCATTGCCAGGTTTTCGAAACTTACATATTGATGACCAGATAACTCTCATTCAGTATTCTTGGATGAGCTTAATGGTGTTTGGTCTAGGATGGAGATCCTACAAACACGTCAGTGGGCAGATGCTGTATTTTGCACCTGATCTAATACTGAATGAACAGCGGATGAAAGAATCATCATTCTATTCATTATGCCTTACCATGTGGCAGATCCCACAGGAGTTTGTCAAGCTTCAAGTTACCCAAGAAGAGTTCCTCTGTATGAAAGTATTGTTACTTCTTAATACAATTCCTTTGGAAGGACTACGAAGTCAAACCCAGTTTGAGGAGATGAGGTCAAGCTACATTAGAGAGCTCATCAAGGCAATTGGTTTGAGGCAAAAAGGAGTTGTGTCTAGCTCACAGCGTTTCTATCAACTTACAAAACTTCTTGATAACTTGCATGATCTTGTCAAACAACTTCATCTGTACTGCTTGAATACATTTATCCAGTCCCGGGCACTGAGTGTTGAATTTCCAGAAATGATGTCTGAAGTTATTGCTGCACAATTACCCAAGATATTGGCAGGGATGGTGAAACCCCTTCTCTTTCATAAAAAG
>Vervet
ATGACTGAGCTGAAGGCAAAGGGTCCCCGGGCTCCTCACGTGGCGGGCGGCCCGCCCTCCCCCGAGGTCGGATCTCCACTGCTGGGTCGCCCAGCCGCAGGCCCGTTCCAAGGGAGCCAGACCTCGGACACCTTGCCTGAAGTTCCGGCCATACCTATCTCCCTGGACGGGTTACTCTTCCCTCGGCCCTGCCAGGGACAGGACCCCCTAGACGAAAAGACGCAGGACCAGCAGTCGCTGACGGACGTGGAGGGCGCATATTCCAGAGCTGAAGCTACAAGGGGTACTGGAGGCAGCAGTTCTAGACCCCCAGAAAAGGACAGCGGACTGCTGGACAGTGTCTTGGACACTCTGTTGGCGCCATCAGGTCCCGGGCAGAGCCAACCCAGCCCTCCCGCCTGCGAGGTCACCAGCTCTTGGTGCCTGTTTGGCCCCGAACTTCCTGAAGATCCACCGGCTGCCCCTGCCACCCAGAGAGTGTTGTCTCCGCTCATGAGCCGGTCCGGGGGCAAGGCTGGAGACAGCTCCGGGACGGCAGCTGCCCATAAGGTGCTGCCCCGGGGCCTGTCACCATCCCAGCAGCTGCTGCTCCCCGCCTCTGGGAGCCCTCATTGGTCCGGGGTCCCAGTGAAGCCGTCTCCGCAGCCCACTGCGGTGGAGGTTGAGGAGGAGGATGGCTCCGAGTCCGAGGACTCTGCGGGTCCGCTTCTGAAGGGCAATCCTCGGGCTCTGGGTGGCGCGGCGGCTGGAGGAGGAGCCGCGGCTGTCCCGCCGGGGGCGGCCGCAGGAGGCGTCGCTCTGGTCCCCAAGGAAGATTCCCGGTTCTCAGCGCCCAGGGTCGCCCTGGTGGAGCAGGACGCGCCCATGGCGCCTGGGCGCTCCCCGCTGGCCACCACGACGATGGATTTCATCCACGTGCCCATCCGGCCTCTCAATCACGCCTTATTGGCAGCCCGCACTCGGCACCTGCTGGAAGAGGAGAGCTACGACGGTGGCGCCGGGGCCGCTAGCGCCTTTGCCCCGCCGCGGAGTTCACCCTCTGCCTCATCCACTCCGGTCGCTGTCGGCGACTTCCCCGACTGCGCTTACCCGCCCGACGCCGATCCCAAGGACGACGCGTACCCTCTCTATGGCGACTTCCAGCCGCCCGCTCTAAAGATCAAGGAGGAGGAGGAAGGCGCGGAGGCCCCCGCGCGCTCCCCGCGTTCCTACCTGGTGGCCGGTGCCAACCCCGCCGCCTTTCCGGATTTCCCGCTGGGGCCACNNNNNNNNNCGCCGCCGCGAGCGCCCCCATCCAGACCCGGGGAAGCGGCAGTGACGGCCGCACCAGCCAGTGCCTCAGTGTCGTCCTCGTCCTCCTCGGGGTCGACCCTGGAGTGCATCCTGTACAAAGCGGAGGGCGCGCCGCCCCAGCAGGGCCCGTTCGCGCCGCCGCCCTGCAAGGCGCCGGGCGCGGGCGGCTGCCTGCTCCCGCGGGATGGCCTGCCCTCCACCTCCGCCTCTNNNNNNNNNNNNNGGGCGGCCCCGGCGCTCTACCCTGCACTCGGCCTCAACGGGCTCCCGCAGCTCGGCTACCAGGCCGCCGTGCTCAAGGAGGGCCTGCAGCAGGTCTACCCGCCCTATCTCAACTACCTGAGGCCGGATTCAGAAGCCAGCCAGAGCCCACAATACAGCTTCGAGTCATTACCTCAGAAGATTTGTTTAATCTGTGGGGATGAAGCATCAGGCTGTCATTATGGTGTCCTTACCTGTGGGAGCTGTAAGGTCTTCTTTAAAAGGGCAATGGAAGGGCAGCATAACTACTTATGTGCTGGAAGAAATGACTGCATCGTTGATAAAATCCGCAGAAAAAACTGCCCAGCATGTCGCCTTAGAAAGTGCTGTCAGGCTGGCATGGTCCTTGGAGGTCGAAAATTTAAAAAGTTCAATAAAGTCAGAGTTATGAGAGCACTAGATGCTGTTGCTCTCCCACAGCCAGTGGGCATTCCAAATGAAAGCCAAGCCCTAAGCCAGAGATTCACTTTTTCACCAGGTCAAGACATACAGTTTTTTCCACCACTGATCAACCTGTTAGTGAGCATTGAACCAGATGTGATCTATGCAGGACATGACAACTCAAAACCTGACACCTCCAGTTCTTTGCTGACAAGTCTTAATCAACTAGGCGAGAGGCAACTTCTTTCAGTAGTCAAGTGGTCTAAATCATTGCCAGGTTTTCGAAACTTACATATTGATGACCAGATAACTCTCATTCAGTATTCTTGGATGAGCTTAATGGTGTTTGGTCTAGGATGGAGATCCTACAAACACGTCAGTGGGCAGATGCTGTATTTTGCACCTGATCTAATACTGAATGAACAGCGGATGAAAGAATCATCATTCTATTCATTATGCCTTACCATGTGGCAGATCCCACAGGAGTTTGTCAAGCTTCAAGTTACCCAAGAAGAGTTCCTCTGTATGAAAGTATTGTTACTTCTTAATACAATTCCTTTGGAAGGACTACGAAGTCAAACCCAGTTTGAGGAGATGAGGTCAAGCTACATTAGAGAGCTCATCAAGGCAATTGGTTTGAGGCAAAAAGGAGTTGTGTCTAGCTCACAGCGTTTCTATCAACTTACAAAACTTCTTGATAACTTGCATGATCTTGTCAAACAACTTCATCTGTACTGCTTGAATACATTTATCCAGTCCCGGGCACTGAGTGTTGAATTTCCAGAAATGATGTCTGAAGTTATTGCTGCACAATTACCCAAGATATTGGCAGGGATGGTGAAACCCCTTCTCTTTCATAAAAAG
>Malbrouck
ATGACTGAGCTGAAGGCAAAGGGTCCCCGGGCTCCTCACGTGGCGGGCGGCCCGCCCTCCCCCGAGGTCGGATCTCCACTGCTGGGTCGCCCAGCCGCAGGCCCGTTCCAAGGGAGCCAGACCTCGGACACCTTGCCTGAAGTTCCGGCCATACCTATCTCCCTGGACGGGTTACTCTTCCCTCGGCCCTGCCAGGGACAGGACCCCCTAGACGAAAAGACGCAGGACCAGCAGTCGCTGACGGACGTGGAGGGCGCATATTCCAGAGCTGAAGCTACAAGGGGTACTGGAGGCAGCAGTTCTAGACCCCCAGAAAAGGACAGCGGACTGCTGGACAGTGTCTTGGACACTCTGTTGGCGCCATCAGGTCCCGGGCAGAGCCAACCCAGCCCTCCCGCCTGCGAGGTCACCAGCTCTTGGTGCCTGTTTGGCCCCGAACTTCCTGAAGATCCACCGGCTGCCCCTGCCACCCAGAGAGTGTTGTCTCCGCTCATGAGCCGGTCCGGGGGCAAGGCTGGAGACAGCTCCGGGACGGCAGCTGCCCATAAGGTGCTGCCCCGGGGCCTGTCACCATCCCAGCAGCTGCTGCTCCCCGCCTCTGGGGGCCCTCATTGGCCCGGGGTCCCAGTGAAGCCGTCTCCGCAGCCCACTGCGGTGGAGGTTGAGGAGGAGGATGGCTCCGAGTCCGAGGACTCTGCGGGTCCGCTTCTGAAGGGCAATCCTCGGGCTCTGGGTGGCGCGGCGGCTGGAGGAGGAGCCGCGGCTGTCCCGCCGGGGGCGGCCGCAGGAGGCGTCGCTCTGGTCCCCAAGGAAGATTCCCGGTTCTCAGCGCCCAGGGTCGCCCTGGTGGAGCAGGACGCGCCCATGGCGCCTGGGCGCTCCCCGCTGGCCACCACGACGATGGATTTCATCCACGTGCCCATCCGGCCTCTCAATCACGCCTTATTGGCAGCCCGCACTCGGCACCTGCTGGAAGAGGAGAGCTACGACGGTGGCGCCGGGGCCGCTAGCGCCTTTGCCCCGCCGCGGAGTTCACCCTCTGCCTCATCCACTCCGGTCGCTGTCGGCGACTTCCCCGACTGCGCTTACCCGCCCGACGCCGATCCCAAGGACGACGCGTACCCTCTCTATGGCGACTTCCAGCCGCCCGCTCTAAAGATCAAGGAGGAGGAGGAAGGCGCGGAGGCCTCCGCGCGCTCCCCGCGTTCCTACCTGGTGGCCGGTGCCAACCCCGCCGCCTTTCCGGATTTCCCGCTGGGGCCACNNNNNNNNNTGCCGCCGCGAGCGCCCCCATCCAGACCCGGGGAAGCGGCAGTGACGGCCGCACCAGCCAGTGCCTCAGTGTCGTCCTCGTCCTCCTCGGGGTCGACCCTGGAGTGCATCCTGTACAAAGCGGAGGGCGCGCCGCCCCAGCAGGGCCCGTTCGCGCCGCCGCCCTGCAAGGCGCCGGGCGCGGGCGGCTGCCTGCTCCCGCGGGATGGCCTGCCCTCCACCTCCGCCTCTNNNNNNNNNNNNNGGGCGGCCCCGGCGCTCTACCCTGCACTCGGCCTCAACGGGCTCCCGCAGCTCGGCTACCAGGCCGCCGTGCTCAAGGAGGGCCTGCAGCAGGTCTACCCGCCCTATCTCAACTACCTGAGGCCGGATTCAGAAGCCAGCCAGAGCCCACAATACAGCTTCGAGTCATTACCTCAGAAGATTTGTTTAATCTGTGGGGATGAAGCATCAGGCTGTCATTATGGTGTCCTTACCTGTGGGAGCTGTAAGGTCTTCTTTAAAAGGGCAATGGAAGGGCAGCATAACTACTTATGTGCTGGAAGAAATGACTGCATCGTTGATAAAATCCGCAGAAAAAACTGCCCAGCATGTCGCCTTAGAAAGTGCTGTCAGGCTGGCATGGTCCTTGGAGGTCGAAAATTTAAAAAGTTCAATAAAGTCAGAGTTATGAGAGCACTAGATGCTGTTGCTCTCCCACAGCCAGTGGGCATTCCAAATGAAAGCCAAGCCCTAAGCCAGAGATTCACTTTTTCACCAGGTCAAGACATACAGTTTTTTCCACCACTGATCAACCTGTTAGTGAGCATTGAACCAGATGTGATCTATGCAGGACATGACAACTCAAAACCTGACACCTCCAGTTCTTTGCTGACAAGTCTTAATCAACTAGGCGAGAGGCAACTTCTTTCAGTAGTCAAGTGGTCTAAATCATTGCCAGGTTTTCGAAACTTACATATTGATGACCAGATAACTCTCATTCAGTATTCTTGGATGAGCTTAATGGTGTTTGGTCTAGGATGGAGATCCTACAAACACGTCAGTGGGCAGATGCTGTATTTTGCACCTGATCTAATACTGAATGAACAGCGGATGAAAGAATCATCATTCTATTCATTATGCCTTACCATGTGGCAGATCCCACAGGAGTTTGTCAAGCTTCAAGTTACCCAAGAAGAGTTCCTCTGTATGAAAGTATTGTTACTTCTTAATACAATTCCTTTGGAAGGACTACGAAGTCAAACCCAGTTTGAGGAGATGAGGTCAAGCTACATTAGAGAGCTCATCAAGGCAATTGGTTTGAGGCAAAAAGGAGTTGTGTCTAGCTCACAGCGTTTCTATCAACTTACAAAACTTCTTGATAACTTGCATGATCTTGTCAAACAACTTCATCTGTACTGCTTGAATACATTTATCCAGTCCCGGGCACTGAGTGTTGAATTTCCAGAAATGATGTCTGAAGTTATTGCTGCACAATTACCCAAGATATTGGCAGGGATGGTGAAACCCCTTCTCTTTCATAAAAAG
>DuskyLeafMonkey
ATGACTGAGCTGAAGGCAAAGGGTCCCCGGGCTCCCCACGTGGCGGGCGGCCCGCCCTCCCCCGAGGTCGGATCCCCACTGCTGTGTCGCCCAGCTGCAGGCCCGTTCGAGGGGAGCCAGACCTCGGACACCTTGCCTGAAGTTTCGGCCATACCTATCTCCCTGGACGGGCTACTCTTCCCTCGGCTCTGCCAGGGACAGGACCTCCCAGACGAAAAGACGCAGGACCAGCAGTCGCTGTCCGACGTGGAGGGAGCATATTCCAGAGCTGAAGCTACAAGGGGTACTGGAGGCAGCAGTTCTAGACCCCCAGGAAAGGACAGCGGACTGCTGGACAGTGTCTTGGACACTCTGTTGGCGCCCTCAGGTCCCGGGCAGAGCCAACCCAGCCCTCCCGCCTGCGAGGTCACCAGCTCTTGGTGCCTGTTTGGCCCCGAACTTCCTGAAGATCCACCGGCTGCCCCTGCCACCCAGAGGGTGTTGTCTCCGCTCATGAGCCGGTCCGGGGGCAAGACTGGAGACAGCTCCGGGACGGCAGCTGCCCATAAGGTGCTGCCCCGGGGCCTGTCACCATCCCGGCAGCTGCTGCTCCCGGCCTCTGGGAGCCCTCATTGGTCCGGGGCCCCAGTGAAGCCGTCTCCGCAGCCCACTGCGGTGGAGGTTGAGGAGGAGGATGGCTCCGGGTCCGAGGACTCTGCGGGGCCGCTTCTGAAGGGCAAACCTCGGGTTCCGGGTGGCGCGGCGGCTGGAGGAGGAGCCGCGGCTGTCCCCCCGGGGGCGGCCGCAGGAGGCGTCGGCCTGGTCCCCAAGGAAGATTCCCGCTTCTCAGCGCCCAGGGTCGCCCTGGTGGAGCAGGACGCGCCCATGGCGCCCGGGCGCTCCCCGCTGGCCACCACGATGATGGATTTCATCCACGTGCCCATCGTGCCTCTCAATCACGCCTTATTGGCAGCCCGCACTCGGCAGTTGCTGGAAGACGAGAGCTACGACGGCGGCGCCGGAGCCGCCAGCGCCTTTGCCCCGCCGCAGAGTTCACCCTCTGCCTCATCCACTCCGGTCGCTGTCGGCGACTTCCCCGACTGCGCGTACCCGCCCGACGCCGAGCCCAAGGACAACGCGTACCCTCTCTATGGCGACTTCCAGCCGCCCGCTCTAAAGATCAAGGAGGAGGAGGAAGGCGCGGAGGCCTCCGCGCGCTCCCCGGGTTCCTACCTGGTGGCCGGTGCCAACCCCGCCGCCTTCCCGGATTACCCGCTGGGGCCACNNNNNNNNNTGCCGCCGCGAGCGCCCCCATCCAGACCTGGGGAAGCGGCAGTGACGGCCGCACCAGCCAGTGCCTCAGTCTCGTCCGCGTCTTCCCCGGGGTCGACCCTGGAGTGCATCCTGTACAAAGCGGAGGGCGCGCCGCCCCAGCAGGGCCAGTTCGCGCCGCCGCCCTGCAAGGCGCCGGGCGCGGGCGGCTGCCTGCTCCCGCGGGATGGCCTGCCCTCCACCTCCGCCTCTNNNNNNNNNNNNNGGGCGGCCCCCGCGCTCTACCCTGCACTCGGCCTCAACGGGCTGCCGCAGCTCGGTTACCAGGCCGCCGTGCTCAAGGAGAGCCTGCAGCAGGTCTACCCGCCCTATCTCAACTACCTGAGGCCGGATTCAGAAGCCAGCCAGAGCCCACAATACAGCTTCGAGTCATTACCTCAGAAGATTTGTTTAATCTGTGGGGATGAAGCATCAGGCTGTCATTATGGTGTCCTTACCTGTGGGAGCTGTAAGGTCTTCTTTAAAAGGGCAATGGAAGGGCAGCATAACTACTTATGTGCTGGAAGAAATGACTGCATCGTTGATAAAATCCGCAGAAAAAACTGCCCAGCATGTCGGCTTAGAAAGTGCTGTCAGGCTGGCATGGTCCTTGGAGGTCGAAAATTTAAAAAGTTCAATAAAGTCAGAGTTATGAGAGCACTAGATGCTGTTGCTCTCCCACAACCAGTGGGCATTCCAAATGAAAGCCAAGTCCTAAGCCAGAGATTCACTTTTTCACCAGGTCAAGACATACAGTTGATTCCACCACTGATCAAACTGTTAATGAGCATTGAACCAGATGTGATCTATGCAGGACATGACAACTCAAAACCTGACACCTCCAGTTCTTTGCTGACAAGTCTTAATCAACTAGGCGAGAGGCAACTTCTTTCAGTAGTCAAGTGGTCTAAATCATTGCCAGGTTTTCGAAACTTACATATTGATGACCAGATAACTCTCATTCAGTATTCTTGGATGAGCTTAATGGTGTTTGGTCTAGGATGGAGATCCTACAAACACGTCAGTGGGCAGATGCTGTATTTTGCACCTGATCTAATACTAAATGAACAGCGGATGAAAGAATCATCATTCTATTCATTATGCCTTACCATGTGGCAGATCCCACAGGAGTTTGTCAAGCTTCAAGTTAGCCAAGAAGAGTTCCTCTGTATGAAAGTATTGTTACTTCTTAATACAATTCCTTTGGAAGGACTACGAAGTCAAACCCAGTTTGAGGAGATGAGGTCAAGCTACATTAGAGAGCTCATCAAGGCAATTGGTTTGAGGCAAAAAGGAGTTGTGCCTAGCTCACAGCGTTTCTATCAGCTTACAAAACTTCTTGATAACTTGCATGATCTTGTCAAACAACTTCATCTGTACTGCTTGAATACATTTATCCAGTCCCGGGCACTGAGTGTTGAATTTCCAGAAATGATGTCTGAAGTTATTGCTGCACAACTACCCAAGATATTGGCAGGGATGGTGAAACCCCTTCTCTTTCATAAAAAG
>BlackSnubnosedMonkey
ATGACTGAGCTGAAGGCAAAGGGTCCCCGGGCTCCCCACGTGGCGGGCGGCCCGCCCTCCCCCGAGGTCGGATCCCCACTGCTGTGTCGCCCAGCCGCAGGCCCGTTCCAGGGGAGCCAGACCTCGGACACCTTGCCTGAAGTTTCGGCCATACCTATCTCCCTGGACGGGCTACTCTTCCCTCGGCTCTGCCAGGGACAGGACCCCCCAGACGAAAAGACGCAGGACCAGCAGTCGCTGTCCGACGTGGAGGGAGCATATTCCAGAGCTGAAGCTACAAGGGGTACTGGAGGCAGCAGTTCTAGACCCCCAGAAAAGGACAGCGGACTGCTGGACAGTGTCTTGGACACTCTGTTGGCGCCCTCAGGTCCCGGGCAGAGCCAACCCAGCCCTCCCGCCTGCGAGGTCACCAGCTCTTGGTGCCTGTTTGGCCCCGAACTTCCTGAAGATCCACCGGCTGCCCCTGCCACCCAGAGGGTGTTGTCTCCTCTCATGAGCCGGTCCGGGGACAAGACTGGAGACAGCTCCGGGACGGCAGCTGCCCATAAGGTGCTGCCCCGGGGCCTGTCACCATCCCGGCAGCTGCTGCTCCCGGCCTCTGGGAGCCCTCATTGGTCCGGGGCCCCAGTGAAGCCGTGTCCGCAGCCCACTGCGGTGGAGGTTGAGGAGGAGGATGGCTCCGAGTCCGAGGACTCTGCGGGGCCGCTTCTGAAGGGCAAACCTCGGGTTCTGGGTGGCGCGGCGGCTGGAGGAGGAGCCGCGGCTGTCCCGCCGGGGGCGGCCGCAGGAGGCGTCGGCCTGGTCCCCAAGGAAGATTCCCGCTTCTCAGCGCCCAGGGTCGCCCTGGTGGAGCAGGACGCGCCCATGGCGCCCGGGCGCTCCCCGCTGGCCACCACGATGATGGATTTCATCCACGTGCCCATCGTGCCTCTCAATCACGCCTTATTGGCAGCCCGCACTCGGCAGTTGCTGGAAGACGAGAGCTACGACGGCAGCGCCGGAGCCGCCAGCGCCTTTGCCCCGCCGCAGAGTTCACCCTCTGCCTCATCCACTCCGGTCGCTGTCGGCGACTTCCCCGACTGCGCTTACCCGCCCGACGCCGAGCCCAAGGACAACGCGTACCCTCTCTATAGCGACTTCCAGCCGCCCGCTCTAAAGATCAAGGAGGAGGAGGAAGGCGCGGAGGCCTCCGCGCGCTCCCCGGGTTCCTACCTGGTGGCCGGTGCCAACCCCGCCGCCTTCCCGGATTTCCCGCTGGGGCCACNNNNNNNNNTGCCGCAGCGAGCGCCCCCATCCAGACCTGGGGAAGCGGCAGTGACGGCCGCACCAGCCAGTGCCTCAGTCTCGTCCGCGTCTTCCCCGGGGTCGACCCTGGAGTGCATCCTGTACAAAGCGGAGGGCGCGCCGCCCCAGCAGGGCCAGTTCGCGCCGCCGCCCTGCAAGGCGCCGGGCGCGGGCGGCTGCCTGCTCCCGCGGGATGGCCTGCCCTCCACCTCCGCCTCTNNNNNNNNNNNNNGGGCGGCCCCCGCGCTCTACCCTGCACTCGGCCTCAACGGGCTCCCGCAGCTCGGTTACCAGGCCGCCGTGCTCAAGGAGAGCCTGCAGCAGGTCTACCCGCCCTATCTCAACTACCTGAGGCCGGATTCAGAAGCCAGCCAGAGCCCACAATACAGCTTCGAGTCATTACCTCAGAAGATTTGTTTAATCTGTGGGGATGAAGCATCAGGCTGTCATTATGGTGTCCTTACCTGTGGGAGCTGTAAGGTCTTCTTTAAAAGGGCAATGGAAGGGCAGCATAACTACTTATGTGCTGGAAGAAATGACTGCATCGTTGATAAAATCCGCAGAAAAAACTGCCCAGCATGTCGCCTTAGAAAGTGCTGTCAGGCTGGCATGGTCCTTGGAGGTCGAAAATTTAAAAAGTTCAATAAAGTCAGAGTTATGAGAGCACTAGATGCTGTTGCTCTCCCACAACCAGTGGGCATTCCAAATGAAAGCCAAGTCCTAAGCCAGAGATTCACTTTTTCACCAGGTCAAGACATACAGTTGATTCCACCACTGATCAAACTGTTAATGAGCATTGAACCAGATGTGATCTATGCAGGACATGACAACTCAAAACCTGACACCTCCAGTTCTTTGCTGACAAGTCTTAATCAACTAGGCGAGAGGCAACTTCTTTCAGTAGTCAAGTGGTCTAAATCATTGCCAGGTTTTCGAAACTTACATATTGATGACCAGATAACTCTCATTCAGTATTCTTGGATGAGCTTAATGGTGTTTGGTCTAGGATGGAGATCCTACAAACACGTCAGTGGGCAGATGCTGTATTTTGCACCTGATCTAATACTAAATGAACAGCGGATGAAAGAATCATCATTCTATTCATTATGCCTTACCATGTGGCAGATCCCACAGGAGTTTGTCAAGCTTCAAGTTAGCCAAGAAGAGTTCCTCTGTATGAAAGTATTGTTACTTCTTAATACAATTCCTTTGGAAGGACTACGAAGTCAAACCCAGTTTGAGGAGATGAGGTCAAGCTACATTAGAGAGCTCATCAAGGCAATTGGTTTGAGGCAAAAAGGAGTTGTGCCTAGCTCACAGCGTTTCTATCAGCTTACAAAACTTCTTGATAACTTGCATGATCTTGTCAAACAACTTCATCTGTACTGCTTGAATACATTTATCCAGTCCCGGGCACTGAGTGTTGAATTTCCAGAAATGATGTCTGAAGTTATTGCTGCACAATTACCCAAGATATTGGCAGGGATGGTGAAACCCCTTCTCTTTCATAAAAAG
>GoldenSnubnosedMonkey
ATGACTGAGCTGAAGGCAAAGGGTCCCCGGGCTCCCCACGTGGCGGGCGGCCCGCCCTCCCCCGAGGTCGGATCCCCACTGCTGTGTCGCCCAGCCGCAGGCCCGTTCCAGGGGAGCCAGACCTCGGACACCTTGCCTGAAGTTTCGGCCATACCTATCTCCCTGGACGGGCTACTCTTCCCTCGGCTCTGCCAGGGACAGGACCCCCCAGACGAAAAGACGCAGGACCAGCAGTCGCTGTCCGACGTGGAGGGAGCATATTCCAGAGCTGAAGCTACAAGGGGTACTGGAGGCAGCAGTTCTAGACCCCCAGAAAAGGACAGCGGACTGCTGGACAGTGTCTTGGACACTCTGTTGGCGCCCTCAGGTCCCGGGCAGAGCCAACCCAGCCCTCCCGCCTGCGAGGTCACCAGCTCTTGGTGCCTGTTTGGCCCCGAACTTCCTGAAGATCCACCGGCTGCCCCTGCCACCCAGAGGGTGTTGTCTCCGCTCATGAGCCGGTCCGGGGGCAAGACTGGAGACAGCTCCGGGACGGCAGCTGCCCATAAGGTGCTGCCCCGGGGCCTGTCACCATCCCGGCAGCTGCTGCTCCCGGCCTCTGGGAGCCCTCATTGGTCCGGGGCCCCAGTGAAGCCGTCTCCGCAGCCCACTGCGGTGGAGGTTGAGGAGGAGGATGGCTCCGAGTCCGAGGACTCTGCGGGGCCGCTTCTGAAGGGCAAACCTCGGGTTCTGGGTGGCGCGGCGGCTGGAGGAGGAGCCGCGGCTGTCCCGCCGGGGGCGGCCGCAGGAGGCGTCGGCCTGGTCCCCAAGGAAGATTCCCGCTTCTCAGCGCCCAGGGTCGCCCTGGTGGAGCAGGACGCGCCCATGGCGCCCGGGCGCTCCCCGCTGGCCACCACGATGATGGATTTCATCCACGTGCCCATCGTGCCTCTCAATCACGCCTTATTGGCAGCCCGCACTCGGCAGTTGCTGGAAGACGAGAGCTACGACGGCAGCGCCGGAGCCGCCAGCGCCTTTGCCCCGCCGCAGAGTTCACCCTCTGCCTCATCCACTCCGGTCGCTGTCGGCGACTTCCCCGACTGCGCGTACCCGCCCGACGCCGAGCCCAAGGACAACGCGTACCCTCTCTATAGCGACTTCCAGCCGCCCGCTCTAAAGATCAAGGAGGAGGAGGAAGGCGCGGAGGCCTCCGCGCGCTCCCCGGGTTCCTACCTGGTGGCCGGTGCCAACCCCGCCGCCTTCCCGGATTTCCCGCTGGGGCCACNNNNNNNNNTGCCGCAGCGAGCGCCCCCATCCAGACCTGGGGAAGCGGCAGTGACGGCCGCACCAGCCAGTGCCTCAGTCTCGTCCGCGTCTTCCCCGGGGTCGACCCTGGAGTGCATCCTGTACAAAGCGGAGGGCGCGCCGCCCCAGCAGGGCCAGTTCGCGCCGCCGCCCTGCAAGGCGCCGGGCGCGGGCGGCTGCCTGCTCCCGCGGGATGGCCTGCCCTCCACCTCCGCCTCTNNNNNNNNNNNNNGGGCGGCCCCCGCGCTCTACCCTGCACTCGGCCTCAACGGGCTCCCGCAGCTCGGTTACCAGGCCGCCGTGCTCAAGGAGAGCCTGCAGCAGGTCTACCCGCCCTATCTCAACTACCTGAGGCCGGATTCAGAAGCCAGCCAGAGCCCACAATACAGCTTCGAGTCATTACCTCAGAAGATTTGTTTAATCTGTGGGGATGAAGCATCAGGCTGTCATTATGGTGTCCTTACCTGTGGGAGCTGTAAGGTCTTCTTTAAAAGGGCAATGGAAGGGCAGCATAACTACTTATGTGCTGGAAGAAATGACTGCATCGTTGATAAAATCCGCAGAAAAAACTGCCCAGCATGTCGCCTTAGAAAGTGCTGTCAGGCTGGCATGGTCCTTGGAGGTCGAAAATTTAAAAAGTTCAATAAAGTCAGAGTTATGAGAGCACTAGATGCTGTTGCTCTCCCACAACCAGTGGGCATTCCAAATGAAAGCCAAGTCCTAAGCCAGAGATTCACTTTTTCACCAGGTCAAGACATACAGTTGATTCCACCACTGATCAAACTGTTAATGAGCATTGAACCAGATGTGATCTATGCAGGACATGACAACTCAAAACCTGACACCTCCAGTTCTTTGCTGACAAGTCTTAATCAACTAGGCGAGAGGCAACTTCTTTCAGTAGTCAAGTGGTCTAAATCATTGCCAGGTTTTCGAAACTTACATATTGATGACCAGATAACTCTCATTCAGTATTCTTGGATGAGCTTAATGGTGTTTGGTCTAGGATGGAGATCCTACAAACACGTCAGTGGGCAGATGCTGTATTTTGCACCTGATCTAATACTAAATGAACAGCGGATGAAAGAATCATCATTCTATTCATTATGCCTTACCATGTGGCAGATCCCACAGGAGTTTGTCAAGCTTCAAGTTAGCCAAGAAGAGTTCCTCTGTATGAAAGTATTGTTACTTCTTAATACAATTCCTTTGGAAGGACTACGAAGTCAAACCCAGTTTGAGGAGATGAGGTCAAGCTACATTAGAGAGCTCATCAAGGCAATTGGTTTGAGGCAAAAAGGAGTTGTGCCTAGCTCACAGCGTTTCTATCAGCTTACAAAACTTCTTGATAACTTGCATGATCTTGTCAAACAACTTCATCTGTACTGCTTGAATACATTTATCCAGTCCCGGGCACTGAGTGTTGAATTTCCAGAAATGATGTCTGAAGTTATTGCTGCACAATTACCCAAGATATTGGCAGGGATGGTGAAACCCCTTCTCTTTCATAAAAAG
>GraySnubnosedMonkey
ATGACTGAGCTGAAGGCAAAGGGTCCCCGGGCTCCCCACGTGGCGGGCGGCCCGCCCTCCCCCGAGGTCGGATCCCCACTGCTGTGTCGCCCAGCCGCAGGCCCGTTCCAGGGGAGCCAGACCTCGGACACCTTGCCTGAAGTTTCGGCCATACCTATCTCCCTGGACGGGCTACTCTTCCCTCGGCTCTGCCAGGGACAGGACCCCCCAGACGAAAAGACGCAGGACCAGCAGTCGCTGTCCGACGTGGAGGGAGCATATTCCAGAGCTGAAGCTACAAGGGGTACTGGAGGCAGCAGTTCTAGACCCCCAGAAAAGGACAGCGGACTGCTGGACAGTGTCTTGGACACTCTGTTGGCGCCCTCAGGTCCCGGGCAGAGCCAACCCAGCCCTCCCGCCTGCGAGGTCACCAGCTCTTGGTGCCTGTTTGGCCCCGAACTTCCTGAAGATCCACCGGCTGCCCCTGCCACCCAGAGGGTGTTGTCTCCGCTCATGAGCCGGTCCGGGGGCAAGACTGGAGACAGCTCCGGGACGGCAGCTGCCCATAAGGTGCTGCCCCGGGGCCTGTCACCATCCCGGCAGCTGCTGCTCCCGGCCTCTGGGAGCCCTCATTGGTCCGGGGCCCCAGTGAAGCCGTCTCCGCAGCCCACTGCGGTGGAGGTTGAGGAGGAGGATGGCTCCGAGTCCGAGGACTCTGCGGGGCCGCTTCTGAAGGGCAAACCTCGGGTTCTGGGTGGCGCGGCGGCTGGAGGAGGAGCCGCGGCTGTCCCGCCGGGGGCGGCCGCAGGAGGCGTCGGCCTGGTCCCCAAGGAAGATTCCCGCTTCTCAGCGCCCAGGGTCGCCCTGGTGGAGCAGGACGCGCCCATGGCGCCCGGGCGCTCCCCGCTGGCCACCACGATGATGGATTTCATCCACGTGCCCATCGTGCCTCTCAATCACGCCTTATTGGCAGCCCGCACTCGGCAGTTGCTGGAAGACGAGAGCTACGACGGCAGCGCCGGAGCCGCCAGCGCCTTTGCCCCGCCGCAGAGTTCACCCTCTGCCTCATCCACTCCGGTCGCTGTCGGCGACTTCCCCGACTGCGCGTACCCGCCCGACGCCGAGCCCAAGGACAACGCGTACCCTCTCTATAGCGACTTCCAGCCGCCCGCTCTAAAGATCAAGGAGGAGGAGGAAGGCGCGGAGGCCTCCGCGCGCTCCCCGGGTTCCTACCTGGTGGCCGGTGCCAACCCCGCCGCCTTCCCGGATTTCCCGCTGGGGCCACNNNNNNNNNTGCCGCAGCGAGCGCCCCCATCCAGACCTGGGGAAGCGGCAGTGACGGCCGCACCAGCCAGTGCCTCAGTCTCGTCCGCGTCTTCCCCGGGGTCGACCCTGGAGTGCATCCTGTACAAAGCGGAGGGCGCGCCGCCCCAGCAGGGCCAGTTCGCGCCGCCGCCCTGCAAGGCGCCGGGCGCGGGCGGCTGCCTGCTCCCGCGGGATGGCCTGCCCTCCACCTCCGCCTCTNNNNNNNNNNNNNGGGCGGCCCCCGCGCTCTACCCTGCACTCGGCCTCAACGGGCTCCCGCAGCTCGGTTACCAGGCCGCCGTGCTCAAGGAGAGCCTGCAGCAGGTCTACCCGCCCTATCTCAACTACCTGAGGCCGGATTCAGAAGCCAGCCAGAGCCCACAATACAGCTTCGAGTCATTACCTCAGAAGATTTGTTTAATCTGTGGGGATGAAGCATCAGGCTGTCATTATGGTGTCCTTACCTGTGGGAGCTGTAAGGTCTTCTTTAAATGGGCAATGGAAGGGCAGCATAACTACTTATGTGCTGGAAGAAATGACTGCATCGTTGATAAAATCCGCAGAAAAAACTGCCCAGCATGTCGCCTTAGAAAGTGCTGTCAGGCTGGCATGGTCCTTGGAGGTCGAAAATTTAAAAAGTTCAATAAAGTCAGAGTTATGAGAGCACTAGATGCTGTTGCTCTCCCACAACCAGTGGGCATTCCAAATGAAAGCCAAGTCCTAAGCCAGAGATTCACTTTTTCACCAGGTCAAGACATACAGTTGATTCCACCACTGATCAAACTGTTAATGAGCATTGAACCAGATGTGATCTATGCAGGACATGACAACTCAAAACCTGACACCTCCAGTTCTTTGCTGACAAGTCTTAATCAACTAGGCGAGAGGCAACTTCTTTCAGTAGTCAAGTGGTCTAAATCATTGCCAGGTTTTCGAAACTTACATATTGATGACCAGATAACTCTCATTCAGTATTCTTGGATGAGCTTAATGGTGTTTGGTCTAGGATGGAGATCCTACAAACACGTCAGTGGGCAGATGCTGTATTTTGCACCTGATCTAATACTAAATGAACAGCGGATGAAAGAATCATCATTCTATTCATTATGCCTTACCATGTGGCAGATCCCACAGGAGTTTGTCAAGCTTCAAGTTAGCCAAGAAGAGTTCCTCTGTATGAAAGTATTGTTACTTCTTAATACAATTCCTTTGGAAGGACTACGAAGTCAAACCCAGTTTGAGGAGATGAGGTCAAGCTACATTAGAGAGCTCATCAAGGCAATTGGTTTGAGGCAAAAAGGAGTTGTGCCTAGCTCACAGCGTTTCTATCAGCTTACAAAACTTCTTGATAACTTGCATGATCTTGTCAAACAACTTCATCTGTACTGCTTGAATACATTTATCCAGTCCCGGGCACTGAGTGTTGAATTTCCAGAAATGATGTCTGAAGTTATTGCTGCACAATTACCCAAGATATTGGCAGGGATGGTGAAACCCCTTCTCTTTCATAAAAAG
>MyanmarSnubnosedMonkey
ATGACTGAGCTGAAGGCAAAGGGTCCCCGGGCTCCCCACGTGGCGGGCGGCCCGCCCTCCCCCGAGGTCGGATCCCCACTGCTGTGTCGCCCAGCCGCAGGCCCGTTCCAGGGGAGCCAGACCTCGGACACCTTGCCTGAAGTTTCGGCCATACCTATCTCCCTGGACGGGCTACTCTTCCCTCGGCTCTGCCAGGGACAGGACCCCCCAGACGAAAAGACGCAGGACCAGCAGTCGCTGTCCGACGTGGAGGGAGCATATTCCAGAGCTGAAGCTACAAGGGGTACTGGAGGCAGCAGTTCTAGACCCCCAGAAAAGGACAGCGGACTGCTGGACAGTGTCTTGGACACTCTGTTGGCGCCCTCAGGTCCCGGGCAGAGCCAACCCAGCCCTCCCGCCTGCGAGGTCACCAGCTCTTGGTGCCTGTTTGGCCCCGAACTTCCTGAAGATCCACCGGCTGCCCCTGCCACCCAGAGGGTGTTGTCTCCTCTCATGAGCCGGTCCGGGGGCAAGACTGGAGACAGCTCCGGGACGGCAGCTGCCCATAAGGTGCTGCCCCGGGGCCTGTCACCATCCCGGCAGCTGCTGCTCCCGGCCTCTGGGAGCCCTCATTGGTCCGGGGCCCCAGTGAAGCCGTGTCCGCAGCCCACTGCGGTGGAGGTTGAGGAGGAGGATGGCTCCGAGTCCGAGGACTCTGCGGGGCCGCTTCTGAAGGGCAAACCTCGGGTTCTGGGTGGCGCGGCGGCTGGAGGAGGAGCCGCGGCTGTCCCGCCGGGGGCGGCCGCAGGAGGCGTCGGCCTGGTCCCCAAGGAAGATTCCCGCTTCTCAGCGCCCAGGGTCGCCCTGGTGGAGCAGGACGCGCCCATGGCGCCCGGGCGCTCCCCGCTGGCCACCACGATGATGGATTTCATCCACGTGCCCATCGTGCCTCTCAATCACGCCTTATTGGCAGCCCGCACTCGGCAGTTGCTGGAAGACGAGAGCTACGACGGCAGCGCCGGAGCCGCCAGCGCCTTTGCCCCGCCGCAGAGTTCACCCTCTGCCTCATCCACTCCGGTCGCTGTCGGCGACTTCCCCGACTGCGCGTACCCGCCCGACGCCGAGCCCAAGGACAACGCGTACCCTCTCTATAGCGACTTCCAGCCGCCCGCTCTAAAGATCAAGGAGGAGGAGGAAGGCGCGGAGGCCTCCGCGCGCTCCCCGGGTTCCTACCTGGTGGCCGGTGCCAACCCCGCCGCCTTCCCGGATTTCCCGCTGGGGCCACNNNNNNNNNTGCCGCAGCGAGCGCCCCCATCCAGACCTGGGGAAGCGGCAGTGACGGCCGCACCAGCCAGTGCCTCAGTCTCGTCCGCGTCTTCCCCGGGGTCGACCCTGGAGTGCATCCTGTACAAAGCGGAGGGCGCGCCGCCCCAGCAGGGCCAGTTCGCGCCGCCGCCCTGCAAGGCGCCGGGCGCGGGCGGCTGCCTGCTCCCGCGGGATGGCCTGCCCTCCACCTCCGCCTCTNNNNNNNNNNNNNGGGCGGCCCCCGCGCTCTACCCTGCACTCGGCCTCAACGGGCTCCCGCAGCTCGGTTACCAGGCCGCCGTGCTCAAGGAGAGCCTGCAGCAGGTCTACCCGCCCTATCTCAACTACCTGAGGCCGGATTCAGAAGCCAGCCAGAGCCCACAATACAGCTTCGAGTCATTACCTCAGAAGATTTGTTTAATCTGTGGGGATGAAGCATCAGGCTGTCATTATGGTGTCCTTACCTGTGGGAGCTGTAAGGTCTTCTTTAAAAGGGCAATGGAAGGGCAGCATAACTACTTATGTGCTGGAAGAAATGACTGCATCGTTGATAAAATCCGCAGAAAAAACTGCCCAGCATGTCGCCTTAGAAAGTGCTGTCAGGCTGGCATGGTCCTTGGAGGTCGAAAATTTAAAAAGTTCAATAAAGTCAGAGTTATGAGAGCACTAGATGCTGTTGCTCTCCCACAACCAGTGGGCATTCCAAATGAAAGCCAAGTCCTAAGCCAGAGATTCACTTTTTCACCAGGTCAAGACATACAGTTGATTCCACCACTGATCAAACTGTTAATGAGCATTGAACCAGATGTGATCTATGCAGGACATGACAACTCAAAACCTGACACCTCCAGTTCTTTGCTGACAAGTCTTAATCAACTAGGCGAGAGGCAACTTCTTTCAGTAGTCAAGTGGTCTAAATCATTGCCAGGTTTTCGAAACTTACATATTGATGACCAGATAACTCTCATTCAGTATTCTTGGATGAGCTTAATGGTGTTTGGTCTAGGATGGAGATCCTACAAACACGTCAGTGGGCAGATGCTGTATTTTGCACCTGATCTAATACTAAATGAACAGCGGATGAAAGAATCATCATTCTATTCATTATGCCTTACCATGTGGCAGATCCCACAGGAGTTTGTCAAGCTTCAAGTTAGCCAAGAAGAGTTCCTCTGTATGAAAGTATTGTTACTTCTTAATACAATTCCTTTGGAAGGACTACGAAGTCAAACCCAGTTTGAGGAGATGAGGTCAAGCTACATTAGAGAGCTCATCAAGGCAATTGGTTTGAGGCAAAAAGGAGTTGTGCCTAGCTCACAGCGTTTCTATCAGCTTACAAAACTTCTTGATAACTTGCATGATCTTGTCAAACAACTTCATCTGTACTGCTTGAATACATTTATCCAGTCCCGGGCACTGAGTGTTGAATTTCCAGAAATGATGTCTGAAGTTATTGCTGCACAATTACCCAAGATATTGGCAGGGATGGTGAAACCCCTTCTCTTTCATAAAAAG
>TokinSnubnosedMonkey
ATGACTGAGCTGAAGGCAAAGGGTCCCCGGGCTCCCCACGTGGCGGGCGGCCCGCCCTCCCCCGAGGTCGGATCCCCACTGCTGTGTCGCCCAGCCGCAGGCCCGTTCCAGGGGAGCCAGACCTCGGACACCTTGCCTGAAGTTTCGGCCATACCTATCTCCCTGGACGGGCTACTCTTCCCTCGGCTCTGCCAGGGACAGGACCCCCCAGACGAAAAGACGCAGGACCAGCAGTCGCTGTCCGACGTGGAGGGAGCATATTCCAGAGCTGAAGCTACAAGGGGTACTGGAGGCAGCAGTTCTAGACCCCCAGAAAAGGACAGCGGACTGCTGGACAGTGTCTTGGACACTCTGTTGGCGCCCTCAGGTCCCGGGCAGAGCCAACCCAGCCCTCCCGCCTGCGAGGTCACCAGCTCTTGGTGCCTGTTTGGCCCCGAACTTCCTGAAGATCCACCGGCTGCCCCTGCCACCCAGAGGGTGTTGTCTCCGCTCATGAGCCGGTCCGGGGACAAGACTGGAGACAGCTCCGGGACGGCAGCTGCCCATAAGGTGCTGCCCCGGGGCCTGTCACCATCCCGGCAGCTGCTGCTCCCGGCCTCTGGGAGCCCTCATTGGTCCGGGGCCCCAGTGAAGCCGTGTCCGCAGCCCACTGCGGTGGAGGTTGAGGAGGAGGATGGCTCCGAGTCCGAGGACTCTGCGGGGCCGCTTCTGAAGGGCAAACCTCGGGTTCTGGGTGGCGCGGCGGCTGGAGGAGGAGCCGCGGCTGTCCCGCCGGGGGCGGCCGCAGGAGGCGTCGGCCTGGTCCCCAAGGAAGATTCCCGCTTCTCAGCGCCCAGGGTCGCCCTGGTGGAGCAGGACGCGCCCATGGCGCCCGGGCGCTCCCCGCTGGCCACCACGATGATGGATTTCATCCACGTGCCCATCGTGCCTCTCAATCACGCCTTATTGGCAGCCCGCACTCGGCAGTTGCTGGAAGACGAGAGCTACGACGGCAGCGCCGGAGCCGCCAGCGCCTTTGCCCCGCCGCAGAGTTCACCCTCTGCCTCATCCACTCCGGTCGCTGTCGGCGACTTCCCCGACTGCGCGTACCCGCCCGACGCCGAGCCCAAGGACAACGCGTACCCTCTCTATAGCGACTTCCAGCCGCCCGCTCTAAAGATCAAGGAGGAGGAGGAAGGCGCGGAGGCCTCCGCGCGCTCCCCGGGTTCCTACCTGGTGGCCGGTGCCAACCCCGCCGCCTTCCCGGATTTCCCGCTGGGGCCACNNNNNNNNNTGCCGCAGCGAGCGCCCCCATCCAGACCTGGGGAAGCGGCAGTGACGGCCGCACCAGCCAGTGCCTCAGTCTCGTCCGCGTCTTCCCCGGGGTCGACCCTGGAGTGCATCCTGTACAAAGCGGAGGGCGCGCCGCCCCAGCAGGGCCAGTTCGCGCCGCCGCCCTGCAAGGCGCCGGGCGCGGGCGGCTGCCTGCTCCCGCGGGATGGCCTGCCCTCCACCTCCGCCTCTNNNNNNNNNNNNNGGGCGGCCCCCGCGCTCTACCCTGCACTCGGCCTCAACGGGCTCCCGCAGCTCGGTTACCAGGCCGCCGTGCTCAAGGAGAGCCTGCAGCAGGTCTACCCGCCCTATCTCAACTACCTGAGGCCGGATTCAGAAGCCAGCCAGAGCCCACAATACAGCTTCGAGTCATTACCTCAGAAGATTTGTTTAATCTGTGGGGATGAAGCATCAGGCTGTCATTATGGTGTCCTTACCTGTGGGAGCTGTAAGGTCTTCTTTAAAAGGGCAATGGAAGGGCAGCATAACTACTTATGTGCTGGAAGAAATGACTGCATCGTTGATAAAATCCGCAGAAAAAACTGCCCAGCATGTCGCCTTAGAAAGTGCTGTCAGGCTGGCATGGTCCTTGGAGGTCGAAAATTTAAAAAGTTCAATAAAGTCAGAGTTATGAGAGCACTAGATGCTGTTGCTCTCCCACAACCAGTGGGCATTCCAAATGAAAGCCAAGTCCTAAGCCAGAGATTCACTTTTTCACCAGGTCAAGACATACAGTTGATTCCACCACTGATCAAACTGTTAATGAGCATTGAACCAGATGTGATCTATGCAGGACATGACAACTCAAAACCTGACACCTCCAGTTCTTTGCTGACAAGTCTTAATCAACTAGGCGAGAGGCAACTTCTTTCAGTAGTCAAGTGGTCTAAATCATTGCCAGGTTTTCGAAACTTACATATTGATGACCAGATAACTCTCATTCAGTATTCTTGGATGAGCTTAATGGTGTTTGGTCTAGGATGGAGATCCTACAAACACGTCAGTGGGCAGATGCTGTATTTTGCACCTGATCTAATACTAAATGAACAGCGGATGAAAGAATCATCATTCTATTCATTATGCCTTACCATGTGGCAGATCCCACAGGAGTTTGTCAAGCTTCAAGTTAGCCAAGAAGAGTTCCTCTGTATGAAAGTATTGTTACTTCTTAATACAATTCCTTTGGAAGGACTACGAAGTCAAACCCAGTTTGAGGAGATGAGGTCAAGCTACATTAGAGAGCTCATCAAGGCAATTGGTTTGAGGCAAAAAGGAGTTGTGCCTAGCTCACAGCGTTTCTATCAGCTTACAAAACTTCTTGATAACTTGCATGATCTTGTCAAACAACTTCATCTGTACTGCTTGAATACATTTATCCAGTCCCGGGCACTGAGTGTTGAATTTCCAGAAATGATGTCTGAAGTTATTGCTGCACAATTACCCAAGATATTGGCAGGGATGGTGAAACCCCTTCTCTTTCATAAAAAG
>MantledGuereza
ATGACTGAGCTGAAGTCAAAGGGTCCCCGGGCTCCCCACGTGGCGGGCGGCCCGCCCTCCCCCGAGGTCGGATCCCCACTGCTATGTCGCCCAGCCGCAGGCCCGTTCCAGGGGAGCCAGACCTCGGACACCTTGCCTGAAGTTTCGGCCATACCTATCTCCCTGGACGGGCTACTCTTCCCTCGACTCTGCCAGGGACAGGACCCCCCAGACAAAAAGACGCAGAACCAGCAGTCGCTGTCCGACGTGGAGGGAGCATATTCCAGAGCTGAAGCTACAAGGGGTACTGGAGGCAGCAGTTCTAGACCCCCAGAAAAGGACAGCGGACTGCTGGACAGTGTCTTGGACACTCTGTTGGCGCCCTCAGGTCCCGGGCAGAGCCAACCCAGCCCTCCCGCCTGCGAGGTCACCAGCTCTTGGTGCCTGTTTGGCCCCGAACTTCCTGAAGACCCACCGGCTGCCCCTGCCACCCAGAGGGTGTTGTCTCCGCTCATGAGCCGGTCCGGGGGCAAGACTGAAGACAGCTCCGGGACGGCAGCTGCCCATAAGGTGCTGCCCCGGGGCCTGTCACCATCCCGGCAGCTGCTGCTCCCGACCTCTGGGAGCCCTCATTGGTCCGGGGCCCCAGTGAAGCCGTCTCCGCAGCCCACTGCGGTGGAGGTTGAGGAGGAGGATGGCTCCGAGTCCGAGGACTCTGCGGGTCCGCTTCTGAAGGGCAAATCTCGGGTTCTGGGTGGCGCGGCGGCTGGAGGAGGAGCCGCGGCTGTCCCGCCGGGGGCGGCCGCAGGAGGCGTCGGCCTGGTCCCCAAGGAAGATTCCCGCTTCTCAGCGCCCAGGGTCGCCCTGGTGGAGCAGGACGCGCCCATGGCGCCCGGGCGCTCCCCGCTGGCCACCACGATGATGGATTTCATCCACGTGCCCATCGTGCCTCTCAATCACGCCTTATTGGCAGCCCGCACTCGGCAGTTGCTGGAAGACGAGAGCTACGACGGCGGCGCCGGAGCCGCCAGCGCCTTTGCCCCGCCGCAGAGTTCACCCTCTGCCTCATCCACTCCGGTCGCTGTCGGTGACTTCCCCGACTGCGCGTACCCGCCCGACGCCGAGCCCAAGGACAACGCGTACCCTCTCTATGGCGACTTCCAGCCGCTGGCTCTAAAGATCAAGGAGGAGGAGGAAGGCGCGGAGGCCTCCGCGCGCTCCCCGGGTTCCTACCTGGTGGCCGGTGCCAACCCCGCCGCCTTCCCGGATTTCCCGCTGGGGCCACNNNNNNNNNTGCCGCCGCGAGCGCCCCCATCCAGACCTGGGGAAGCGGCAGTGACGGCCGCACCAGCCAGTGCCTCAGTCTCGTCCGCGTCTTCCCCGGGGTCGACCCTGGAGTGCATCCTGTACAAAGCGGAGGGCGCGCTGCCCCAGCAGGGCCAGTTCGCGCCGCCGCCCTGCAAGGCGCCGGGCGCGGGCGGCTGCCTGCTCCCGCGGGATGGCCTGCCCTCCACCTCCGCCTCTNNNNNNNNNNNNNGGGCGGCCCCCACGCTCTACCCTGCACTCGGCCTCAACGGGCTCCCGCAGCTCGGCTACCAGGCCGCCGTGCTCAAGGAGGGCCTGCAGCAGGTCTACCCGCCCTATCTCAACTACCTGAGGCCGGATTCAGAAGCCAGCCAGAGCCCACAATACAGCTTCGAGTCATTACCTCAGAAGATTTGTTTAATCTGTGGGGATGAAGCATCAGGCTGTCATTATGGTGTCCTTACCTGTGGGAGCTGTAAGGTCTTCTTTAAAAGGGCAATGGAAGGGCAGCATAACTACTTATGTGCTGGAAGAAATGACTGCATCGTTGATAAAATCCGCAGAAAAAACTGCCCAGCATGTCGCCTTAGAAAGTGCTGTCAGGCTGGCATGGTCCTTGGAGGTCGAAAATTTAAAAAGTTCAATAAAGTCAGAGTTATGAGAGCACTAGATGCTGTTGCTCTCCCACAACCAGTGGGCATTCCAAATGAAAGCCAAGTCCTAAGCCAGAGATTCACTTTTTCACCAGGTCAAGACATACAGTTGATTCCACCACTGATCAAACTGTTAATGAGCATTGAACCAGATGTGATCTATGCAGGACATGACAACTCAAAACCTGACACCTCCAGTTCTTTGCTGACAAGTCTTAATCAACTAGGCGAGAGGCAACTTCTTTCAGTAGTCAAGTGGTCTAAATCATTGCCAGGTTTTCGAAACTTACATATTGATGACCAGATAACTCTCATTCAGTATTCTTGGATGAGCTTAATGGTGTTTGGTCTAGGTTGGAGATCCTACAAACACGTCAGTGGGCAGATGCTGTATTTTGCACCTGATCTAATACTAAATGAACAGCGGATGAAAGAATCATCATTCTATTCATTATGCCTTACCATGTGGCAGATCCCACAGGAGTTTGTCAAGCTTCAAGTTAGCCAAGAAGAGTTCCTCTGTATGAAAGTATTGTTACTTCTTAATACAATTCCTTTGGAAGGACTACGAAGTCAAACCCAGTTTGAGGAGATGAGGTCAAGCTACATTAGAGAGCTCATCAAGGCAATTGGTTTGAGGCAAAAAGGAGTTGTGTCTAGCTCACAGCGTTTCTATCAACTTACAAAACTTCTTGATAACTTGCATGATCTTGTCAAACAACTTCATCTGTACTGCTTGAATACATTTATCCAGTCCCGGGCACTGAGTGTTGAATTTCCAGAAATGATGTCTGAAGTTATTGCTGCACAATTACCCAAGATATTGGCAGGGATGGTGAAACCCCTTCTCTTTCATAAAAAG
>AngolanColobus
ATGACTGAGCTGAAGTCAAAGGGGCCCCGGGCTCCCCACGTGGCGGGCGGCCCGCCCTCCCCCGAGGTCGGATCTCCACTGCTATGTCGCCCAGCCGCAGGCCCGTTCCAGGGGAGCCAGACCTCGGACACCTTGCCTGAAGTTTCGGCCATACCTATCTCCCTGGACGGGCTACTCTTCCCTCGACTCTGCCAGGGACAGCACCCCCCAGACAAAAAGACGCAGGACCAGCAGTCGCTGTCCGACGTGGAGGGAGCATATTCCAGAGCTGAAGCTACAAGGGGTACTGGAGGCAGCAGTTCTAGACCCCCAGAAAAGGACAGCGGACTGCTGGACAGTGTCTTGGACACTCTGTTGGCGCCCTCAGGTCCCGGGCAGAGCCAACCCAGCCCTCCCGCCTGCGAGGTCACCAGCTCTTGGTGCCTGTTTGGCCCCGAACTTCCTGAAGACCCACCGGCTGCCCCTGCCACCCAGAGGGTGTTGTCTCCGCTCATGAGCCGGTCCGGGGGCAAGACTGAAGACAGCTCCGGGACGGCAGCTGCCCATAAGGTGCTGCCCCGGGGCCTGTCACCATCCCGGCAGCTGCTGCTCCCGACCTCTGGGAGCCCTCATTGGTCCGGGGCCCCAGTGAAGCCGTCTCCGCAGCCCACTGCGGTGGAGGTTGAGGAGGAGGATGGCTCCGAGTCCGAGGACTCTGCGGGTCCGCTTCTGAAGGGCAAATCTCGGGTTCTGGGTGGCGCGGCGGCTGGAGGAGGAGCCGCGGCTGTCCCGCCGGGGGCGGCCGCAGGAGGCGTCGGCCTGGTCCCCAAGGAAGATTCCCGCTTCTCAGCGCCCAGGGTCGCCCTGGTGGAGCAGGACGCGCCCATGGCGCCCGGGCGCTCCCCGCTGGCCACCACGATGATGGATTTCATCCACGTGCCCATCGTGCCTCTCAATCACGCCTTATTGGCAGCCCGCACTCGGCAGTTGCTGGAAGACGAGAGCTACGACGGCGGCGCCGGAGCCGCCAGCGCCTTTGCCCCGCCGCAGAGTTCACCCTCTGCCTCATCCACTCCGGTCGCTGTCGGCGACTTCCCCGACTGCGCGTACCCGCCCGACGCCGAGCCCAAGGACAACGCGTACCCTCTCTATGGCGACTTCCAGCCGCTGGCTCTAAAGATCAAGGAGGAGGAGGAAGGCGCGGAGGCCTCCGCGCGCTCCCCGGGTTCCTACCTGGTGGCCGGTGCCAACCCCGCCGCCTTCCCGGATTTCCCGCTGGGGCCACNNNNNNNNNTGCCGCCGCGAGCGCCCCCATCCAGACCTGGGGAAGCGGCAGTGACGGCCGCACCAGCCAGTGCCTCAGTCTCGTCCGCGTCTTCCCCGGGGTCGACCCTGGAGTGCATCCTGTACAAAGCGGAGGGCGCGCCGCCCCAGCAGGGCCAGTTCGCGCCGCCGCCCTGCAAGGCGCCGGGCGCGGGCGGCTGCCTGCTCCCGCGGGATGGCCTGCCCTCCACCTCCGCCTCTNNNNNNNNNNNNNGGGCGGCCCCCGCGCTCTACCCTGCACTCGGCCTCAACGGGCTCCCGCAGCTCGGCTACCAGGCCGCCGTGCTCAAGGAGGGCCTGCAGCAGGTCTACCCGCCCTATCTCAACTACCTGAGGCCGGATTCAGAAGCCAGCCAGAGCCCACAATACAGCTTCGAGTCATTACCTCAGAAGATTTGTTTAATCTGTGGGGATGAAGCATCAGGCTGTCATTATGGTGTCCTTACCTGTGGGAGCTGTAAGGTCTTCTTTAAAAGGGCAATGGAAGGGCAGCATAACTACTTATGTGCTGGAAGAAATGACTGCATCGTTGATAAAATCCGCAGAAAAAACTGCCCAGCATGTCGCCTTAGAAAGTGCTGTCAGGCTGGCATGGTCCTTGGAGGTCGAAAATTTAAAAAGTTCAATAAAGTCAGAGTTATGAGAGCACTAGATGCTGTTGCTCTCCCACAACCAGTGGGCATTCCGAATGAAAGCCAAGTCCTAAGCCAGAGATTCACTTTTTCACCAGGTCAAGACATACAGTTGATTCCACCACTGATCAAACTGTTAATGAGCATTGAACCAGATGTGATCTATGCAGGACATGACAACTCAAAACCTGACACCTCCAGTTCTTTGCTGACAAGTCTTAATCAACTAGGCGAGAGGCAACTTCTTTCAGTAGTCAAGTGGTCTAAATCATTGCCAGGTTTTCGAAACTTACATATTGATGACCAGATAACTCTCATTCAGTATTCTTGGATGAGCTTAATGGTGTTTGGTCTAGGATGGAGATCCTACAAACACGTCAGTGGGCAGATGCTGTATTTTGCACCTGATCTAATACTAAATGAACAGCGGATGAAAGAATCATCATTCTATTCATTATGCCTTACCATGTGGCAGATCCCACAGGAGTTTGTCAAGCTTCAAGTTAGCCAAGAAGAGTTCCTCTGTATGAAAGTATTGTTACTTCTTAATACAATTCCTTTGGAAGGACTACGAAGTCAAACCCAGTTTGAGGAGATGAGGTCAAGCTACATTAGAGAGCTCATCAAGGCAATTGGTTTGAGGCAAAAAGGAGTTGTGCCTAGCTCACAGCGTTTCTATCAACTTACAAAACTTCTTGATAACTTGCATGATCTTGTCAAACAACTTCATCTGTACTGCTTGAATACATTTATCCAGTCCCGGGCACTGAGTGTTGAATTTCCAGAAATGATGTCTGAAGTTATTGCTGCACAATTACCCAAGATATTGGCAGGGATGGTGAAACCCCTTCTCTTTCATAAAAAG
>NorthernWhitecheekedGibbon
ATGACTGAGCTGAAGGCAAAGGGTCCCCGGGCTCCCCACGTGGCGGGCGGCCCGCCCTCCCCCGAGGTCGGATCCCCACTGCTGTGTCGCCCAGGCGCAGGTCAGTTCCCGGGGAGCCAGACCTCGGACACCTTGCCCGAAGTTTCGGCCATACCTATCTCCCTGGACGGGCTACTCTTCCCTCGGCCCTGCCAGGGACAGGACCCCTCCTACGAAAAGACGCAGGACCAGCAGTCGCTGTCGGACGTGGAGGGCGCATATTCCAGAGCTGAAGCTACAAGAGGTGCTGGAGGCAGCAGTTCTAGTCCCCCAGAAAAGGAGAGCGGACTGCTGGACAGTGTCTTGGACACTCTGTTGGCGCCCACAGGTCCCAGGCAGAGCCAACCCAGCCCTCCCGCCTGCGAGGTCACCAGCTCTTGGTGCCTGTTTGGCCCCGAACTTCCCGAAGATCCACCAGCTGCCCCCGCCACCCAGGGGGTGTTGTCCCCGCTCATGAGCCGGTCCGGGGGCAAGGCTGGAGACAGCTCCGGGACGGCAGCTGCCCATAAGGTGCTGCCCCAGGGCCTGTCACCATCCCGGCAGCTGCTGCTCCCGGCCTCTGGGAGCCCTCATTGGTCCGGGGCCCCAGTGAAGCCGTCTCCGCAGCCCGCTGCGGTGGAGGTTGAGGAGGAGGATGGCTCCGATTCGGAGGACTCTGCGGGTCCGCTTCTGAACGGCAAACCTCGGGCTCTGGGTGGCGCGGCGGCTNNNNNNNNNNCCGCGGCTGTCCCACCGGGGGCGGCCGCAGGAGGCGTCGCCCTGGTCCCCAAGGAAGATTCCCGCTTCTCAGCGCCTAGGGTCGCCCTGGTGGAGCAGGACGCGCCCATGGCGCCCGGGCGCTCCCCGTTGGCCACCACGGTGATGGATTTCATCCACGTGCCTATCCTGCCTCTCAATCACGCCTTATTGGCTGCCCGCACTCGGCAGCTGCTGGAAGACGAGAACTACGACGGCGGGGCCGGGGCCGCCAGCGCCTTTGCCCCGCCGCGGAGTTCACCCTCTGCCTCGTCCACCCCGGTCGCTGTCGGCGACTTTCCCGACTGCGCGTACCCGCCCGACGCCGAGCCCAAGGACGACGCGTACCCTCTCTATGGCGACTTCCAGCCGCCCGCTCTAAAGATCAAGGAGGAGGAGGAAGGCGCGGAGGCCTCCGCGCGCACCCCGCGTTCTTACCTGGTGGCCGGTGCCAACCCCGCCGCCTTCCCGGATTTCCCGTTGGGGCCACNNNNNNNNNTGCCGCCGCGAGCGCCCCCATCCAGACCCGGGGAAGCGGCGGTGACAGCGGCACCCGCCAGTGCCTCAGTCTCGTCGGCGTCCTCCTCGGGGTCGACCCTGGAGTGCATCCTGTACAAAGCGGAGGGCGCGCCGCCCCAGCAGGGCCCGTTCGCGCCGCCGCCCTCCAAGGCGCCGGGCGCGGGCGGCTGCCTGCTTCCGCGGGACGGCCTGCCCTCCACCTCCGCCTCTNNNNNNNNNNNNNGGGCGGCCCCCGCGCTCTACCCTGCACTCGGCCTCAACGGGCTCCCGCAGCTCGGCTACCAGGCCGCCGTGCTCAAGGAGGGCCTGCCGCAGGTCTACCCGCCCTATCTCAACTACCTGAGGCCGGATTCAGAAGCCAGCCAGAGCCCACAATACAGCTTCGAGTCATTACCTCAGAAGATTTGTTTAATCTGTGGGGATGAAGCTTCAGGCTGTCATTATGGTGTCCTTACCTGTGGGAGCTGTAAGGTCTTCTTTAAAAGAGCAATGGAAGGGCAGCATAACTACTTATGTGCTGGAAGAAATGACTGCATCGTTGATAAAATCCGCAGAAAAAACTGCCCAGCATGTCGCCTTAGAAAGTGCTGTCAGGCTGGCATGGTCCTTGGAGGTCGAAAATTTAAAAAGTTCAATAAAGTCAGAGTTGTGAGAGCACTAGATGCTGTTGCTCTCCCACAGCCAGTGGGCATTCCAAATGAAAGCCAAGTCCTAAGCCAGAGAATCACTTTTTCACCAGGTCAAGACATACAATTGATTCCACCACTGATCAACCTGTTAATGAGCATTGAACCAGATGTGATCTATGCAGGACATGACAATACAAAACCTGACACCTCCAGTTCTTTGCTGACAAGTCTTAATCAACTAGGCGAGAGGCAACTTCTTTCAGTAGTCAAGTGGTCTAAATCACTGCCAGGTTTTCGAAACTTACATATTGATGACCAGATAACTCTCATTCAGTATTCTTGGATGAGCCTAATGGTGTTTGGTCTAGGATGGAGATCCTACAAACACGTCAGTGGGCAGATGCTGTATTTTGCACCTGATCTAATACTAAATGAACAGCGGATGAAAGAATCATCATTCTATTCATTATGCCTTACCATGTGGCAGATCCCACAGGAGTTTGTCAAGCTTCAAGTTAGCCAAGAAGAATTCCTCTGTATGAAAGTATTGTTACTTCTTAATACAATTCCTTTAGAAGGGCTACGAAGTCAAACCCAGTTTGAGGAGATGAGGGCAAGCTACATTAGAGAGCTCATCAAGGCAATTGGTTTGAGGCAAAAAGGAGTTGTGTCGAGCTCACAGCGTTTCTATCAACTTACAAAACTTCTTGATAACTTGCATGATCTTGTCAAACAACTTCATCTGTACTGCTTGAATACATTTATCCAGTCCCGGGCACTGAGTGTTGAATTTCCAGAAATGATGTCTGAAGTTATTGCTGCACAATTACCCAAGATATTGGCAGGGATGGTGAAACCCCTTCTCTTTCATAAAAAG
>LarGibbon
ATGACTGAGCTGAAGGCAAAGGGTCCCCGGGCTCCCCACGTGGCGGGCGGCCCGCCCTCCCCCGAGGTCGGATCCCCACTGCTGTGTCGCCCAGCCGCAGGTCAGTTCCCGGGGAGCCAGACCTCGGACACCTTGCCCGAAGTTTCAGCCATACCTATCTCCCTGGACGGGCTACTCTTCCCTCGGCCCTGCCAGGGACAGGACCCCTCCTACGAAAAGACGCAGGACCAGCAGTCGCTGTCGGACGTGGAGGGCGCATATTCCAGAGCTGAAGCTACAAGAGGTGCTGGAGGCAGCAGTTCTAGTCCCCCAGAAAAGGAGAGCGGACTGCTGGACAGTGTCTTGGACACTCTGTTGGCGCCCTCAGGTCCCAGGCAGAGCCAACCCAGCCCTCCCGCCTGCGAGGTCACCAGCTCTTGGAGCCTGTTTGGCCCCGAACTTCCCGAAGATCCACCAGCTGCCCCCGCCACCCAGGGGGTGTTGTCCCCGCTCATGAGCCGGTCTGGGGGCAAGGCTGGAGACAGCTCCGGGACGGCAGCTGCCCATAAGGTGCTGCCCCAGGGCCTGTCACCATCCCGGCAGCTGCTGCTCCCGGCCTCTGGGAGCCCTCATTGGTCCGGGGCCCCAGTGAAGCCGTCTCCGCAGCCCGCTGCGGTGGAGGTTGAGGAGGAGGATGGCTCCGAGTCGGAGGACTCTGCGGGTCCGCTTCTGAAGGGCAAACCTCGGGCTCTGGGTGGCGCGGCGGCTNNNNNNNNNNCCGCGGCTGTCCCACCGGGGGCGGCCGCAGGAGGCGTCGCCCTGGTCCCCAAGGAAGATTCCCGCTTCTCAGCGCCTAGGGTCGCCCTGGTGGAGCAGGACGCGCCCATGGCGCCCGGGCGCTCCCCGTTGGCCACCACGGTGATGGATTTCATCCACGTGCCTATCCTGCCTCTCAATCACGCCTTATTGGCTGCCCGCACTCGCCAGCTGCTGGAAGACGAGAACTACGACGGCGGGGCCGGGGCCGCCAGCGCCTTTGCCCCGCCGCGGAGTTCACCCTCTGCCTCGTCCACCCCGGTCGCTGTCGGCGACTTTCCCGACTGCGCGTACCCGCCCGACGTCGAGCCCAAGGACGACGCGTACCCTCTCTATGGCGACTTCCAGCCGCCCGCTCTAAAGATCAAGGAGGAGGAGGAAGGCGCGGAGGCCTCCGCGCGCACCCCGCGTTCCTACCTGGTGGCCGGTGCCAACCCCGCCGCCTTCCCGGATTTCCCGTTGGGGCCACNNNNNNNNNTGCCGCCGCGAGCGCCCCCATCCAGACCCGGGGAAGCGGCGGTGACAGCGGCACCCGCCAGTGCCTCAGTCTCGTCGGCGTCCTCCTCGGGGTCGACCCTGGAGTGCATCCTGTACAAAGCGGAGGGCGCGCCGCCCCAGCAGGGCCCGTTCGCGCCGCCGCCCTCCAAGGCGCCGGGCGCGGGCGGCTGCCTGCCTCCGCGGGACGGCCTGCCCTCCACCGCCGCCTCTNNNNNNNNNNNNNGGGCGGCCCCCGCGCTCTACCCTGCACTCCGCCTCAACGGGCTCCCGCAGCTCGGCTACCAGGCCGCCGTGCTCAAGGAGGGCCTGCCGCAGGTCTACCCGCCCTATCTCAACTACCTGAGGCCGGATTCAGAAGCCAGCCAGAGCCCACAATACAGCTTCGAGTCATTACCTCAGAAGATTTGTTTAATCTGTGGGGATGAAGCTTCAGGCTGTCATTATGGTGTCCTTACCTGTGGGAGCTGTAAGGTCTTCTTTAAAAGGGCAATGGAAGGGCAGCATAACTACTTATGTGCTGGAAGAAATGACTGCATCGTTGATAAAATCCGCAGAAAAAACTGCCCAGCATGTCGCCTTAGAAAGTGCTGTCAGGCTGGCATGGTCCTTGGAGGTCGAAAATTTAAAAAGTTCAATAAAGTCAGAGTTGTGAGAGCACTAGATGCTGTTGCTCTCCCACAGCCAGTGGGCATTCCAAATGAAAGCCAAGTCCTAAGCCAGAGAATCACTTTTTCACCAGGTCAAGACATACAATTGATTCCACCACTGATCAACCTGTTAATGAGCATTGAACCAGATGTGATCTATGCAGGACATGACAATACAAAACCTGACACCTCCAGTTCTTTGCTGACAAGTCTTAATCAACTAGGCGAGAGGCAACTTCTTTCAGTAGTCAAGTGGTCTAAATCACTGCCAGGTTTTCGAAACTTACATATTGATGACCAGATAACTCTCATTCAGTATTCTTGGATGAGCTTAATGGTGTTTGGTCTAGGATGGAGATCCTACAAACACGTCAGTGGGCAGATGCTGTATTTTGCACCTGATCTAATACTAAATGAACAGCGGATGAAAGAATCATCATTCTATTCATTATGCCTTACCATGTGGCAGATCCCACAGGAGTTTGTCAAGCTTCAAGTTAGCCAAGAAGAGTTCCTCTGTATGAAAGTATTGTTACTTCTTAATACAATTCCTTTAGAAGGGCTACGAAGTCAAACCCAGTTTGAGGAGATGAGGGCAAGCTACATTAGAGAGCTCATCAAGGCAATTGGTTTGAGGCAAAAAGGAGTTGTGTCGAGCTCACAGCGTTTCTATCAACTTACAAAACTTCTTGATAACTTGCATGATCTTGTCAAACAACTTCATCTGTACTGCTTGAATACATTTATCCAGTCCCGGGCACTGAGTGTTGAATTTCCAGAAATGATGTCTGAAGTTATTGCTGCACAATTACCCAAGATATTGGCAGGGATGGTGAAACCCCTTCTCTTTCATAAAAAG
>SilveryGibbon
ATGACTGAGCTGAAGGCAAAGGGTCCCCGGGCTCCCCACGTGGCGGGCGGCCCGCCCTCCCCCGAGGTCGGATCCCCACTGCTGTGTCGCCCAGCCGCAGGTCAGTTCCCGGGGAGCCAGACCTCGGACACCTTGCCCGAAGTTTCAGCCATACCTATCTCCCTGGACGGGCTACTCTTCCCTCGGCCCTGCCAGGGACAGGACCCCTCCTACGAAAAGACGCAGGACCAGCAGTCGCTGTCGGACGTGGAGGGCGCATATTCCAGAGCTGAAGCTACAAGAGGTGCTGGAGGCAGCAGTTCTAGTCCCCCAGAAAAGGAGAGCGGACTGCTGGACAGTGTCTTGGACACTCTGTTGGCGCCCTCAGGTCCCAGGCAGAGCCAACCCAGCCCTCCCGCCTGCGAGGTCACCAGCTCTTGGTGCCTGTTTGGCCCCGAACTTCCCGAAGATCCACCAGCTGCCCCCGCCACCCAGGGGGTGTTGTCCCCGCTCATGAGCCGGTCTGGGGGCAAGGCTGGAGACAGCTCCGGGACGGCAGCTGCCCATAAGGTGCTGCCCCAGGGCCTGTCACCATCCCGGCAGCTGCTGCTCCCGGCCTCTGGGAGCCCTCATTGGTCCGGGGCCCCAGTGAAGCCGTCTCCGCAGCCCGCTGCGGTGGAGGTTGAGGAGGAGGATGGCTCCGAGTCGGAGGACTCTGCGGGTCCGCTTCTGAAGGGCAAACCTCGGGCTCTGGGTGGCGCGGCGGCTNNNNNNNNNNCCGCGGCTGTCCCACCGGGGGCGGCCGCAGGAGGCGTCGCCCTGGTCCCCAAGGAAGATTCCCGCTTCTCAGCGCCTAGGGTCGCCCTGGTGGAGCAGGACGCGCCCATGGCGCCCGGGCGCTCCCCGTTGGCCACCACGGTGATGGATTTCATCCACGTGCCTATCCTGCCTCTCAATCACGCCTTATTGGCTGCCCGCACTCGCCAGCTGCTGGAAGACGAGAACTACGACGGCGGGGCCGGGGCCGCCAGCGCCTTTGCCCCGCCGCGGAGTTCACCCTCTGCCTCGTCCACCCCGGTCGCTGTCGGCGACTTTCCCGACTGCGCGTACCCGCCCGACGTCGAGCCCAAGGACGACGCGTACCCTCTCTATGGCGACTTCCAGCCGCCCGCTCTAAAGATCAAGGAGGAGGAGGAAGGCGCGGAGGCCTCCGCGCGCACCCCGCGTTCCTACCTGGTGGCCGGTGCCAACCCCGCCGCCTTCCCGGATTTCCCGTTGGGGCCACNNNNNNNNNTGCCGCCGCGAGCGCCCCCATCCAGACCCGGGGAAGCGGCGGTGACAGCGGCACCCGCCAGTGCCTCAGTCTCGTCGGCGTCCTCCTCGGGGTCGACCCTGGAGTGCATCCTGTACAAAGCGGAGGGCGCGCCGCCCCAGCAGGGCCCGTTCGCGCCGCCGCCCTCCAAGGCGCCGGGCGCGGGCGGCTGCCTGCCTCCGCGGGACGGCCTGCCCTCCACCGCCGCCTCTNNNNNNNNNNNNNGGGCGGCCCCCGCGCTCTACCCTGCACTCCGCCTCAACGGGCTCCCGCAGCTCGGCTACCAGGCCGCCGTGCTCAAGGAGGGCCTGCCGCAGGTCTACCCGCCCTATCTCAACTACCTGAGGCCGGATTCAGAAGCCAGCCAGAGCCCACAATACAGCTTCGAGTCATTACCTCAGAAGATTTGTTTAATCTGTGGGGATGAAGCTTCAGGCTGTCATTATGGTGTCCTTACCTGTGGGAGCTGTAAGGTCTTCTTTAAAAGGGCAATGGAAGGGCAGCATAACTACTTATGTGCTGGAAGAAATGACTGCATCGTTGATAAAATCCGCAGAAAAAACTGCCCAGCATGTCGCCTTAGAAAGTGCTGTCAGGCTGGCATGGTCCTTGGAGGTCGAAAATTTAAAAAGTTCAATAAAGTCAGAGTTGTGAGAGCACTAGATGCTGTTGCTCTCCCACAGCCAGTGGGCATTCCAAATGAAAGCCAAGTCCTAAGCCAGAGAATCACTTTTTCACCAGGTCAAGACATACAATTGATTCCACCACTGATCAACCTGTTAATGAGCATTGAACCAGATGTGATCTATGCAGGACATGACAATACAAAACCTGACACCTCCAGTTCTTTGCTGACAAGTCTTAATCAACTAGGCGAGAGGCAACTTCTTTCAGTAGTCAAGTGGTCTAAATCACTGCCAGGTTTTCGAAACTTACATATTGATGACCAGATAACTCTCATTCAGTATTCTTGGATGAGCTTAATGGTGTTTGGTCTAGGATGGAGATCCTACAAACACGTCAGTGGGCAGATGCTGTATTTTGCACCTGATCTAATACTAAATGAACAGCGGATGAAAGAATCATCATTCTATTCATTATGCCTTACCATGTGGCAGATCCCACAGGAGTTTGTCAAGCTTCAAGTTAGCCAAGAAGAGTTCCTCTGTATGAAAGTATTGTTACTTCTTAATACAATTCCTTTAGAAGGGCTACGAAGTCAAACCCAGTTTGAGGAGATGAGGGCAAGCTACATTAGAGAGCTCATCAAGGCAATTGGTTTGAGGCAAAAAGGAGTTGTGTCGAGCTCACAGCGTTTCTATCAACTTACAAAACTTCTTGATAACTTGCATGATCTTGTCAAACAACTTCATCTGTACTGCTTGAATACATTTATCCAGTCCCGGGCACTGAGTGTTGAATTTCCAGAAATGATGTCTGAAGTTATTGCTGCACAATTACCCAAGATATTGGCAGGGATGGTGAAACCCCTTCTCTTTCATAAAAAG
>PileatedGibbon
ATGACTGAGCTGAAGGCAAAGGGTCCCCGGGCTCCCCACGTGGCGGGCGGCCCGCCCTCCCCCGAGGTCGGATCCCCACTGCTGTGTCGCCCAGCCGCAGGTCAGTTCCCGGGGAGCCAGACCTCGGACACCTTGCCCGAAGTTTCAGCCATACCTATCTCCCTGGACGGGCTACTCTTCCCTCGGCCCTGCCAGGGACAGGACCCCTCCTACGAAAAGACGCAGGACCAGCAGTCGCTGTCGGACGTGGAGGGCGCATATTCCAGAGCTGAAGCTACAAGAGGTGCTGGAGGCAGCAGTTCTAGTCCCCCAGAAAAGGAGAGCGGACTGCTGGACAGTGTCTTGGACACTCTGTTGGCGCCCTCAGGTCCCAGGCAGAGCCAACCCAGCCCTCCCGCCTGCGAGGTCACCAGCTCTTGGTGCCTGTTTGGCCCCGAACTTCCCGAAGATCCACCAGCTGCCCCCGCCACCCAGGGGGTGTTGTCCCCGCTCATGAGCCGGTCTGGGGGCAAGGCTGGAGACAGCTCCGGGACGGCAGCTGCCCATAAGGTGCTGCCCCAGGGCCTGTCACCATCCCGGCAGCTGCTGCTCCCGGCCTCTGGGAGCCCTCATTGGTCCGGGGCCCCAGTGAAGCCGTCTCCGCAGCCCGCTGCGGTGGAGGTTGAGGAGGAGGATGGCTCCGAGTCGGAGGACTCTGCGGGTCCGCTTCTGAAGGGCAAACCTCGGGCTCTGGGTGGCGCGGCGGCTNNNNNNNNNNCCGCGGCTGTCCCACCGGGGGCGGCCGCAGGAGGCGTCGCCCTGGTCCCCAAGGAAGATTCCCGCTTCTCAGCGCCTAGGGTCGCCCTGGTGGAGCAGGACGCGCCCATGGCGCCCGGGCGCTCCCCGTTGGCCACCACGGTGATGGATTTCATCCACGTGCCTATCCTGCCTCTCAATCACGCCTTATTGGCTGCCCGCACTCGGCAGCTGCTGGAAGACGAGAACTACGACGGCGGGGCCGGGGCCGCCAGCGCCTTTGCCCCGCCGCGGAGTTCACCCTCTGCCTCGTCCACCCCGGTCGCTGTCGGCGACTTTCCCGACTGCGCGTACCCGCCCGACGTCGAGCCCAAGGACGACGCGTACCCTCTCTATGGCGACTTCCAGCCGCCCGCTCTAAAGATCAAGGAGGAGGAGGAAGGCGCGGAGGCCTCCGCGCGCACCCCGCGTTCCTACCTGGTGGCCGGTGCCAACCCCGCCGCCTTCCCGGATTTCCCGTTGGGGCCACNNNNNNNNNTGCCGCCGCGAGCGCCCCCATCCAGACCCGGGGAAGCGGCGGTGACAGCGGCACCCGCCAGTGCCTCAGTCTCGTCGGCGTCCTCCTCGGGGTCGACCCTGGAGTGCATCCTGTACAAAGCGGAGGGCGCGCCGCCCCAGCAGGGCCCGTTCGCGCCGCCGCCCTCCAAGGCGCCGGGCGCGGGCGGCTGCCTGCCTCCGCGGGACGGCCTGCCCTCCACCGCCGCCTCTNNNNNNNNNNNNNGGGCGGCCCCCGCGCTCTACCCTGCACTCCGCCTCAACGGGCTCCCGCAGCTCGGCTACCAGGCCGCCGTGCTCAAGGAGGGCCTGCCGCAGGTCTACCCGCCCTATCTCAACTACCTGGGGCCGGATTCAGAAGCCAGCCAGAGCCCACAATACAGCTTCGAGTCATTACCTCAGAAGATTTGTTTAATCTGTGGGGATGAAGCTTCAGGCTGTCATTATGGTGTCCTTACCTGTGGGAGCTGTAAGGTCTTCTTTAAAAGGGCAATGGAAGGGCAGCATAACTACTTATGTGCTGGAAGAAATGACTGCATCGTTGATAAAATCCGCAGAAAAAACTGCCCAGCATGTCGCCTTAGAAAGTGCTGTCAGGCTGGCATGGTCCTTGGAGGTCGAAAATTTAAAAAGTTCAATAAAGTCAGAGTTGTGAGAGCACTAGATGCTGTTGCTCTCCCACAGCCAGTGGGCATTCCAAATGAAAGCCAAGTCCTAAGCCAGAGAATCACTTTTTCACCAGGTCAAGACATACAATTGATTCCACCACTGATCAACCTGTTAATGAGCATTGAACCAGATGTGATCTATGCAGGACATGACAATACAAAACCTGACACCTCCAGTTCTTTGCTGACAAGTCTTAATCAACTAGGCGAGAGGCAACTTCTTTCAGTAGTCAAGTGGTCTAAATCACTGCCAGGTTTTCGAAACTTACATATTGATGACCAGATAACTCTCATTCAGTATTCTTGGATGAGCTTAATGGTGTTTGGTCTAGGATGGAGATCCTACAAACACGTCAGTGGGCAGATGCTGTATTTTGCACCTGATCTAATACTAAATGAACAGCGGATGAAAGAATCATCATTCTATTCATTATGCCTTACCATGTGGCAGATCCCACAGGAGTTTGTCAAGCTTCAAGTTAGCCAAGAAGAGTTCCTCTGTATGAAAGTATTGTTACTTCTTAATACAATTCCTTTAGAAGGGCTACGAAGTCAAACCCAGTTTGAGGAGATGAGGGCAAGCTACATTAGAGAGCTCATCAAGGCAATTGGTTTGAGGCAAAAAGGAGTTGTGTCGAGCTCACAGCGTTTCTATCAACTTACAAAACTTCTTGATAACTTGCATGATCTTGTCAAACAACTTCATCTGTACTGCTTGAATACATTTATCCAGTCCCGGGCACTGAGTGTTGAATTTCCAGAAATGATGTCTGAAGTTATTGCTGCACAATTACCCAAGATATTGGCAGGGATGGTGAAACCCCTTCTCTTTCATAAAAAG
>Siamang
ATGACTGAGCTGAAGGCAAAGGGTCCCCGGGCTCCCCACGTGGCGGGCGGCCCGCCCTCCCCCGAGGTCGGATCCCCACTGCTGTGTCGCCCAGCCGCAGGTCAGTTCCCGGGGAGCCAGACCTCGGACACCTTGCCCGAAGTTTCGGCCATACCTATCTCCCTGGACGGGCTACTCTTCCCTCGGCCCTGCCAGGGACAGGACCCCTCCTACGAAAAGACGCAGGACCAGCAGTCGCTGTCGGACGTGGAGGGCGCATATTCCAGAGCTGAAGCTACAAGAGGTGCTGGAGGCAGCAGTTCTAGTCCCCCAGAAAAGGAGAGCGGACTGCTGGACAGTGTCTTGGACACTCTGTTGGCGCCCTCAGGTCCCAGGCAGAGCCAACCCAGCCCTCCCGCCTGCGAGGTCACCAGCTCTTGGTGCCTGTTTGGCCCCGAACTTCCCGAAGATCCACCAGCTGCCCCCGCCACCCAGGGGGTGTTGTCCCCGCTCATGAGCCGGTCCGGGGGCAAGGCTGGAGACAGCTCCGGGACGGCAGCTGCCCATAAGGTGCTGCCCCAGGGCCTGTCACCATCCCGGCAGCTGCTGCTCCCGGCCTCTGGGAGCCCTCATTGGTCCGGGGCCCCAGTGAAGCCGTCTCCGCAGCCAGGTGCGGTGGAGGTTGAGGAGGAGGATGGCTCCGAGTCGGAGGACTCTGCGGGTCCGCTTCTGAAGGGCAAACCTCGGGCTCTGGGTGGCGCGGCGGCTNNNNNNNNNNCCGCGGCTGTCCCGCCGGGGGCGGCCGCAGGAGGCGTCGCCCTGGTCCCCAAGGAAGATTCCCGCTTCTCAGCGCCTAGGGTCGCCCTGGTGGAGCAGGACGCGCCCATGGCGCCCGGGCGCTCCCCGTTGGCCACCACGATGATGGATTTCATCCACGTGCCTATCCTGCCTCTCAATCACGCCTTATTGGCTGCCCGCACTCGGCAGCTGCTGGAAGACGAGAACTACGACGGCGGGGCCGGGGCCGCCAGCGCCTTTGCCCCGCCGCGGAGTTCACCCTCTGCCTCGTCCACCCCGGTCGCTGTCGGCGACTTTCCCGACTGCGCGTACCCGCCCGACGCCGAGCCCAAGGACGACTCGTACCCTCTCTATGGCGACTTCCAGCCGCCCGCTCTAAAGATCAAGGAGGAGGAGGAAGGCGCGGAGGCCTCCGCGCGCACCCCGCGTTCCTACCTGGTGGCCGGTGCCAACCCCGCCGCCTTCCCGGATTTCCCGTTGGGGCCACNNNNNNNNNTGCCGCCGCGAGCGCCCCCATCCAGACCCGGGGAAGCGGCGGTGACAGCGGCACCCGCCAGTGCCTCAGTCTCGTCGGCGTCCTCCTCGGGGTCGACCCTGGAGTGCATCCTGTACAAAGCGGAGGGCGCGCCGCCCCAGCAGGGCCCGTTCGCGCCGCCGCCCTCCAAGGCGCCGGGCGCGGGCGGCTGCCTGCCTCCGCGGGACGGCCTGCCCTCCACCGCCGCCTCTNNNNNNNNNNNNNGGGCGGCCCCCGCGCTCTACCCTGCACTCCGCCTCAACGGGCTCCCGCAGCTCGGCTACCAGGCCGCCGTGCTCAAGGAGGGCCTGCCGCAGGTCTACCCGCCCTATCTCAACTACCTGAGGCCGGATTCAGAAGCCAGCCAGAGCCCACAATACAGCTTCGAGTCATTACCTCAGAAGATTTGTTTAATCTGTGGGGATGAAGCTTCAGGCTGTCATTATGGTGTCCTTACCTGTGGGAGCTGTAAGGTCTTCTTTAAAAGGGCAATGGAAGGGCAGCATAACTACTTATGTGCTGGAAGAAATGACTGCATCGTTGATAAAATCCGCAGAAAAAACTGCCCAGCATGTCGCCTTAGAAAGTGCTGTCAGGCTGGCATGGTCCTTGGAGGTCGAAAATTTAAAAAGTTCAATAAAGTCAGAGTTGTGAGAGCACTAGATGCCGTTGCTCTCCCACAGCCAGTGGGCATTCCAAATGAAAGCCAAGTCCTAAGCCAGAGAATCACTTTTTCACCAGGTCAAGACATACAATTGATTCCACCACTGATCAACCTGTTAATGAGCATTGAACCAGATGTGATCTATGCAGGACATGACAATACAAAACCTGACACCTCCAGTTCTTTGCTGACAAGTCTTAATCAACTAGGCGAGAGGCAACTTCTTTCAGTAGTCAAGTGGTCTAAATCACTGCCAGGTTTTCGAAACTTACATATTGATGACCAGATAACTCTCATTCAGTATTCTTGGATGAGCTTAATGGTGTTTGGTCTAGGATGGAGATCCTACAAACACGTCAGTGGGCAGATGCTGTATTTTGCACCTGATCTAATACTAAATGAACAGCGGATGAAAGAATCATCATTCTATTCATTATGCCTTACCATGTGGCAGATCCCACAGGAGTTTGTCAAGCTTCAAGTTAGCCAAGAAGAATTCCTCTGTATGAAAGTATTGTTACTTCTTAATACAATTCCTTTAGAAGGGCTACGAAGTCAAACCCAGTTTGAGGAGATGAGGGCAAGCTACATTAGAGAGCTCATCAAGGCAATTGGTTTGAGGCAAAAAGGAGTTGTGTCGAGCTCACAGCGTTTCTATCAACTTACAAAACTTCTTGATAACTTGCATGATCTTGTCAAACAACTTCATCTGTACTGCTTGAATACATTTATCCAGTCCCGGGCACTGAGTGTTGAATTTCCAGAAATGATGTCTGAAGTTATTGCTGCACAATTACCCAAGATATTGGCAGGGATGGTGAAACCCCTTCTCTTTCATAAAAAG
>KlosssGibbon
NNNNNNNNNNNNNNNNNNNNNNNNNNNNNNNNNNNNNNNNNNNNNNNNNNNNNNNNNNNNNNNNNNNNNNNNNNNNNNNNNNNNNNNNNNNNNNNNNNNNNNNNNNNNNNNNNNNNNNNNNNNNNNNNNNNNNNNNNNNNNNNNNNNNNNNNNNNNNNNNNNNNNNNNNNNNNNNNNNNNNNNNNNNNNNNNNNNNNNNNNNNNNNNNNNNNNNNNNNNNNNNNNNNNNNNNNNNNNNNNNNNNNNNNNNNNNNNNNNNNNNNNNNNNNNNNNNNNNNNNNNNNNNNNNNNNNNNNNNNNNNNNNNNNNNNNNNNNNNNNNNNNNNNNNNNNNNNNNNNNNNNNNNNNNNNNNNNNNNNNNNNNNNNNNNNNNNNNNNNNNNNNNNNNNNNNNNNNNNNNNNNNNNNNNNNNNNNNNNNNNNNCTGTTTGGCCCCGAACTTCCCGAAGATCCACCAGCTGCTCCCGCCACCCAGGGGGTGTTGTCCCCGCTCATGAGCCGGTCCGGGGGCAAGGCTGGAGACAGCTCCGGGACGGCAGCTGCCCATAAGGTGCTGCCCCAGGGCCTGTCACCATCCCGGCAGCTGCTGCTCCCGGCCTCTGGGAGCCCTCATTGGTCCGGGGCCCCAGTGAAGCCGTCTCCGCAGCCCGCTGCGGTGGAGGTTGAGGAGGAGGATGGCTCCGAGTCGGAGGACTCTGCGGGTCCGCTTCTGAAGGGCAAACCTCGGGCTCTGGGTGGCGCGGCGGCTNNNNNNNNNNCCGCGGCTGTCCCGCCGGGGGCGGCCGCAGGAGGCGTCGCCCTGGTCCCCAAGGAAGATTCCCGCTTCTCAGCGCCTAGGGTCGCCCTGGTGGAGCAGGACGCGCCCATGGCGCCCGGGCGCTCCCCGTTGGCCACCACGGTGATGGATTTCATCCACGTNNNNNNNNNNNNNNNNNNNNNNNNNNNNNNNNNNNNNNNNNNNNNNNNNNNNNNNNNNNNNNNNNNNNNNNNNNNNNNNNNNNNNNNNNNNNNNNNNNNNNNNNNNNNNNNNNNNNNNNNNNNNNNNNNNNNNNNNNNNNNNNNNNNNNNNNNNNNNNNNNNNNNNNNNNNNNNNNNNNNNNNNNNNNNNNNNNNNNNNNNNNNNNNNNNNNNNNNNNNNNNNNNNNNNNNNNNNNNNNNNNNNNNNNNNNNNNNNNNNNNNNNNNNNNNNNNNNNNNNNNNNNNNNNNNNNNNNNNNNNNNNNNNNNNNNNNNNNNNNNNNNNNNNNNNNNNNNNNNNNNNNNNNNNNNNNNNNNNNNNNNNNNNNNNNNNNNNNNNNNNNNNNNNNNNNNNNNNNNNNNNNNNNNNNNNNNNNNNNNNNNNNNNNNNNNNNNNNNNNNNNNNNNNNNNNNNNNNNNNNNNNNNNNNNNNNNNNNNNNNNNNNNNNNNNNNNNNNNNNNNNNNNNNNNNNNNNNNNNNNNNNNNNNNNNNNNNNNNNNNNNNNNNNNNNNNNNNNNNNNNNNNNNNNNNNNNNNNNNNNNNNNNNNNNNNNNNNNNNNNNNNNNNNNNNNNNNNNNNNNNNNNNNNNNNNNNNNNNNNNNNNNNNNNNNNNNNNNNNNNNNNNNNNNNNNNNNNNNNNNNNNNNNNNNNNNNNNNNNNNNNNNNNNNNNNNNNNNNNAGGCCGGATTCAGAAGCCAGCCAGAGCCCACAATACAGCTTCGAGTCATTACCTCAGAAGATTTGTTTAATCTGTGGGGATGAAGCATCAGGCTGTCATTATGGTGTCNNNNNNNNNNNNNNNNNNNNNNNNNNNNNNNNNNNNNNNNNNNNAGGGCAGCATAACTACTTATGTGCTGGAAGAAATGACTGCATCGTTGATAAAATCCGCAGAAAAAACTGCCCAGCATGTCGCCTTAGAAAGTGCTGTCAGGCTGGCATGGTCCTTGGAGGTCGAAAATTTAAAAAGTTCAATAAAGTCAGAGTTGTGAGAGCACTAGATGCTGTTGCTCTCCCACAGCCAGTGGGCATTCCAAATGAAAGCCAAGTCCTAAGCCAGAGAATCACTTTTTCACCAGGTCAAGACATACAATTGATTCCACCACTGATCAACCTGTTAATGAGCATTGAACCAGATGTGATCTATGCAGGACATGACAATACAAAACCTGACACCTCCAGTTCTTTGCTGACAAGTCTTAATCAANNNNNNNNNNNNNNNNNNNNNNNNNNNNNNNNNNNNNNNNNNNNNNNNCCAGGTTTTCGAAACTTACATATTGATGACCAGATAACTCTCATTCAGTATTCTTGGATGAGCTTAATGGTGTTTGGTCTAGGATGGAGATCCTACAAACACGTCAGTGGGCAGATGCTGTATTTTGCACCTGATCTAATACTAAATGANNNNNNNNNNNNNNNNNNNNNNNNNNNNNNNNNNNNNNNNNNNNNNNNNNNNNNNNNNNNNNNNNNNNNNNNNNNNNNNNNNNNNNNNNNNNNNNNNNNNNNNNNNNNNNNNNNNNNNNNNNNNNNTACAGTTCCTTTAGAAGGGCTACGAAGTCAAACCCAGTTTGAGGAGATGAGGGCAAGCTACATTAGAGAGCTCATCAAGGCAATTGGTTTGAGGCAAAAAGGAGTTGTGTCAAGCTCACAGCGTTTCTATCAACTTACAAAACTTCTTGATAACTTGCATGATCTTGTCAAACAACTTCATCTGTACTGCTTGAATACATTTATCCAGTCCCGGGCACTGAGTGTTGAATTTCCAGAAATGATGTCTGAAGTTATTGCTGCACAATTACCCAAGATATTGGCAGGGATGGTGAAACCCCTTCTCTTTCATAAAAAG
>CommonSquirrelMonkey
ATGACTGAGCTGAAGGCAAAGGGTCCCCGGGCTCCCCACGTGGCGGGCAGCCCGTCCTCCCCCAAAGTCGGATCCCCACTGCCGTGTCGCCAAGCTGCAGGCCCGTTCCCAGGGAGCCAGACCTCGGACACGTTGCCTGAAGTTTCTGCCCTACCTATCTCCCTGGACGGGCTACTCTTCCCTCGGATCTGCCAGGTACAGGACGCCCCCGACGAAAAGACACAGGACCAGCAGTCCCTGTCGGACGTGGAGGGTGCATATTCCAGAGGTGAAGCTACAAGGGGTGCTGGAGGCAGCAGTTCTAGACCCCCAGAAAAGGAAAGCGGACTGCTGGACAGTGTCTTGGACACTCTGTGGGCGCCCTCAGGTCCGGGGCAGAGCCAACCCAGCCCTCCTGCCTGCGAGGTCACCAGCTCTTGGTGCCTGTTTGGCCCCGAACTTCCCGAAGATCCACTGGCAGCCCCCGCCACCCAGAGGGTATTGTCCCCGCTCATGAGCCGGTCCGGGGGCAAGACTGGAGACAGCTCCGGGATGGCAGCTGCCCATAAGGTGCTGCCCCGGGGCCTGTCACCCTCCCGGCAGCTGCTGCTCCCGACCTCTGGGAGCCCTCATTGGTCCGGGGCCGCAGTGAAGCCGTCTCCGCAGCCCGCTGCGGTGGAGGTAGAGGAGGAGGATGGCTCCGAGTCCGAGGACTCTGCGGGTCCGCTTCTGAAAGGCAAACCTCGGGCTCTTGGTGGTGCGGCGGCTGGCGGAGGAGCCCCGGCTGTCCCGCCGGGGGCGGCTGCAGGAGGCATCGCCCTGGTCCCCAAGGAAGATTCCCGCTTCTCAGCGCCCAGGGTCGCCCTGGTGGAGCAGGACGCGCCCATGGCGCCCGGGCGCTCCCCGCTGGCCACCACGGTCACGGATTTCATCCACGTGCCCATCCTGCCTCTCAGTCACGCCTTATTGGCCGCTCGCACCCGGCAGCTGCTGGAGGACGAGAGCTACGACGGCGGGGCCGGGGCCGCCAGCGCCTTTGCCCCGCCGCGGAGCTCACCCTCCGCCTCGTCCACCCCGGTCCCTGGCTGCGACTTCCCCGACTGCGCGTACGCTCCCGACGCCGAGCCTAAGGACGACGCGTACCCTCTCTATGGCGACTTCCAGCCGCCCGCCCTGAAGATCAAGGAGGAGGAGGAAGGCGCGGAGGCCTCCACGCGCTCCCCGCGTTCCTACCTGGTGGCCGGTGCCAGCCCCGCCGCCTTTCCGGATTTCCCGCTGGGGCCACNNNNNNNNNTGCCGCCACGAGCGCCCCCATCCAGACCCGGGGAAGCGGCAGTGACGGCCNNNNNNNNNNNNNNNNNNNNNNNNNNNNNNNNNNNNNNNNNNNNNNNNNNNNNNNNNNNNNNNNNNNNNNNNNNNNNNNNNNNNNNNNNNNNNNNNNNNNNNNNNNNNNNNNNNNNNNNNNNNNNNNNNNNNNNNNNNNNNNNNNNNNNNNNNNNNNNNNNNNNNNNNNNNNNNNNNNNNNNNNNNNNNNNNNNNNNNNNNNNNNNNNNNNNNNNNNNNNNNNNNNNNNNNNNNNNNCCGCAGCTCGGCTACCAGGCCGCTGTGATCAAGGAGGGCCTGCCACAGGTCTACCCGCCCTATCTCAACTACCTGAGGCCGGATTCAGAAGCCAGCCAGAGCCCACAATACAGCTTCGAGTCATTACCTCAGAAGATTTGTTTAATCTGTGGGGATGAAGCATCAGGCTGTCATTATGGTGTCCTTACCTGTGGGAGCTGTAAGGTCTTCTTTAAAAGGGCAATGGAAGGGCAGCATAACTACTTATGTGCTGGAAGAAATGACTGCATCGTTGATAAAATCCGCAGAAAAAACTGCCCAGCGTGTCGCCTTAGAAAGTGCTGTCAGGCTGGCATGGTTCTTGGAGGTCGAAAATTTAAAAAGTTCAATAAAGTCAGAGTTATGAGAGCACTAGATGCTGTTGCTCTCCCACAGCCAGTGGGCATTCCAAATGAAAACCAAGCCCTAAGCCAGAGATTCACTTTTTCACCAACTCAAGACATGCAGTTGATTCCACCACTGATCAACCTGTTATTGAGCATCGAACCAGACGTGATCTACGCAGGGCATGACAACACAAAACCTGACACCTCCAGTTCTTTGCTGACAAGTCTTAATCAACTAGGCGAGAGGCAACTGCTTTCAGTAGTCAAGTGGTCTAAATCACTGCCAGGTTTTCGAAATTTACATATTGATGACCAGATAACTCTCATTCAGTATTCCTGGATGAGCTTAATGGTGTTTAGTCTCGGATGGAGATCCTACAAACACGTCAGTGGGCAGATGCTATATTTTGCACCTGATCTAATACTAAATGAACAGCGGATGAAAGAATCATCATTCTATTCATTATGCCTTACCATGTGGCAGATCCCACAGGAGTTTGTCAAGCTTCAAGTTAGCCAAGAAGAGTTCCTCTGTATGAAAGTATTGTTACTTCTTAATACAATTCCTTTGGAAGGACTAAGAAGTCAAACCCAGTTTGAGGAGATGAGATCAAGCTACATTAGAGAGCTAATCAAGGCAATTGGTTTGAGGCAAAAAGGAGTTGTGTCTAGCTCACAGCGTTTCTATCAACTTACAAAACTTCTTGATAACTTGCATGATCTTGTCAAACAGCTTCATCTGTACTGCTTGAATACATTTATCCAGTCCCGGGCACTGAGTGTTGAATTTCCAGAAATGATGTCTGAAGTTATTGCTGCACAGTTACCCAAGATCTTGGCAGGGATGGTGAAACCCCTTCTCTTTCATAAAAAG
>BolivianSquirrelMonkey
ATGACTGAGCTGAAGGCAAAGGGTCCCCGGGCTCCCCACGTGGCGGGCAGCCCGTCCTCCCCCAAAGTCGGATCCCCACTGCCGTGTCGCCAAGCTGCAGGCCCGTTCCCAGGGAGCCAGACCTCGGACACGTTGCCTGAAGTTTCTGCCCTACCTATCTCCCTGGACGGGCTACTCTTCCCTCGGATCTGCCAGGTACAGGACGCCCCCGACGAAAAGACACAGGACCAGCAGTCCCTGTCGGACGTGGAGGGTGCATATTCCAGAGGTGAAGCTACAAGGGGTGCTGGAGGCAGCAGTTCTAGACCCCCAGAAAAGGAAAGCGGACTGCTGGACAGTGTCTTGGACACTCTGTGGGCGCCCTCAGGTCCGGGGCAGAGCCAACCCAGCCCTCCTGCCTGCGAGGTCACCAGCTCTTGGTGCCTGTTTGGCCCCGAACTTCCCGAAGATCCACTGGCAGCCCCCGCCACCCAGAGGGTATTGTCCCCGCTCATGAGCCGGTCCGGGGGCAAGACTGGAGACAGCTCCGGGATGGCAGCTGCCCATAAGGTGCTGCCCCGGGGCCTGTCACCCTCCCGGCAGCTGCTGCTCCCGACCTCTGGGAGCCCTCATTGGTCCGGGGCCGCAGTGAAGCCGTCTCCGCAGCCCGCTGCGGTGGAGGTAGAGGAGGAGGATGGCTCCGAGTCCGAGGACTCTGCGGGTCCGCTTCTGAAAGGCAAACCTCGGGCTCTTGGTGGTGCGGCGGCTGGCGGAGGAGCCCCGGCTGTCCCGCCGGGGGCGGCTGCAGGAGGTATCGCCCTGGTCCCCAAGGAAGATTCCCGCTTCTCAGCGCCCAGGGTCGCCCTGGTGGAGCAGGACGCGCCCATGGCGCCCGGGCGCTCCCCGCTGGCCACCACGGTCACGGATTTCATCCACGTGCCCATCCTGCCTCTCAGTCACGCCTTATTGGCCGCTCGCACCCGGCAGCTGCTGGAGGACGAGAGCTACGACGGCGGGGCCGGGGCCGCCAGCGCCTTTGCCCCGCCGCGGAGCTCACCCTCCGCCTCGTCCACCCCGGTCCCTGGCTGCGACTTCCCCGACTGCGCGTACGCTCCCGACGCCGAGCCTAAGGACGACGCGTACCCTCTCTATGGCGACTTCCAGCCGCCCGCCCTGAAGATCAAGGAGGAGGAGGAAGGCGCGGAGGCCTCCACGCGCTCCCCGCGTTCCTACCTGGTGGCCGGTGCCAGCCCCGCCGCCTTTCCGGATTTCCCGCTGGGGCCACNNNNNNNNNTGCCGCCACGAGCGCCCCCATCCAGACCCGGGGAAGCGGCAGTGACGGCCNNNNNNNNNNNNNNNNNNNNNNNNNNNNNNNNNNNNNNNNNNNNNNNNNNNNNNNNNNNNNNNNNNNNNNNNNNNNNNNNNNNNNNNNNNNNNNNNNNNNNNNNNNNNNNNNNNNNNNNNNNNNNNNNNNNNNNNNNNNNNNNNNNNNNNNNNNNNNNNNNNNNNNNNNNNNNNNNNNNNNNNNNNNNNNNNNNNNNNNNNNNNNNNNNNNNNNNNNNNNNNNNNNNNNNNNNNNNNNNNNNNNNNNNNNNNNNNNNNNNNNNNNNNNNNNNNNNNNNNNNNCAGGTCTACCCGCCCTATCTCAACTACCTGAGGCCGGATTCAGAAGCCAGCCAGAGCCCACAATACAGCTTCGAGTCATTACCTCAGAAGATTTGTTTAATCTGTGGGGATGAAGCATCAGGCTGTCATTATGGTGTCCTTACCTGTGGGAGCTGTAAGGTCTTCTTTAAAAGGGCAATGGAAGGGCAGCATAACTACTTATGTGCTGGAAGAAATGACTGCATCGTTGATAAAATCCGCAGAAAAAACTGCCCAGCGTGTCGCCTTAGAAAGTGCTGTCAGGCTGGCATGGTTCTTGGAGGTCGAAAATTTAAAAAGTTCAATAAAGTCAGAGTTATGAGAGCACTAGATGCTGTTGCTCTCCCACAGCCAGTGGGCATTCCAAATGAAAACCAAGCCCTAAGCCAGAGATTCACTTTTTCACCAACTCAAGACATGCAGTTGATTCCACCACTGATCAACCTGTTATTGAGCATCGAACCAGACGTGATCTACGCAGGGCATGACAACACAAAACCTGACACCTCCAGTTCTTTGCTGACAAGTCTTAATCAACTAGGCGAGAGGCAACTGCTTTCAGTAGTCAAGTGGTCTAAATCACTGCCAGGTTTTCGAAATTTACATATTGATGACCAGATAACTCTCATTCAGTATTCCTGGATGAGCTTAATGGTGTTTAGTCTCGGATGGAGATCCTACAAACACGTCAGTGGGCAGATGCTATATTTTGCACCTGATCTAATACTAAATGAACAGCGGATGAAAGAATCATCATTCTATTCATTATGCCTTACCATGTGGCAGATCCCACAGGAGTTTGTCAAGCTTCAAGTTAGCCAAGAAGAGTTCCTCTGTATGAAAGTATTGTTACTTCTTAATACAATTCCTTTGGAAGGACTAAGAAGTCAAACCCAGTTTGAGGAGATGAGATCAAGCTACATTAGAGAGCTAATCAAGGCAATTGGTTTGAGGCAAAAAGGAGTTGTGTCTAGCTCACAGCGTTTCTATCAACTTACAAAACTTCTTGATAACTTGCATGATCTTGTCAAACAGCTTCATCTGTACTGCTTGAATACATTTATCCAGTCCCGGGCACTGAGTGTTGAATTTCCAGAAATGATGTCTGAAGTTATTGCTGCACAGTTACCCAAGATCTTGGCAGGGATGGTGAAACCCCTTCTCTTTCATAAAAAG
>WhiteHeadedMarmoset
ATGACTGAGCTGAAGGCAAAGGGTCCCCGGGCTCCCCACGTGGCGGGCAGCCCGTCCTCCCCCAAAGTCGGATCCCCACTGCCGTGTCGCCAAGCTGCAGGCCCGTTCCCAGGGAGCCAGACCTCGGACACGTTGCCTGAAGTTTCTGCCCTACCTATCTCCCTGGACGGGCTACTCTTCCCTCGGATCTGCCAGGTACAGGACGCCCCCGACGAAAAGACACAGGACCAGCAGTCCCTGTCGGACGTGGAGGGTGCATATTCCAGAGGTGAAGCTACAAGGGGTGCTGGAGGCAGCAGTTCTAGACCCCCAGAAAAGGAAAGCGGACTGCTGGACAGTGTCTTGGACACTCTGTGGGCGCCCTCAGGTCCGGGGCAGAGCCAACCCAGCCCTCCTGCCTGCGAGGTCACCAGCTCTTGGTGCCTGTTTGGCCCCGAACTTCCCGAAGATCCACTGGCAGCCCCCGCCACCCAGAGGGTATTGTCCCCGCTCATGAGCCGGTCCGGGGGCAAGACTGGAGACAGCTCCGGGATGGCAGCTGCCCATAAGGTGCTGCCCCGGGGCCTGTCACCCTCCCGGCAGCTGCTGCTCCCGACCTCTGGGAGCCCTCATTGGTCCGGGGCCGCAGTGAAGCCGTCTCCGCAGCCCGCTGCGGTGGAGGTAGAGGAGGAGGATGGCTCCGAGTCCGAGGACTCTGCGGGTCCGCTTCTGAAAGGCAAACCTCGGGCTCTTGGTGGTGCGGCGGCTGGCGGAGGAGCCCCGGCTGTCCCGCCGGGGGCGGCTGCAGGAGGTATCGCCCTGGTCCCCAAGGAAGATTCCCGCTTCTCAGCGCCCAGGGTCGCCCTGGTGGAGCAGGACGCGCCCATGGCGCCCGGGCGCTCCCCGCTGGCCACCACGGTCACGGATTTCATCCACGTGCCCATCCTGCCTCTCAGTCACGCCTTATTGGCCGCTCGCACCCGGCAGCTGCTGGAGGACGAGAGCTACGACGGCGGGGCCGGGGCCGCCAGCGCCTTTGCCCCGCCGCGGAGCTCACCCTCCGCCTCGTCCACCCCGGTCCCTGGCTGCGACTTCCCCGACTGCGCGTACGCTCCCGACGCCGAGCCTAAGGACGACGCGTACCCTCTCTATGGCGACTTCCAGCCGCCCGCCCTGAAGATCAAGGAGGAGGAGGAAGGCGCGGAGGCCTCCACGCGCTCCCCGCGTTCCTACCTGGTGGCCGGTGCCAGCCCCGCCGCCTTTCCGGATTTCCCGCTGGGGCCACNNNNNNNNNTGCCGCCACGAGCGCCCCCATCCAGACCCGGGGAAGCGGCAGTGACGGCCGCACCCGCGAGTGCCTCAGTTTCGTCCGCGTCCTCGTCGGGGTCGACCCTGGAGTGCATCCTGTACAAAGCGGAGGGCGCGCCGCCCCAGCAGGGCCCGTTCGCGCCGCCGCCCTGCAAGGCACCGGGCGCGGGGGGCTGCCTGCTCCCGCGGGAGAGCCTGCCCTCCACTTCCGCCTCCNNNNNNNNNNNNNGGGCAGCCCCCGCGCTCTACCCTGCCCTCGGCCTTAACGGACTCCCGCAGCTCGGCTACCAGGCCGCTGTGATCAAGGAGGGTCTGCCACAGGTCTACCCGCCCTATCTCAACTACCTGAGGCCGGATTCAGAAGCCAGCCAGAGCCCACAATACAGCTTCGAGTCATTACCTCAGAAGATTTGTTTAATCTGTGGGGATGAAGCATCAGGCTGTCATTATGGTGTCCTTACCTGTGGGAGCTGTAAGGTCTTCTTTAAAAGGGCAATGGAAGGGCAGCATAACTACTTATGTGCTGGAAGAAATGACTGCATCGTTGATAAAATCCGCAGAAAAAACTGCCCAGCGTGTCGCCTTAGAAAGTGCTGTCAGGCTGGCATGGTTCTTGGAGGTCGAAAATTTAAAAAGTTCAATAAAGTCAGAGTTATGAGAGCACTAGATGCTGTTGCTCTCCCACAGCCAGTGGGCATTCCAAATGAAAACCAAGCCCTAAGCCAGAGATTCACTTTTTCACCAACTCAAGACATGCAGTTGATTCCACCACTGATCAACCTGTTATTGAGCATCGAACCAGACGTGATCTACGCAGGGCATGACAACACAAAACCTGACACCTCCAGTTCTTTGCTGACAAGTCTTAATCAACTAGGCGAGAGGCAACTGCTTTCAGTAGTCAAGTGGTCTAAATCACTGCCAGGTTTTCGAAATTTACATATTGATGACCAGATAACTCTCATTCAGTATTCCTGGATGAGCTTAATGGTGTTTAGTCTCGGATGGAGATCCTACAAACACGTCAGTGGGCAGATGCTATATTTTGCACCTGATCTAATACTAAATGAACAGCGGATGAAAGAATCATCATTCTATTCATTATGCCTTACCATGTGGCAGATCCCACAGGAGTTTGTCAAGCTTCAAGTTAGCCAAGAAGAGTTCCTCTGTATGAAAGTATTGTTACTTCTTAATACAATTCCTTTGGAAGGACTAAGAAGTCAAACCCAGTTTGAGGAGATGAGATCAAGCTACATTAGAGAGCTAATCAAGGCAATTGGTTTGAGGCAAAAAGGAGTTGTGTCTAGCTCACAGCGTTTCTATCAACTTACAAAACTTCTTGATAACTTGCATGATCTTGTCAAACAGCTTCATCTGTACTGCTTGAATACATTTATCCAGTCCCGGGCACTGAGTGTTGAATTTCCAGAAATGATGTCTGAAGTTATTGCTGCACAGTTACCCAAGATCTTGGCAGGGATGGTGAAACCCCTTCTCTTTCATAAAAAG
>WhiteTufthedearMarmoset
ATGACTGAGCTGAAGGCAAAGGGTCCCCGGACTCCCCACGTAGCGGGCAGCCCGTCCTCCCCCAAAGTCGGGTCCCCACTGCCGTGTCGCCAAGCCGCAGGCCCGTTCCCAGGGAGCCAGACCTCGGACACGTTGCCTGAAATTTCTGCCCTACCTATCTCCCTGGACGGGCTACTCTTCCCTCGGATCGGCCAGGGACAGGACCCTCCCGACGAAAAGACGCAGGACCAGCAGTCCCTGTCGGACGTGGAGGGTGCATATTCCAGAGTTGAAGCTACAAGGGGTGCTGGAGGCAGCAGTTCTAGACCCCCAGAAAAGGACAGCGGACTGCTGGACAGTGTCTTGGACACTCTGTGGGCGCCCTCAGGCCCGGGGCAGAGCCAACCCAGCCCTCCTGCCTGCGAGGTCACCAGCTCTTGGTGCCTGTTTGGCCCCGAACTTCCCGAAGATCCACCGGCAGCCCCCGCCACCCAAAGGGTATTGTCCCCGCTCATGAGCCGGTCCGGGGGCAAGGCTGGAGACAGCTCCGGGATGGCAGCTTCCCATAAGGTGCTGCCCCGGGGCCTGTCACCCTCCCGGCAGCTGCTGCTCCCGACCTCTGGGAGCCCTCATTGGTCCGGGGCCCCAGTGAAGCCGTCTCCGCAGCCCGCTGCGGTGGAGGTTGAGGAGGAGGATGGCTCCGAGTCCGAGGACTCTGCGGGTCTGCTTCTGAAGGGCAAACCTCGGGCTCTGGGTGGTGCAGCGGCTGGCGGAGGAGCCCAGGCTGTCCCGCCGGGGGCGGCTGCAGGAGGCATCGCCCTGGTCCCCAAGGAAGATTCCCGCTTCTCAGCGCCCAGGGTCGCCCTGGTGGAGCAGGACGCGCCCATGGCGCCCGGGCGCTCCCCGCTGGCCACCACGGTCACGGATTTCATCCACGTGCCCATCTTGCCTCTCAGTCACGCCTTATTGGCCGCTCGCACTCGGCAGCTGCTGGAGGACGAGAGCTACGACGGCGGGGCCGGGGCCGCCAGCGCCTTTGCCCCGCCGCGGAGCTCACCCTCCGCCTCGTCCACCCCGGTCCCCGGCGGCGACTTCCCCGACTGCGCGTACGCTCCCGACGCCGAGCCCAAGGACGACGCGTACCCTCTCTATGGCGACTTCCAGCCGCCCGCCCTGAAGATCAAGGAGGAAGAGGAAGGCGCGGAGGCCTCCACGCGCTCCCCGCGTTCCTACCTGGTGGCGGGTGCCAGCCCCGCCGCCTTCTCGGATTTCCCGCTGGGGCCACNNNNNNNNNTGCCTCCACGAGCGCCCCCATCCAGACCCGGGGAAGCGGCGGTGACCGCCGCACCCGCGAGTGCCTCAGTTTCGTCCGCGTCCTCGTCGGGGTCGACCCTGGAGTGCATCCTGTACAAAGCGGAGGGCGCGCCGCCCCAGCAGGGCCCGTTCGCGCCGCCGCCCTGCAAGGCACCGGGCGCGGGGGGCTGCCTGCTCCCGCGGGAGAGCCTGCCCTCCACTTCCGCCTCCNNNNNNNNNNNNNGGGCAGCCCCCGCGCTCTACCCTGCCCTCGGCCTTAACGGACTCCCGCAGCTCGGCTACCAGGCCGCTGTGATCAAGGAGGGTCTGCCACAGGTCTACCCGCCCTATCTCAACTACCTGAGGCCAGATTCAGAAGCCAGCCAGAGCCCACAATACAGCTTCGAGTCATTACCTCAGAAGATTTGTTTAATCTGTGGGGATGAAGCATCAGGCTGTCATTATGGTGTCCTTACCTGTGGGAGCTGTAAGGTCTTCTTTAAAAGGGCAATGGAAGGGCAGCATAACTACTTATGTGCTGGAAGAAATGACTGCATTGTTGATAAAATCCGCAGAAAAAACTGCCCTGCATGTCGCCTTAGAAAGTGCTGTCAGGCTGGCATGGTTCTTGGAGGTCGAAAATTTAAAAAATTCAATAAAGTCAGAGTTATGAGAGCACTAGATGCTGTTGCTCTCCCACAGCCAGTGGGCATTCCAAATGAAAACCAAGCCCTAAGCCAGAGATTCACTTTTTCACCAAGTCAAGACATACAGTTGATTCCACCACTGATCAACCTGTTACTGAGCATTGAACCAGATGTGATCTACGCAGGGCATGACAACACAAAACCTGACACCTCCAGTTCTTTGCTGACGAGTCTTAATCAACTAGGCGAGAGGCAACTTCTTTCAGTAGTCAAGTGGTCTAAATCACTGCCAGGTTTTCGAAATTTGCATATTGATGACCAGATAACTCTCATTCAGTATTCTTGGATGAGCTTAATGGTGTTTGGTCTAGGATGGAGATCCTACAAACACGTCAGTGGGCAGATGCTGTATTTTGCACCTGATCTAATACTAAATGAACAGCGGATGAAAGAATCATCATTCTATTCATTATGCCTTACCATGTGGCAGATCCCACAGGAGTTTGTCAAGCTTCAAGTTAGCCAAGAAGAGTTCCTCTGTATGAAAGTATTGTTACTTCTTAATACAATTCCTTTGGAAGGACTAAGAAGTCAAAGCCAGTTTGAGGAGATGAGATCAAGCTACATTAGAGAGCTCATCAAGGCAATTGGTTTGAGGCAAAAAGGAGTTGTGTCTAGCTCACAGCGTTTCTATCAACTTACAAAACTTCTTGATAACTTGCATGATCTTGTCAAGCAACTTCATCTGTACTGCTTGAATACATTTATCCAGTCCCGGGCACTGAGTGTTGAATTTCCAGAAATGATGTCTGAAGTTATTGCTGCACAGTTACCCAAGATCTTAGCAGGGATGGTGAAACCCCTTCTCTTTCATAAAAAG
>WiedsMarmoset
ATGACTGAGCTGAAGGCAAAGGGTCCCCGGACTCCCCACGTAGCGGGCAGCCCGTCCTCCCCCAAAGTCGGGTCCCCACTGCCGTGTCGCCAAGCCGCAGGCCCGTTCCCAGGGAGCCAGACCTCGGACACGTTGCCTGAAATTTCTGCCCTACCTATCTCCCTGGACGGGCTACTCTTCCCTCGGATCGGCCAGGGACAGGACCCTCCCGACGAAAAGACGCAGGACCAGCAGTCCCTGTCGGACGTGGAGGGTGCATATTCCAGAGTTGAAGCTACAAGGGGTGCTGGAGGCAGCAGTTCTAGACCCCCAGAAAAGGACAGCGGACTGCTGGACAGTGTCTTGGACACTCTGTGGGCGCCCTCAGGCCCGGGGCAGAGCCAACCCAGCCCTCCTGCCTGCGAGGTCACCAGCTCTTGGTGCCTGTTTGGCCCCGAACTTCCCGAAGATCCACCGGCAGCCCCCGCCACCCAAAGGGTATTGTCCCCGCTCATGAGCCGGTCCGGGGGCAAGGCTGGAGACAGCTCCGGGATGGCAGCTTCCCATAAGGTGCTGCCCCGGGGCCTGTCACCCTCCCGGCAGCTGCTGCTCCCGACCTCTGGGAGCCCTCATTGGTCCGGGGCCCCAGTGAAGCCGTCTCCGCAGCCCGCTGCGGTGGAGGTTGAGGAGGAGGATGGCTCCGAGTCCGAGGACTCTGCGGGTCTGCTTCTGAAGGGCAAACCTCGGGCTCTGGGTGGTGCAGCGGCTGGCGGAGGAGCCCAGGCTGTCCCGCCGGGGGCGGCTGCAGGAGGCATCGCCCTGGTCCCCAAGGAAGATTCCCGCTTCTCAGCGCCCAGGGTCGCCCTGGTGGAGCAGGACGCGCCCATGGCGCCCGGGCGCTCCCCGCTGGCCACCACGGTCACGGATTTCATCCACGTGCCCATCTTGCCTCTCAGTCACGCCTTATTGGCCGCTCGCACTCGGCAGCTGCTGGAGGACGAGAGCTACGACGGCGGGGCCGGGGCCGCCAGCGCCTTTGCCCCGCCGCGGAGCTCACCCTCCGCCTCGTCCACCCCGGTCCCCGGCGGCGACTTCCCCGACTGCGCGTACGCTCCCGACGCCGAGCCCAAGGACGACGCGTACCCTCTCTATGGCGACTTCCAGCCGCCCGCCCTGAAGATCAAGGAGGAAGAGGAAGGCGCGGAGGCCTCCACGCGCTCCCCGCGTTCCTACCTGGTGGCGGGTGCCAGCCCCGCCGCCTTCTCGGATTTCCCGCTGGGGCCACNNNNNNNNNTGCCTCCACGAGCGCCCCCATCCAGACCCGGGGAAGCGGCGGTGACCGCCGCACCCGCGAGTGCCTCAGTTTCGTCCGCGTCCTCGTCGGGGTCGACCCTGGAGTGCATCCTGTACAAAGCGGAGGGCGCGCCGCCCCAGCAGGGCCCGTTCGCGCCGCCGCCCTGCAAGGCACCGGGCGCGGGGGGCTGCCTGCTCCCGCGGGACAGCCTGCCCTCCACCTCCGCCTCCNNNNNNNNNNNNNGGGCAGCCCCCGCGCTCTACCCTGCCCTCGGCCTTAACGGACTCCCGCAGCTCGGCTACCAGGCCGCTGTGATCAAGGAGGGTCTGCCACAGGTCTACCCGCCCTATCTCAACTACCTGAGGCCAGATTCAGAAGCCAGCCAGAGCCCACAATACAGCTTCGAGTCATTACCTCAGAAGATTTGTTTAATCTGTGGGGATGAAGCATCAGGCTGTCATTATGGTGTCCTTACCTGTGGGAGCTGTAAGGTCTTCTTTAAAAGGGCAATGGAAGGGCAGCATAACTACTTATGTGCTGGAAGAAATGACTGCATTGTTGATAAAATCCGCAGAAAAAACTGCCCTGCATGTCGCCTTAGAAAGTGCTGTCAGGCTGGCATGGTTCTTGGAGGTCGAAAATTTAAAAAATTCAATAAAGTCAGAGTTATGAGAGCACTAGATGCTGTTGCTCTCCCACAGCCAGTGGGCATTCCAAATGAAAACCAAGCCCTAAGCCAGAGATTCACTTTTTCACCAAGTCAAGACATACAGTTGATTCCACCACTGATCAACCTGTTACTGAGCATTGAACCAGATGTGATCTACGCAGGGCATGACAACACAAAACCTGACACCTCCAGTTCTTTGCTGACGAGTCTTAATCAACTAGGCGAGAGGCAACTTCTTTCAGTAGTCAAGTGGTCTAAATCACTGCCAGGTTTTCGAAATTTGCATATTGATGACCAGATAACTCTCATTCAGTATTCTTGGATGAGCTTAATGGTGTTTGGTCTAGGATGGAGATCCTACAAACACGTCAGTGGGCAGATGCTGTATTTTGCACCTGATCTAATACTAAATGAACAGCGGATGAAAGAATCATCATTCTATTCATTATGCCTTACCATGTGGCAGATCCCACAGGAGTTTGTCAAGCTTCAAGTTAGCCAAGAAGAGTTCCTCTGTATGAAAGTATTGTTACTTCTTAATACAATTCCTTTGGAAGGACTAAGAAGTCAAAGCCAGTTTGAGGAGATGAGATCAAGCTACATTAGAGAGCTCATCAAGGCAATTGGTTTGAGGCAAAAAGGAGTTGTGTCTAGCTCACAGCGTTTCTATCAACTTACAAAACTTCTTGATAACTTGCATGATCTTGTCAAGCAACTTCATCTGTACTGCTTGAATACATTTATCCAGTCCCGGGCACTGAGTGTTGAATTTCCAGAAATGATGTCTGAAGTTATTGCTGCACAGTTACCCAAGATCTTAGCAGGGATGGTGAAACCCCTTCTCTTTCATAAAAAG
>RedHandedTamarin
NNNNNNNNNNNNNNNNNNNNNNNNNNNNNNNNNNNNNNNNNNNNNNNNNNNNNNNNNNNNNNNNNNNNNNNNNNNNNNNNNNNNNNNNNNNNNNNNNNNNNNNNNNNNNNNNNNNNNNNNNNNNNNNNNNNNNNNNNNNNNNNNNNNNNNNNNNNNNNNNNNNNNNNNNNNNNNNNNNNNNNNNNNNNNNNNNNNNNNNNNNNNNNNNCCGAAGAAAAGACGCAGGACCAGCAGTCCCTGTCGGACGTGGAGGGTGCATATTCCAGAGTTGAAGCTACAAGGGGTGCTGGAGGCAGCAGTTCTAGACCCCCAGAAAAGGACAGCGGATTGCTGGACAGTGTCTTGGACACTCTGTGGGCGCCCTCNNNNNNNNNNNNNNNNNNNNNNNNNNNNNNNNNNNNNNNNNNNNNNNNNNNNNNNNNNNNNNNNNNNNNNNNNNNNNNNNNNNNNNNNNNNNNNNNNNNNNNNNNNNNNNNNNNNNNNNNNNNNNNNNNNNNNNNNNNNNNNNNNNNNNNNNNNNNNNNNNNNNNNNNNNNNNNNNNNNNNNNNNNNNNNNNNNNNNNNNNNNNNNNNNNNNNNNNNNNNNNNNNNNNNNNNNNNNNNNNNNNNNNNNNNNNNNNNNNNNNNNNNNNNNNNNNNNNNNNNNNNNNNNNNNNNNNNNNNNNNNNNNNNNNNNNNNNNNNNNNNNNNNNNNNNNNNNNNNNNNNNNNNNNNNNNNNNNNNNNNNNNNNNNNNNNNNNNNNNNNNNNNNNNNNNNNNNNNNNNNNNNNNNNNNNGGCGGCTGCAGGAGGCATCGCCCTGGTCCCCAAGGAAGATTCCCGCTTCTCAGCGCCCAGGGTCGCCCTGGTGGAGCAGGACGCGCCCATGGCGCCCGGGCGCTCCCCGCTGGCCACCACGGTCACGGATTTCATCCACGTGCCCATCCTGCCTCTCAGTCACGCCTTATTGGCCGCTCGCACTCGGCAGCTGCTGGAGGACGAGAGCNNNNNNNNNNNNNNNNNNNNNNNNNNNNNNNNNNNNNNNNNNNNNNNNNNNNNNNNNNNNNNNNNNNNNNNNNNCCCCGGCGGCGACTTCCCCGACTGCGCGTACGCTCCCGACGCCGAGCCCAAGGACGACGCGTACCCTCTCTATGGCGACTTCCAGCCNNNNNNNNNNNNNNNNNNNNNNNNNNNNNNNNNNNNNNNNNNNNNNNNNNNNNNNNNNNNNNNNNNNNNNNNNNNNNNNNNNNNNNNNNNNNNNNNNNNNNNNNNNNNNNNNNNNNNNNNNNNNNNNNNNNNNNNNNNNNNNNNNNNNNNNNNNNNNNNNNNNNNNNNNNNNNNNNNNNNNNNNNNNNNTGCCTCAGTCTCGTCCGCGTCCTCGTCGGGGTCGACCCTGGAGTGCATCCTGTACAAAGCGGAGGGCGCGCCGCCCCAGCAGGGCCCGTTCNNNNNNNNNNNNNNNNNNNNNNNNNNNNNNNNNNNNNNNNNNNNNNNNNNNNNNNNNNNNNNNNNNNNNNNNNNNNNNNNNNNNNNNNNNNNNNNNNNNNNNNNNNNNNNNNNNNNNNNNNNNNNNNNNNNNNNNNNNNNNNNNNNNNNNNNNNNNNNNNNNNNNNNNNNNNNNNNNNNNNNNNNNNNNNNNNNNNNNNNNNNNNNNNNNAGGCCGGATTCAGAAGCCAGCCAGAGCCCACAATACAGCTTCGAGTCATTACCTCAGAAGATTTGTTTAATCTGTGGGGACGAAGCATCAGGCTGTCATTATGGTGTCCTTACCTGTGGGAGCTGTAAGGTCTTCTTTAAAAGGGCAATGGAAGGGCAGCATAACTACTTATGTGCTGGAAGAAATGACTGCATTGTTGATAAAATCCGCAGAAAAAACTGCCCAGCATGTCGCCTTAGAAAGTGCTGTCAGGCTGGCATGGTTCTTGGAGGTCGAAAATTTAAAAAATTCAATAAAGTCAGAGTTATGAGAGCACTAGATGCTGTTGCTCTCCCACAGCCAGTGGGCATTCCAAATGAAAACCAAGCCCTAAGCCAGAGATTCACTTTTTCACCAAGTCAAGACATACAGTTGATTCCACCACTGATCAACCTGTTATTGAGCATTGAACCAGATGTGATCTACGCAGGGCATGACAACACAAAACCTGACACCTCCAGTTCTTTGCTGACGAGTCTTAATCAACTAGGCGAGAGGCAACTTCTTTCAGTGGTCAAGTGGTCTAAATCACTGCCAGGTTTTCGAAATTTACATATTGATGACCAGATAACTCTCATTCAGTATTCTTGGATGAGCTTAATGGTGTTTGGTCTAGGATGGAGATCCTACAAACACGTCAGTGGGCAGATGCTGTATTTTGCACCTGATCTAATACTAAATGAACAGCGGATGAAAGAATCATCATTCTATTCATTATGCCTTACCATGTGGCAGATCCCACAGGAGTTTGTCAAGCTTCAAGTTAGCCAAGAAGAGTTCCTCTGTATGAAAGTATTGTTACTTCTTAATACAATTCCTTTGGAAGGACTAAGAAGTCAAAGCCAGTTTGAGGAGATGAGATCAAGCTACATTAGAGAGCTCATCAAGGCAATTGGTTTGAGGCAAAAAGGAGTTGTGTCTAGCTCACAGCGTTTCTATCAACTTACAAAACTTCTTGATAACTTGCATGATCTTGTCAAACAACTCCATCTGTACTGCTTGAATACATTTATCCAGTCCCGGGCACTGAGTGTTGAATTTCCAGAAATGATGTCTGAAGTTATTGCTGCACAGTTACCCAAGATCTTGGCAGGGATGGTGAAACCCCTTCTCTTTCATAAAAAG
>CebusApella
ATGACTGAGCTGAAGGCAAAGGGTCTCCGGGCTCCCCACGTGGCGGGCAGCCCGTCCTCCCCCAAAGTCGGATCCCCACTGCCGTGTCGCCAAGCCACAGGCCAGTTCCCAGGGAGCCAAACCTCGGACACGTTGCCTGAAGTTTCTGCCCTACCTATCTCCCTGGACGGGCTACTCTTCCCTCGGATCTGCCAGGCACAGGACCCCCCCGACGAAAAGACGCAGGATCAGCAGTCCCTGTCGGACGTGGAGGGTGCATATTCCAGAGTTGAAGCTACAAGGGGTGCTGGAGGCAGCAGTTCTAGACCCCCAGAAAAGGACAGCGGACTGCTGGACAGTGTCTTGGACACTCTGTGGGCGCCCTCAGGTCCGGGGCAGAGCCAACCCAGCCCTCCTGCCTGCGAGGTCACCAGTTCTTGGTGCCTGTTTGGCCCCGAACTTCCCGAAGATCCACCGGCAGCCCCCGCCACCCAGAGGGTATTGTCCCCGCTCATGAGCCGGTCCGGGGGCAAGGCTGGAGACAGCTCCGGGATGGCAGCTGCCCATAAGGTGCTGCCCCGGGGCCTGTCACCCTCCCGGCAACTGCTGCTCCCGACCTCTGGGAGCCCTCATTGGTCCGGGGCTCCAGTGAAGCCGTCTCCGCAGCCCGCTGCGGTGGAGGTCGAGGAGGAGGATGGCTCCGAGTCCGAGGACTCTGCGGGTCTGCTTCTGAAGGGCAAACCTCGGGCTCTGGGTGGTGCGGCTGCTGGCGGAGGAGCCCCGGCTGTCACACCCGGGACGGCTGCAGGAGGCATCGCCCTGGTCCCCAAGGAAGATTCCCGCTTCTCAGCGCCCAGGGTCGCCCTAGTGGAGCAGGACGCGCCCATGGCGCCCGGGCGCTCCCCGCTGGCCACCACGGTCACGGATTTCATCCACGTGCCCATCCTGCCTCTCAGTCACGCCTTATTGGCCGCTCGCACTCGGCAGCTGCTGGAGGACGAGAGCTACGACGGCGGGTCCGGGGCCGCCAGCGCCTTTGCGCCGCCGCGGAGCTCACCCTCCGCCTCGTCCACCCCAGTCCCTGGCAGCGACTTCCCCGACTGCGCGTACGCTCCCGACGCCGAGCCCAAGGACGACGTGTACCCTCTCTATGGCGACTTCCAGCCGCCCGCCCTGAAGATCAAGGAGGAGGAGGAAGGCGCGGAGGCCTCCACGCGCTCCCCGCGTTCCTACCTGGTGGCCGGTGCCAGCCCCACCACCTTCCCGGATTTCCCGCTGGGGCCACNNNNNNNNNTGCCGCCACGAGCGCCCCCATCCAGACCCGGGGAAGCGGCGGTGACGGCCGCACCCGCCAGTGCCTCAGTCTCGTCTGCATCCTCGTCGGGGTCGACCCTGGAGTGCATCCTGTACAAAGCCGAGGGCGCACAGCCCCAGCAGGGCCCGTTCGCGCCGCCGCCCTGCAAGGCACCGGGCGCGGGGGGCTGCCTGCTCCCACGCGACAGCCTGCCCTCCACCTCTGCCTCCNNNNNNNNNNNNNGGGCGGCCCCCGCGCTCTACCCTGCCCTCGGCCTCAACGGGCTCCCTCAGCTCGGCTACCAGGCCGCTGTGATCAAGGAGGGCCTGCCACAGGTCTACCCGCCCTATCTCAACTACCTGAGGCCGGATTCAGAAACCAGCCAGAGCCCACAATACAGCTTCGAGTCATTACCTCAGAAGATTTGTTTAATCTGTGGGGATGAAGCATCAGGCTGTCATTATGGTGTCCTTACCTGTGGGAGCTGTAAGGTCTTCTTTAAAAGGGCAATGGAAGGGCAGCATAACTACTTATGTGCTGGAAGAAATGACTGCATCGTTGATAAAATCCGCAGAAAAAACTGCCCAGCATGTCGCCTTAGAAAGTGCTGTCAGGCTGGCATGGTTCTTGGAGGTCGAAAATTTAAAAAGTTCAATAAAGTCAGAGTTATGAGAGCACTAGATGCTGTTGCTCTCCCACAGCCAGTGGGCATTCCAAATGAAAACCAAGCCCTAAGCCAGAGATTCACTTTTTCACCAAGTCAAGACATACAGTTGATTCCACCACTGATCAACCTGTTATTGAGCATTGAACCAGATGTGATCTACGCAGGGCATGACAACACAAAACCTGACACCTCCAGTTCTTTGCTGACGAGTCTTAATCAACTAGGCGAGAGGCAACTTCTTTCAGTAGTCAAGTGGTCTAAATCACTGCCAGGTTTTCGAAACTTACATATTGATGACCAGATAACTCTCATTCAGTATTCTTGGATGAGCTTAATGGTGTTTGGTCTAGGATGGAGATCCTACAAACACGTCAGTGGGCAGATGCTGTATTTTGCACCTGATCTAATACTAAATGAACAGCGGATGAAAGAATCATCATTCTACTCATTATGCCTTACCATGTGGCAGATCCCACAGGAGTTTGTCAAGCTTCAAGTTAGCCAAGAAGAGTTCCTCTGTATGAAAGTCTTGTTGCTTCTTAATACAATTCCTTTGGAAGGACTAAGAAGTCAAACCCAGTTTGAGGAGATGAGATCAAGCTACATTAGAGAGCTCATCAAGGCAATTGGTTTGAGGCAAAAAGGAGTTGTGTCTAGCTCACAGCGTTTCTATCAACTTACAAAACTTCTTGATAACTTGCATGATCTTGTCAAACAACTTCATCTGTACTGCTTGAATACATTTATCCAGTCCCGGGCACTGAGTGTTGAATTTCCAGAAATGATGTCTGAAGTTATTGCTGCACAGTTACCCAAGATCTTGGCAGGGATGGTGAAACCCCTTCTCTTTCATAAAAAG
>WhiteHeadedCapuchin
ATGACTGAGCTGAAGGCAAAGGGTCTCCGGGCTCCCCACGTGGCGGGCAGCCCGTCCTCCCCCAAAGTCGGATCCCCACTGCCGTGTCGCCAAGCCACAGGCCAGTTCCCAGGGAGCCAAACCTCGGACACGTTGCCTGAAGTTTCTGCCCTACCTATCTCCCTGGACGGGCTACTCTTCCCTCGGATCTGCCAGGCACAGGACCCCCCCGACGAAAAGACGCAGGACCAGCAGTCCCTGTCGGACGTGGAGGGTGCATATTCCAGAGTTGAAGCTACAAGGGGTGCTGGAGGCAGCAGTTCTAGACCCCCAGAAAAGGACAGCGGACTGCTGGACAGTGTCTTGGACACTCTGTGGGCGCCCTCAGGTCCGGGGCAGAGCCAACCCAGCCCTCCTGCCTGCGAGGTCACCAGTTCTTGGTGCCTGTTTGGCCCCGAACTTCCCGAAGATCCACCGGCAGCCCCCGCCACCCAGAGGGTATTGTCCCCGCTCATGAGCCGGTCCGGGGGCAAGGCTGGAGACAGCTCCGGGATGGCAGCTGCCCATAAGGTGCTGCCCCGGGGCCTGTCACCCTCCCGGCAGCTGCTGCTCCCGACCTCTGGGAGCCCTCATTGGTCCGGGGCTCCAGTGAAGCCGTCTCCGCAGCCCGCTGCGGTGGAGGTCGAGGAGGAGGATGGCTCCGAGTCCGAGGACTCTGCGGGTCTGCTTCTGAAGGGCAAACCTCGGGCTCTGGGTGGTGCGGCTGCTGGCGGAGGAGCCCCGGCTGTCACGCCTGGGACGGCTGCAGGAGGCATCGCCCTGGTCCCCAAGGAAGATTCCCGCTTCTCAGCGCCCAGGGTCGCCCTAGTGGAGCAGGACGCGCCCTTGGCGCCCGGGCGCTCCCCGCTGGCCACCACGGTCACGGATTTCATCCACGTGCCCATCCTGCCTCTCAGTCACGCCTTATTGGCCGCTCGCACTCGGCAGCTGCTGGAGGACGAGAGCTACGACGGCGGGTCCGGGGCCGCCAGCGCCTTTGCGCCGCCGCGGAGCTCACCCTCCGCCTCGTCCACCCCGGTCCCTGGCAGCGACTTCCCCGACTGCGCGTACGCTCCCGACGCGGAGCCCAAGGACGACGTGTACCCTCTCTATGGCGACTTCCAGCCGCCCGCCCTGAAGATCAAGGAGGAGGAGGAAGGCGCGGAGACCTCCACGCGCTCCCCGCGTTCCTACCTGGTGGCCGGTGCCAGCCCCACCGCCTTCCCGGATTTCCCGCTGGGGCCACNNNNNNNNNTGCCGCCACGAGCGCCCCCATCCAGACCCGGGGAAGCGGCGGTGACGGCCGCACCCGCCAGTGCCTCAGTCTCGTCCGCGTCCTCGTCGGGGTCGACCCTGGAGTGCATCCTGTACAAAGCCGAGGGCGCGCAGCCCCAGCAGGGCCCGTTCGCGCCGCCGCCCTGCAAGGCACCGGGCGCGGGGGGCTGCCTGCTCCCACGCGACAGCCTGCCCTCCACCTCTGCCTCCNNNNNNNNNNNNNGGGCGGCTCCCGCGCTCTACCCTGCCCTCGGCCTCAACGGGCTCCCTCAGCTCGGCTACCAGGCCGCTGTGATCAAGGAGGGCCTGCCACAGGTCTACCCGCCCTATCTCAACTACCTGAGGCCGGATTCAGAAACCAGCCAGAACCCACAATACAGCTTCGAGTCATTACCTCAGAAGATTTGTTTAATCTGTGGGGATGAAGCATCAGGCTGTCATTATGGTGTCCTTACCTGTGGGAGCTGTAAGGTCTTCTTTAAAAGGGCAATGGAAGGGCAGCATAACTACTTATGTGCTGGAAGAAATGACTGCATCGTTGATAAAATCCGCAGAAAAAACTGCCCAGCATGTCGCCTTAGAAAGTGCTGTCAGGCTGGCATGGTTCTTGGAGGTCGAAAATTTAAAAAGTTCAATAAAGTCAGAGTTATGAGAGCACTAGATGCTGTTGCTCTCCCACAGCCAGTGGGCATTCCAAATGAAAACCAAGTCCTAAGCCAGAGATTCACTTTTTCACCAAGTCAAGACATACAGTTGATTCCACCACTGATCAACCTATTATTGAGCATTGAACCAGATGTGATCTACGCAGGGCATGACAACACAAAACCTGACACCTCCAGTTCTTTGCTGACGAGTCTTAATCAACTAGGCGAGAGGCAACTTCTTTCAGTAGTCAAGTGGTCTAAATCACTGCCAGGTTTTCGAACTTTACATATTGATGACCAGATAACTCTCATTCAGTATTCTTGGATGAGCTTAATGGTGTTTGGTCTAGGATGGAGATCCTACAAACACGTCAGTGGGCAGATGCTGTATTTTGCACCTGATCTAATATTAAATGAACAGCGGATGAAAGAATCATCATTCTACTCATTATGCCTTACCATGTGGCAGATCCCACAGGAGTTTGTCAAGCTTCAAGTTAGCCAAGAAGAGTTCCTCTGTATGAAAGTTTTGTTACTTCTTAATACAATTCCTTTGGAAGGACTAAGAAGTCAAACCCAGTTTGAGGAGATGAGATCAAGCTACATTAGAGAGCTCATCAAGGCAATTGGTTTGAGGCAAAAAGGAGTTGTGTCTAGCTCACAGCGTTTCTATCAACTTACAAAACTTCTTGATAACTTGCATGATCTTGTCAAACAACTTCATCTGTACTGCTTGAATACATTTATCCAGTCCCGGGCACTGAGTGTTGAATTTCCAGAAATGATGTCTGAAGTTATTGCTGCGCAGTTACCCAAGATCTTGGCAGGGATGGTGAAACCCCTTCTCTTTCATAAAAAG
>MasNightMonkey
ATGACTGAGCTGAAGGCAAAGGGTCCCCGGGCTCCCCACGTGGCGGGCAGCCCGTCCTCCCCCAAAGTCGGATCCCCACTGCCGTGTCGCCAAGCCGCAGGCCCGTTCCCAGGGAGCCAGACCTCGGACACGTTGCCTGAAGTTTCTGCCCTACCTATCTCCCTGGACGGGCTACTCTTCCCTCGGATCTGCCAGGGACAGGATCCCCCCGACGAAAAGACGCAGGACCAGCAGTCCCTGTCGGACGTGGAGGGTGCATATTCCAGAGTTGAAGCTACAAGGGGTGCTGAAGGCAGCAGTTCTAGACCCCCAGAAAAGGACAGCGGACTGCTGGACAGTGTCTTGGACACTCTGTGGGCGCACTCAGGTCCGGGGCAGAGCCAGTCCAGCCCTCCTGCCTGCGAGGTCACCACCTCTTGGTGCCTGTTTGGCCCCGAACTTCCCGAAGATCCACCGGCAGCCCCCGCCACCCGGAAGGTATTGTCCCCGCTCATGAGCCGGTCCGGGGGCAAGGCTGGAGACAGCTCCGGGATGGCAGCTGCCCATAAGGTGCTGCCCCGGGGCCTGTCACCCTCCCGGCAGCTGCTGCTCTCGACCTCTGGGAGCCCTCATTGGTCCGGGGCCCCAGTGAAGCCGTCTCCGCAGCCCACTGCGGTGGAGGTCGAGGAGGAGGATGGCTCCGAGTCCGAGGACTCTGCGGGTCCGCTTCTGAAGGGCAAACCTCGGGCTCTGGGTGGTGCGGCGGCTGGCGGAGGAGCCCCGGCTGTCCCGCCGGGGGCGGCTGCAGGAGGCAGCGCCCTGGTCCCCAAGGAAGATACCCGCTTCTCAGCGCCCAGGGTCGCCGTGGTGGAGCAGGACGCGCCCATGGCGCCCGGGCGCTCCCCGCTGGCCACCACGGTCACGGATTTCATCCACGTGCCCATCCTGCCTCTCAGTCACGCCTTATTGGCCGCTCGCACTCGGCAGCTGCTGGAGGACGAGAGCTACGACGGCGGGGCCGGGGCCGCCAGCGCCTTTGCCCCGCCGCGGAGCTCACCCTCCGCCTCGTCCACCCCTGTCCCGGGCGGCGACTTCCCCGACTGCGCGTACGCTCCCGACACCGAGCCCAAGGACGACGCGTACCCTCTCTATGGCGACTTCCAGCCGCCCGCCCTGAAGATCAAGGAGGAGGAGGAAGGCGCGGAGGCCTCCACGCGCTCCCCGCGTTCCTACCTGGTGGCCGGTGCCAGCCCCGCCGCCTTCCCGGATTTCCCGCTGGGGCCACNNNNNNNNNTGCCGCCACGAGCGCCCCCATCCAGACCCGGGGAAGCGGCGGTGACGGCCGCACCCGCCAGTGCCTCAGTCTCGTCCGCGTCCTCGTCGGGGTCGACCCTGGAGTGCATCCTGTACAAAGCGGAGGGCGCGCCGCCCCAGCAGGGCCCGTTCGCGCCGCCGCCCTGCAAGGCACCGGGCGCGGGGGGTTGCCTGCTCCCGCGGGACAGCCTGCCCTCCACCTCTGCCTCCNNNNNNNNNNNNNGGGCGGCCCCCGCGCTCTACCCGGCCCTCGGCCTCAACGGGCTCCCGCAGCTCGGCTACCAGGCCGCTGTGCTCAAGGAGGGCCTTCCACAGGTCTACCCGCCCTATCTCAACTACCTGAGGCCGGATTCAGAAGCCAGCCAGAGCCCACAATACAGCTTCGAGTCATTACCTCAGAAGATTTGTTTAATCTGTGGGGATGAAGCATCAGGCTGTCATTATGGCGTCCTTACCTGTGGGAGCTGTAAGGTCTTCTTTAAAAGGGCAATGGAAGGGCAGCATAACTACTTATGTGCTGGAAGAAATGACTGCATCGTTGATAAAATCCGCAGAAAAAACTGCCCAGCGTGTCGCCTTAGAAAGTGCTGTCAGGCTGGCATGGTTCTTGGAGGCCGAAAATTTAAAAAGTTCAATAAAGTCAGAGTTATGAGAGCACTAGAAGCTGTTGCTCTCCCACAGCCAGTGGGCATTCCAAATGAAAACCAAGCCCTGAGCCAGAGATTCGCTTTTTCACCAACTCAAGACATACAATTGATTCCACCACTGATCAACCTGTTATTGAGCATTGAACCAGATGTGGTCTACGCAGGACATGACAACACAAAACCCGACACCTCCAGTTCTTTGCTGACGAGTCTTAATCAACTAGGCGAGAGGCAACTTCTTTCGGTGGTCAAGTGGTCTAAATCACTGCCAGGTTTTCGAAATTTACATATTGATGACCAGATAACTCTCATTCAGTATTCTTGGATGAGCTTAATGGTGTTTGGTCTAGGATGGAGATCCTACAAACACGTCAGTGGGCAGATGCTGTATTTTGCACCTGATCTAATACTAAATGAACAGCGGATGAAAGAATCATCATTCTATTCATTATGCCTTACCATGTGGCAGATCCCACAGGAGTTTGTCAAGCTTCAAGTTAGCCAAGAAGAGTTCCTCTGTATGAAAGCATTGTTACTTCTTAATACAATTCCTTTGGAAGGACTAAGAAGTCAAACCCAGTTTGAGGAGATGAGATCAAGCTACATTAGAGAGCTCATCAAGGCAATTGGTTTGAAGCAAAAAGGAGTTGTGTCTAGCTCACAGCGTTTCTATCAACTTACAAAACTTCTTGATAACTTGCATGATCTTGTCAAACAGCTTCATCTGTACTGCTTGAATACATTTATCCAGTCCCGGGCGCTGAGTGTTGAATTTCCAGAAATGATGTCTGAAGTTATTGCTGCACAGTTACCCAAGATCTTGGCAGGGATGGTGAAACCCCTTCTCTTTCATAAAAAG
>RedfacedSpiderMonkey
ATGACTGAGCTGAAGGCAAAGGGTCYCCGGGCTCCCCACGTGGCGGGCAGCCCGTCCTCCCCCAAAGTCGGATCCCCACTGCCGTGTCGCCAAGCCGCAGGCCCGTTCCCAGGGAGCCAGACCTCGGACACGTTGCCTGAAGTTTCTGCCCTACCTATCTCCCTGGACGGGCTACTCTTCCCTCGGATCTGCCAGGGACAGGACCCCCCCGACGAAAAGACTCAGGACCAGCAGTCCCTGTCGGACGTGGAGGGTGCATATTCCAGAGTTGAAGCTACAAGGGGTGCTGGAGGCAGCAGTTCTAGACCCCCAGAAAAGGACAGCGGACTGCTGGACAGTGTCTTGGACACTCTGTGGGCGCCCTCAGGTCCGGGGCAGAGCCAACCCAGCCCTCCTGCCTGCGAGGTCACCAGCTCTTGGTGCCTGTTTGGCCCCGAACTTCCCGAAGATCCACCGGGAACCTCCGCCACCCAGAGGGTATTGTCCCGGCTCATGAGCCGGTCCGGGGGCAAGGCTGGAGACAGCTCCGGGATGGCAGCTGCCCATAAAGTGCTGCCCCGGGGCCTGTCACCCTCCCGGCAGCTGCTGCTCCCGACCACTGGGAGCCCTCATTGGTCCGGGGCCCCAGTGAAGCCGTCTCCGCAGTCAGCTGCGTTGGAGGTCGAGGAGGAGGATGGCTCCGAGTCCGAGGACTCTGCGGGTCCGCTTCTGAAGGGCAAACCTCGGGCTCTCGGTGGGGCGGCGGCTGGCGGAGGAGCCGCGGCTGTCCCGCCAGGAGCGGCTGCAGGAGGCATCGCCCTAGTCCCCAAGGAAGATTCCTGCTTCTCAGCGCCCAGGGTCGCCCTGGTGGAGCAGGACGCGCCCATGGCGCCCGGGCGCTCCCCGCTGGCCACCACGGTCACGGATTTTATCCACGTGCCCATCCTGCCTCTCAGTCACGCCTTATTGGCAGCTCGCACTCGGCAGCTGCTGGAGGACGAGAGCTACGACGGCGGGGCCGGGGCCGCCAGCGCCTTTGCCCCGCCGCGGAGCTCACCCTCCGCCTCGTCCACCCCAGTCCCTGGCGGCGACTTTCCCGACTGCGCGTACGCTCCCGACGCCGAGCCCAAGGACGACGCGTACCCTGTCTATGGCGACTTCCAGCCGCCCGCCCTGAAGATTAAGGAGGAGGAGGAAGGCGCGGAGGCCTCCGCGCGCTCCCCGCGTTCCTACCTGGTGGCCGGTGCCAGCCCTGCCGCCTTCCCGGATTTCCCGCTGGGGCCACNNNNNNNNNTACCGCCACGAGCGCCCCCATCCAGACCCGGGGAAGCGGCGGTGACGGCCGCACCCGCCAGTGCCTCAGTCTCGTCCGCGTCCTCGTCGGGGTCGACCCTGGAGTGCATCCTGTACAAAGCGGAGGGCGCGCCGCCCCAGCAGGGCCCGTTCGCGCCGCCGCCCTGCAAGGCGCCGGGTGCAGGGGGCTGCCTGCTCCCGCGGGACAGCCTGCCCTCCACCTCTGCCTCCNNNNNNNNNNNNNGGGCGGCCCCCGCGCTCTACCCTGCCCTCGGCCTCAACGGGCTCCCGCAGCTCGGCTACCAGGCCGCTGTGCTCAAGGAGGGCCTGCCACAGGTCTACCCGCCCTATCTCAACTACCTGAGGCCGGATTCAGAAGCCAGCCAGAGCCCACAATACAGCTTCGAGTCATTACCTCAGAAGATTTGTTTAATCTGTGGGGATGAAGCATCAGGCTGTCATTATGGTGTCCTTACCTGTGGGAGCTGTAAGGTCTTCTTTAAAAGGGCAATGGAAGGGCAGCACAACTACTTATGTGCTGGAAGAAATGACTGCATCGTTGATAAAATCCGCAGAAAAAACTGCCCAGCATGTCGCCTTAGAAAGTGCTGTCAGGCTGGCATGGTCCTTGGAGGTCGAAAATTTAAAAAGTTCAATAAAGTCAGAGTTATGAGAGCACTAGATGCTGTTGCTCTCCCACAGCCAGTGGGCATTCCAAATGAAAACCAAGCCCTAAGCCAGAGATTCACTTTTTCACCAAATCAAGACATACAGTTGATTCCACCACTGATCAACCTGTTATTGAGCATTGAACCAGATGTGATCTACGCGGGGCATGACCACACAAAACCTGACACCTCCAGTTCTTTGCTGACGAGTCTTAACCAACTAGGCGAGAGGCAACTTCTTTCAGTAGTCAAGTGGTCTAAATCACTGCCAGGTTTTCGAAACTTACATATTGATGACCAGATAACTCTCATTCAGTATTCTTGGATGAGCTTAATGGTGTTTGGTCTAGGATGGAGATCCTACAAACACGTCAGTGGGCAGATGCTGTATTTTGCACCTGATCTAATACTAAATGAACAGCGGATGAAAGAATCATCATTCTATTCATTATGCCTTACCATGTGGCAGATCCCACAGGAGTTTGTCAAGCTTCAAGTTAGCCAAGAAGAGTTCCTCTGTATGAAAGTATTGTTACTTCTTAATACAATTCCTTTGGAAGGACTACGAAGTCAAACCCAGTTTGAGGAGATGAGGTCAAGCTACATTAGAGAGCTCATCAAGGCAATTGGTTTGAGGCAAAAAGGAGTTGTGCCTAGCTCACAGCGTTTCTATCAACTTACAAAACTTCTTGATAACTTGCATGATCTTGTCAAACAACTTCATCTGTACTGCTTGAATACATTTATCCAGTCCCGGGCACTGAGTGTTGAATTTCCAGAAATGATGTCTGAAGTTATTGCTGCACAGTTACCCAAGATCTTGGCAGGGATGGTGAAACCCCTTCTCTTTCATAAAAAG
>RioTapajosSaki
ATGACTGAGCTGAAGGCAAAGGGTCCCCGGGCTCCCCACGTGGCGGGCAGCCCGTCCTCACCCAAAGTCGGATCCCCACTGCCGTGTAGCCAAGCCGCAGGCCCGTTCCCAGGGAGCCAGACCTCGGACACGTTACCTGAAGCTTCTGCCCTACCTATCTCCCTGGACGGGCTACTCTTCCCTCGGATCTGCCAGGGACAGGACCCCACTGACGAAAAGACGCAGGACCAGCAGTCCCTGTCGGACGTGSAGGGTGCATATTCCAGAGTGGAAGCTACAAGGGGTGCTGGAGGCAGCAGTTCTAGACCCCCAGAAAAGGACAGCGGACTGCTGGACAGTGTCTTGGACACTCTGTGGGAGCCCTCAGGTCCAGGGCAGAGCCAACCCAGCCCTCCTGCCTGCGAGGTCACCAGCTCTTGGTGCCTGTTTGGCCCCGAACTTCCCGAAGATCCACCGGCAGCCCCCGCCACCCAGAGGGTATTGTCCCCGCTCATGAGCCGGTCTGGGGGCAAGGCTGGAGACAGCTCCGGGATGGCAGCTGCCCATAAAGTGCTGCCCCGGGGCCTGTCACCCTCCCGGCAGCTGCTGCTCCCGACCTCTGGGAGCCCTCATTGGTCCGGRGCCCCAGTGAAGCCGTCTCCGCAGCCCGCTGCGGTAGAGGTCGAGGAGGAGGATGGCTCCGAGTCCGAGGACTCTGCGGGTCCGCTTCTGAAGGGCAAACCTCGGGCTCTGGGTGGTGCGGCGGCTGGTGGAGGAGTCGCGGCTGTCCCGCCGGGGGCGGCTGCAGGAGGCCTCTCCCTGGTCCCCAAGGAAGATTCCCGCTTCTCAGCGCCCAGGGTCGCCCTGGTGGAGCAGGACGCGCCCATGGCGCCCGGGCGCTCCCCGCTGGCCACCACGGTCACAGATTTCATCCACGTGCCCATCCTGCCTCTCAGTCACGCCTTACTGGCCGCTCGCACTCGGCAGCTGCTGGAGGACGAGAGCTACGACGGCGGGGCCGGGGCCGCCAGCGCCTTTGCCCCGCCGCGGAGCTCACCCTCCGCCTCGTCCACCCCGGTCCCTGGCGGCGACTTCCCCGACTGCGCGTACGCTCCCGAAGCCGAGCCCAAGGACGACGCGTACCCTCTCTATGGCGACTTCCAGCCGCCCGCCCTGAAGATCAAGGAGGAGGAGGAAGGCGCGGAGGCCTCCGCGCGCTCACCGCGTTCCTACCTGGTGGCCGGTGCCAGCCCCGCCGCCTTCCCGGATTTCCCGCTGGGGCCACNNNNNNNNNTGCCGCCACGAGCGCCCCCACCCAGACCTGGGGAAGCGGCAGTGACAGCCGCACCCGCCAGTGCCTCAGTCTCGTCCGCGTCCTCGTCGGGGTCGACCCTGGAGTGCATCCTGTACAAAGCGGAGGGCGCGCCGTCCCAGCAGGGCCAGTTCGCGCCGCCGCCCTGCAAGGCACCGGGCGCTGGGGGCTGCCTGCTCCCGCGGGACAGCCTGCCCTCCACCTCTGCCTCCNNNNNNNNNNNNNGGGCGGCCCCTGGGCTCTACCCTGCCCTCGGCCTCAACGGGCTCCCGCAGCTCGGCTACCAGGCYGCTGTGCTCAAGGAGGGCCTGCCACAGGTCTACCCGCCCTATCTCAACTACCTGAGGCCGGATTCAGAAGCCAGCCAGAGCCCACAATACAGCTTCGAGTCATTACCTCAGAAGATTTGTTTAATCTGTGGGGATGAAGCATCAGGCTGTCATTATGGTGTCCTTACCTGTGGGAGCTGTAAGGTCTTCTTTAAAAGGGCAATGGAAGGGCAGCATAACTACTTATGTGCTGGAAGAAATGACTGCATCGTTGATAAAATCCGCAGAAAAAACTGCCCAGCATGTCGCCTTAGAAAGTGCTGTCAGGCTGGCATGGTTCTTGGAGGTCGAAAATTTAAAAAGTTCAATAAAGTCAGAGTTATGAGAGCACTAGATGCTGTTGCTCTCCCACAGCCAGTGGGCATTCCAAATGAAAACCAAGCCCTAAGCCAGAGATTCACTTTTTCACCAAGTCAAGACATACAGTTGATTCCACCACTGATCAACCTGTTATTGAGCATTGAACCAGATGTGATCTTCGCAGGGCATGACAACACAAAACCTGACACCTCCAGTTCTTTGCTGACGAGTCTTAATCAACTAGGCGAGAGGCAACTTCTTTCAGTAGTCAAGTGGTCTAAATCACTGCCAGGTTTTCGAAATTTACATATTGATGACCAGATAACTCTCATTCAGTATTCTTGGATGAGCTTAATGGTGTTTGGTCTAGGATGGAGATCCTACAAACATGTCAGTGGGCAGATGCTGTATTTTGCACCTGATCTAATACTAAATGAACAGCGGATGAAAGAATCATCATTCTATTCGTTATGCCTTACCATGTGGCAGATCCCACAGGAGTTTGTCAAGCTTCAAGTTAGCCAAGAAGAGTTCCTCTGTATGAAAGTATTGTTACTTCTTAATACAATTCCTTTGGAAGGACTAAGAAGTCAAACCCAGTTTGAGGAGATGAGATCAAGCTACATTAGAGAGCTCATCAAGGCAATTGGTTTGAGGCAAAAAGGAGTTGTGTCTAGCTCACAGCGTTTCTATCAACTTACAAAACTTCTTGATAACTTGCATGATCTTGTCAAACAACTTCATCTGTACTGCTTGAATACGTTTATCCAGTCCCGGGCACTGAGTGTTGAATTTCCAGAAATGATGTCTGAAGTTATTGCTGCACAGTTACCCAAGATCTTGGCAGGGATGGTGAAACCCCTTCTCTTTCATAAGAAG
>MicrocebusMurinus
ATGACTGAGCTGAAGGCAAAGGATCCCCGGGCTCCCCACGTGGCGGTCAGCGTGCCCTCCCCCGAGGTCGGATCCCCTCTGCTGGATCGCCCAGACCCAGACCCCTTCCAGGGGAGCCAGACCTCGGATGCCTCGCCTGTAGTCTCGGCCATCCCCATCTCCCTGGACGGGCTGCTGTTCCCTCGGCCCTGCCAGGGACAGGACCCCCCAAACGGAAAGACTCAGGCCCAGCAGTCGCCGTCGGGCGTGGAGGGCTTATATTCCGGAGCGGAAGCCACAAGGGGTGCAGGAGGCTGCAGTTCTAGACTCCCAGAAAAGGACCGAGGGCTGCTGGACAGTGTCTTGGACACTCTTCTGGAGCCCTCAGGTCCAGGGCAGAGCCACGCCAGCCCTCCTGCCTGCGAGGCCACCAGCTCGTGGTGCCTGTTTGGCCTCCAGCTTCCCGAAGATTCGCGGGCTGCCCCCACCACCCAGGGGGTGTTGGCCCAGCTCATGAGCCGGCCGGCGGGCAAGGCTGGAGATAGCTCCGGGACGGCAGCTGCCCACAAGGTGCCGCCCAGGGGCCTGTCGCCGTCCGGGCAGCTGCTGCTCCCCTCCTCTGGGAGCCCGCACTGGCCCGGGGCCCCAGTGAAGCCGTCTCCGCAGCCCGCGACGGTGGAGGTGGAGGAGGAGGACAGCTCCGAGTCCGAGGACTCGGAGGGTCCGCTTCTGAAGGGCAAACCTCTAGCTCTGGGAGGCACCGCGGCCCGAGGAGGAGCCGCAGCCGCAGCGCCCGGGGCGGCCGCGGGAAGCGTCGGCCTCGCCCCCAAGGATGATTCCCGCTTCCCAGCACCCAGGGTCGCCCCGACAGAGCAGGACGCGACAGTGGCGCCCGGGCGCTCCCCGCTGGCCACCACGGTGATGGATTTCATCCACGTGCCCATCCTGCCTCTCAACCATGCCTTCCTGGCCGCCCGCACCCGGCAGCTGCTGGAGGGGGAGAGCTACGACGGCGGGGCCGCGGCTGCCAGCGCCTTCGCCCCGCCGCGCGGCTCGCCCTCGGCCCCGTCCGCCGCGGTCGCGGGAGGCGACTTCCCCGACTGCGCGTACCCGCCCGACGCGGAGCCCAAGGACGACGCGTTCCCTCTCTACGGCGACTTCCAGCCGCCCGCCCTGAAGATCAAGGAGGAGGAGGAAGGCGCGGAGGCCGTGGCGCGCCCCCCGCGTCCGTACCTGGTGGCCGGTGCCAATACCGCAGCCTTCCCGGAGTTTTCGCTGGNNNNNNNNNNNNNNNNNNNNNNNNNNGCGCCCCCCTCCAGGCCCGGGGAACCCGCAGTGGCGGCCGCACCCGCCGGCGCCTCGGTCTCCTCCGCGTCCTCGTCGGGGTCGGCCCTAGAGTGCATCCTGTACAAGGCGGAGGGCGCGCCGGCCCAGCAGGGCCCATTCGCGCCGCCGCCCTGCAAGGCTCCGGGCGCGGGCGCCTGCCTGCTCGCGCGGGACAGCCTGCCCTCCACCTCGNNNNNNNNNNNNNNNNNNNGGGCGGCCCCCGCGCTCTACCCGCCGCTCGGCCTCAACGGGCTCCCGCAGCTCGGCTACCAGGCCGCCGTGCTCAAGGAGGGCCTTCCGCCGGTCTACCCGCCCTATCTCAACTACCTGAGGCAGGATTCAGAAGCCAGCCAGAGCCCACAGTACAGCTTCGAGTCTTTACCTCAGAAGATTTGCTTAATCTGTGGGGATGAAGCATCAGGCTGTCATTATGGTGTCCTTACCTGTGGGAGCTGTAAGGTCTTCTTTAAAAGGGCAATGGAAGGGCAGCATAACTATTTATGTGCTGGAAGAAATGACTGCATTGTTGACAAAATCCGCAGAAAAAACTGCCCAGCATGTCGCCTTAGAAAGTGCTGTCAGGCTGGCATGGTCCTTGGAGGTCGAAAGTTTAAAAAGTTCAATAAAGTCAGAGTTATGAGATCACTAGATGCTGTTGCTCTCCCACAGCCAGTGGGCATTTCAAGTGAAAGCCAAGCCTTAAGCCAGAGGATCACTTTTTCACCAAGTCAAGAATTACAGTTGATCCCACCACTGATCAACCTGTTAATGAACATTGAACCGGATGTGGTCTATGCAGGACATGACAACACAAAACCAGATACCTCCAGTTCTTTGCTGACCAGTCTTAATCAACTAGGCGAGAGGCAACTTCTTTCAGTAGTCAAGTGGTCTAAATCATTGCCAGGTTTTCGAAATTTACATATTGATGACCAGATAACTCTCATCCAGTATTCTTGGATGAGCTTAATGGTGTTTGGACTGGGATGGAGATCCTACAAACACGTCAGTGGGCAGATGTTATATTTCGCACCTGATCTAATACTAAATGAACAGCGGATGAAAGAATCGTCATTCTATTCATTATGCCTTACCATGTGGCAGATCCCACAGGAGTTTGTCAAGCTTCAAGTGAGCCAAGAAGAGTTCCTCTGTATGAAAGTGTTGCTACTTCTTAATACAATTCCTTTGGAAGGACTAAGAAGTCAAAACCAATTTGAAGAGATGAGATCAAGCTACATTAGAGAGCTCATCAAGGCAATTGGTTTGAGGCAAAAAGGAGTTGTGTCTAGCTCACAGCGTTTCTATCAACTTACAAAACTTCTTGATAACTTGCATGATCTCGTCAAACAACTTCATCTGTACTGCTTGAATACATTCATCCAGTCCCGGGCATTGAGTGTTGAATTTCCAGAAATGATGTCTGAAGTTATTGCTGCACAACTACCCAAGATCTTGGCAGGGATGGTGAAACCTCTTCTCTTTCATAAAAAG
>FattailedDwarfLemur
ATGACTGAGCTGAAGGCAAAGGATCCCCGGGCTCCCCACGTGGCGGTCAGCGTGCCCTCCCCCGAGGTCGGATCCCCTCTGCTGGGTCGCCCAGACCCAGACCCCTTCCAGGGGAGCCAGACCTCGGATGCCTCGCCTGTAGTCTCGGCCATACCCATCTCCCTGGACGGGCTGCTCTTCNNNNNNNNNNNNNNNNNNNNNNNNNNNNNNNNNNNNNNNNNNNNNNNNNNNNNNNNNNNNNNNNNNGTGGAGGGCTTATATTCCGGAGTTGAAGCCACAAGGGGTGTAGGAGGCTGCAATTCTAGACTCCCRGAAAAGGACAGAGGGCTGCTGGACAGTGTCTTGGACACTCTTCTGGAGCCCTCAGGTCCAGGGCAGAGCCACGCCAGCCCTCTCGCCTGCGAGCCCACCAGCTCTTGGTGCCTGTTTGGCCTCCAGCTTCCCGAAGATTCCCGGGCTGCCCCCACCACCCAGGGGGTGTTGGCCCANNNNNNNNNNNNNNNNNNNNNNNNNNNNNNNNNNNNNNNNNNNNNNNNNNNNNNNNNNNNNNNNNNNNNNNNNNNNNNNNNNNNNNNNNNNNNNNNNNNNNNNNNNNNNNNNNNNNNNNNNNNNNNNNNNNNNNNNNNNNNNNNNNNNNNNNNNNNNNNNNNNNNNNNNNNNNNNNNNNNNNNNNNNNNNNNNNNNNNNNNNNNNNNNNNNNNNNNNNNNNNNNNNNNNNNNNNNNNNNNNNNNNNNNNNNNNNNNNNNNNNNNNNNNNNNNNNNNNNNNNNNNNNNNNNNNNNNNNNNNNNNNNNNNNNNNNNNNNNNNNNNNNNNNNNNNNNNNNNNNNNNNNNNNNNNNNNNNNNNNNNNNNNNNNNNNNNNNNNNNNNNNNNNNNNNNNNNNNNNNNNNNNNNNNNNNNNNNNNNNNNNNNNNNNNNNNNNNNNNNNNNNNNNNNNNNNNNNNNNNNNNNNNNNNNNNNNNNNNNNNNNNNNNNNNNNNNNNNNNNNNNNNNNNNNNNNNNNNNNNNNNNNNNNNNNNNNNNNNNNNNNNNNNNNNNNNNNNNNNNNNNNNNNNNNNNNNNNNNNNNNNNNNNNNNNNNNNNNNNNNNNNNNNNNNNNNNNNNNNNNNNNNNNNNNNNNNNNNNNNNNNNNNNNNNNNNNNNNNNNNNNNNNNNNNNNNNNNNNNNNNNNNNNNNNNNNNNNNNNNNNNNNNNNNNNNNNNNNNNNNTACCTGGTGGCCGGTGCCAATACCGCAGCCTTCCCGGATTTTTCGCTGGNNNNNNNNNNNNNNNTNCCGCCACCAGCGCCCCCCTCCAGGCCGGGGGAACCCGCAGTGGCGGCCGCCCCCGCCAGTGCCTCTGTCTCCTCCGCGTCCTCGTCGGGGTCGGCCCTAGAGTGCATCCTGTACAAGGCGGAGGGCGCGCCGGCCCAGCAGGGCCCGTTCGCGCCGCCGCCCTGCAAGGCTCCGGGCGCGGGCGCCTGCCTGCTCGCGCGGGACAGCCTGCCCTCCACCTCGGCCGCCNNNNNNNNNNNNNGGGCGGCCCCCGCGCTCTACCCGCCACTCGGCCTCAACNNNNNNNNNNNNNNNNNNNNNNNNNNNNNNNNNNNNNNNNNNNNNNNNNNNNNNNTCTACCCGCCCTATCTCAACTACCTGAGGCAGGATTCAGAAGCCAGCCAGAGCCCACAGTACAGCTTCGAGTCATTACCTCAGAAGATTTGCTTAATCTGTGGGGATGAAGCATCAGGCTGTCATTATGGTGTCCTTACCTGTGGGAGCTGTAAGGTCTTCTTTAAAAGGGCAATGGAAGGGCAGCATAACTATTTATGTGCTGGAAGAAATGACTGCATTGTTGACAAAATCCGCAGAAAAAACTGCCCAGCATGTCGCCTTAGAAAGTGCTGTCAGGCTGGCATGGTCCTTGGAGGTCGAAAGTTTAAAAAATTCAATAAAGTCAGAGTTATGAGATCACTAGATGCTGTTGCTCTCCCACAGCCAGTGGGCATTTCAAGTGAAAGCCAAGCCTTAAGCCAGAGGATCACTTTTTCACCAAGTCAAGAATTACAGTTGATCCCACCACTGATCAACCTGTTAATGAACATTGAACCGGATGTGGTCTATGCAGGACATGACAACACAAAACCGGATACCTCCAGTTCTTTGCTGACCAGTCTTAATCAACTAGGCGAGAGGCAACTTCTTTCAGTAGTCAAGTGGTCTAAATCATTGCCAGGTTTTCGAAATTTACATATTGATGACCAGATAACTCTCATCCAGTATTCTTGGATGAGCTTAATGGTGTTTGGACTGGGATGGAGATCCTACAAACACGTCAGCGGGCAGATGTTATATTTCGCACCTGATCTAATACTAAATGAACAGCGGATGAAAGAATTGTCATTCTATTCATTATGCCTTACCATGTGGCAGATCCCACAGGAGTTTGTCAAGCTTCAAGTGAGCCAAGAAGAGTTCCTCTGTATGAAAGTATTGCTACTTCTTAATACAATTCCTTTGGAAGGACTAAGAAGTCAAAGCCAATTTGAAGAGATGAGATCAAGCTACATTAGAGAGCTCATCAAGGCAATTGGTTTGAGGCAAAAAGGAGTTGTGTCTAGCTCACAGCGTTTCTATCAACTTACAAAACTTCTTGATAACTTGCATGATCTCGTCAAACAGCTTCATCTGTACTGCTTGAATACATTCATCCAGTCCCGGGCACTGAGTGTTGAATTTCCAGAAATGATGTCTGAAGTTATTGCTGCACAACTACCCAAGATCTTGGCAGGGATGGTGAAACCTCTTCTTTTTCATAAAAAG
>Indri
ATGACTGAGCTGAAGGCAAAGGATCCCCGGGCTCCCCACGTGGCGGTCAGCGTGCCCTCCCTCGAGGTCGGATCCCCCCTGCTGGGTCGCCCAGACCCAGACCCCTTCCAGGGGAGCCAGACCTCAGATGCCTCGCCTGTAGTCTCGGCCATACCCATCTCCCCGGACGGGCTGCTCTTCCCTCAGCCCAGCCAGGGACAGGACCCCCCAAACGGAAAGACGCAGGCCCAGCAGTCGCCGTCGGACGTGGAGGGCTTGTATTCCGGAGTTGAAGCCACAAGAGGTGCAGGAGGCTGTAGTTCTAGACTCCCAGAAAAGGACAGAGGGCTGCTGGACAGTGTCTTGGACACTCTGCTGGAGCCCTCAGGTCCCGGGCAGAGCCACGCCAGCCCTCTTGCCTGCGAGGCCACCAGCTCTTGGTGCCTGTTTGGCCTCCAGCTTCCCGAAGATTCCCGGGCTGCCCCCACCACCCAGGGGGTGTTGGCCCAGCTCATGAGCCGGCCAGGGGGCAAGGCTGGAGATAGCTCCGGGACGGCAGCTGCCCATAAGGTGCCGCCCAGGGGCCTGTCACCGCCCNNNNNNNNNNNNCTCCCACCCTCTGGGAGCCCGCACTGGCCCGGGGCCCCAGTGAAGCCGTCTCCACAGCCCGCTACGGTGGAGGTGGAGGAGGAGGACAGCTCCGAGTCCTCGGACTCGGAGGGTCCGCTTCTGAAGGGCAAACCTGTACCTCTGGGAGGCACCNNNNNNNNNNNNNNNNNNNNNNNNNNNNNNNNNNNNNNNNNNNNNNNNNNNNNNNNNNNNNNNNNNNNNNNNNNNNNNNNNNNNNNNNNNNNNNNNNNNNNNNNNNNNNNNNNNNNNNNNNNNNNNNNNNNNNNNNNNNNNNNNNNNNNNNNNNNNNNNNNNNNNNNNNNNNNNNNNNNNNNNNNNNNNNNNNNNNNNNNNNNNNNNNNNNNNNNNNNNNNNNNNNNNNNNNNNNNNNNNNNNNNNNNNNNNNNNNNNNNNNNNNNNNNNNNNNNNNNNNNNNNNCGCGGCTCGCCCTCGGCCTCGTCCCCCGCGGTCGCGGGTGGCGACTTCCCCGACTGCGCGTACCCGCCCGACGCAGAGCCCAAAGACGACGCGTTCCCTCTCTACGGCGACTTCCAGCCGCCTGCCCTGAAGATCAAGGAGGAGGAGGAAGGCGCGGAGGCTGCGGCGCGCTCCCCGCGTCCGTACCTGGTGGCCGGTGCCAATACCGCAGCCTTTCCGGATTTTTCGCTGGNNNNNNNNNNNNNNNNNNNNNNNNNNGCGCCCCCCTCCAGGCCGGGGGAACCCGCAGTGGCGGCCCCCCCCGCCAGTGTCTCTGTCTCGTCCGCGTCCTCGTCGGGGTCGGCCCTAGAGTGCATCCTGTACAAGGCGGAGGGCGCGCCGGCCCAGCAGGGCCCATTCGCCCCGCCGCCCTGCAAGGCTCCGGGCNNNNNNNNNNNNNNNNNNNNNNNNNNNNNNNNNCCCTCCACCTCCNNNNNNNNNNNNNNNNNNNGGGCGGCCCCCGCGCTCTACCCGCCACTCGGCCTCAACGGGCTCCCGCAGCTTGGCTACCAGGCCGCGGTGCTCAAGGAGGGCCTTCCGCCGGTCTACCCGCCCTATCTCAACTACCTGAGGCAGGATTCAGAAGCCAGCCAGAGCCCGCAGTACAGCTTCGAGTCATTACCTCAGAAGATTTGCTTAATCTGTGGGGATGAAGCATCAGGCTGTCATTATGGTGTCCTTACGTGTGGGAGCTGTAAGGTCTTCTTTAAAAGGGCAATGGAAGGGCAGCATAACTATTTATGTGCCGGAAGAAATGACTGCATTGTTGACAAAATCCGCAGAAAAAATTGCCCAGCATGTCGCCTTAGAAAGTGTTGTCAGGCTGGCATGGTCCTTGGAGGTCGAAAGTTCAAAAAGTTCAATAAAGTCAGAGTTATGAGATCACTAGATGCTGTTGCTCTCCCACAGCCAGTGGGCATTTCAAGTGAAAGCCAAGCCCTAGGCCAGAGGATCACTTTTTCACCCAATCAAGAATTACAGTTGATCCCACCACTGATCAACCTGTTAATGAACATTGAACCAGATGTGATCTATGCAGGACATGACAACACAAAACCGGATACCTCCAGTTCTTTGCTGACCAGTCTTAATCAACTAGGAGAGAGGCAACTTCTTTCAGTAGTCAAGTGGTCTAAATCGTTGCCAGGTTTTCGAAACTTGCATATTGATGACCAGATAACTCTCATCCAGTATTCTTGGATGAGCTTAATGGTGTTCGGACTAGGATGGAGATCCTACAAACATGTCAGTGGGCAGATGTTATATTTCGCACCTGATCTAATACTAAACGAGCAGCGGATGAAAGAATCGTCATTCTATTCATTATGCCTTACCATGTGGCAGATCCCACAGGAGTTTGTCAAGCTTCAAGTGAGCCAAGAAGAGTTCCTCTGTATGAAAGTATTGCTACTTCTTAATACAATTCCTTTGGAAGGACTAAGAAGTCAAAATCAATTTGAAGAGATGAGATCAAGCTACATTAGAGAGCTCATCAAGGCAATTGGTTTGAGGCAAAAAGGAGTTGTGTCTAGCTCACAGCGTTTCTATCAACTTACAAAACTTCTTGATAACTTGCATGATCTCGTCAAACAACTTCATCTGTACTGCTTGAATACATTCATCCAGTCCCGGGCATTGAGTGTTGAATTTCCAGAAATGATGTCTGAAGTTATTGCTGCACAATTACCCAAGATCTTGGCAGGGATGGTGAAACCTCTTCTNTTTCATAAAAAG
>DiademedSifaka
ATGACTGAGCTGAAGGCAAAGGGTCCCCGGGCTCCCCACGTGGCGGTCAGCGTGCCCTCCCCCGAGGTCGGATCCCCCCTGCTGGGTCGCTCAGATCCAGACCCCTTCCAGGGGAGCCAGACCTCAGATGCCTCGCCTGTAGTCTCGGCCATACCCATCTCCCCGGACGGGCTGCTCTTCCCTCAGCCCAGCCAGGGACAGGACGCCCCAAACGGAAAGACGCAGGCCCAGCAGTCGCCGTCGGACGTGGAGGGCTTATATTCCGGAGTTGAAGCCACAAGAGGTGCAGGAGGCTGCAGTTCTAGACTCCCAGAAAAGGACAGAGGGCTGCTGGACAGTGTCTTGGACACTCTTCTGGAGCCCTCAGGTCCCGGGCAGAGCCACGCCAGCCCTCTTGCCTGCGAGGCCACCAGCTCTTGGTGCCTGTTTGGCCTCCAGCTTCCCGAAGATTCCCGGGCTGCCCCCACCACCCAGGGGGTGTTGGCCCAGCTCATGAGCCGGCCAGGGGGCAAGGATGGAGATAGCTCCGGGACAGCAGCTGCGCATAAGGTGCCGCCCAGGGGCCTGTCACCGTCCCGGCAGCTGCTGCTCCCACCCTCTGGGAGCCCGCACTGGCCCGGGGCCCCAGCGAAGCCGTCCCCGCAGCCCGCTACGGTGGAGCTGGAGGAGGAGGACAGCTCCGAGTCCTCGGACTCGGAGGGTCCGCTTCTGAAGGGCAAACCTGTAGCTCTGGGAGGCACCGCGGCGCGAGGAGGAGCCGCAGCCACAGCGCCCGGGTCGGCCTCAGGAAGCGTCGCCCTCGCCCCCAAGGAAGATTCCCGCTTTTCAGCGTCCAGGGTCGCTCTGACAGAGCAGGACGCGACAGTGGCGCCCGGGCGCTCCCCGCTGGCCACCACGGTGATGGATTTCATCCACGTGCCCATCCTGCCTCTCAACCATGCCTTCCTGGCCGCCCGCACTCGGCAGCTGCTGGAGGGGGAGAGCTACGACGGCGGGGCCGCGGCTGCCAGCGCCTTTGCCCCGCCGCGCGGCTCACCTTCGGCCTTGTCCGCCGCGGTCGCGGGTGGCGACTTCCCCGACTGCGCGTACCCGCCCGACGCAGAGCCCAAAGACGACGCGTTCCCTCTCTACGGCGACTTCCAGCCGCCTGCCCTGAAGATCAAGGAGGAGGAGGAAGGCGCGGAGGCCGCGGCGCGCTCCCCGCGTCCATACCTGGTGGCCGGTGCCAATACGGCAGCCTTCCCGGATTTTTCGCTGGNNNNNNNNNNNNNNNNNNNNNNNNNNGCGCCCTCCTCCAGGCCGGGGGAAACCGCAGTGGCGGCCGCCCCCGCCAGTGCCTCTGTCTCGTCCGCGTCCTCGTCGGGGTCGGCCCTAGAGTGCATCCTGTACAAGGCGGAGGGCGCGCCGGCCCAGCAGGGCCCATTCGCCCCGCCGCCCTGCAAGGCTCCGGGCGCCGGCGCCTGCCTGCTCCCGCGGGACAGCCTGCCCTCCACCTCGNNNNNNNNNNNNNNNNNNNGGGCGGCCCCCGCGCTCTACCCGCCACTCGGCCTCAACGGGCTCCCGCAGCTTGGCTACCAGGCTGCCGTGCTCAAGGAGGGCCTTCCGCCGGTCTACCCGCCCTATCTCAACTACCTGAGGCAGGATTCAGAAGCCAGCCAGAGCCCACAGTACAGCTTCGAGTCATTACCTCAGAAGATTTGCTTAATCTGTGGGGATGAAGCATCAGGCTGTCATTATGGTGTCCTTACCTGTGGGAGCTGTAAGGTCTTCTTTAAAAGGGCAATGGAAGGGCAGCATAACTATTTATGTGCCGGAAGAAATGACTGCATTGTTGACAAAATCCGCAGAAAAAACTGCCCAGCATGTCGCCTTAGAAAGTGCTGTCAGGCTGGCATGGTCCTTGGAGGTCGAAAGTTTAAAAAGTTCAATAAAGTCAGAGTTATGAGATCACTGGATGCTGTTGCTCTCCCACAGCCAGTGGGCATTTCAAGTGAAAGCCAAGCCCTAAGCCAGAGGATCACTTTTTCACCAAATCAAGAATTACAGTTGATCCCACCACTGATCAACCTGTTAATGAACATTGAACCGGACGTGATCTATGCAGGACATGACAACACAAAACCGGATACCTCCAGTTCTTTGCTGACCAGTCTTAATCAGCTAGGAGAGAGGCAACTTCTTTCAGTAGTCAAGTGGTCTAAATCATTGCCAGGTTTTCGAAACTTACATATTGATGACCAGATAACTCTCATCCAGTATTCTTGGATGAGCTTAATGGTGTTCGGACTGGGATGGAGATCCTACAAACACGTCAGCGGGCAGATGTTATATTTCGCACCTGATCTAATACTAAATGAACAGCGGATGAAAGAATCGTCATTCTATTCATTATGCCTTACCATGTGGCAGATCCCACAGGAGTTTGTGAAGCTTCAAGTGAGCCAAGAAGAGTTCCTCTGTATGAAAGTATTGCTACTTCTTAATACAATTCCTTTGGAAGGACTAAGAAGTCAAAACCAATTTGAAGAGATGAGATCAAGCTACATTAGAGAGCTCATCAAGGCAATTGGTTTGAGGCAAAAAGGAGTTGTGTCTAGCTCACAGCGTTTCTATCAACTTACAAAACTTCTTGATAACTTGCATGATCTCGTCAAACAACTTCATCTGTACTGCTTGAATACATTCATCCAGTCCCGGGCATTGAGTGTTGAATTTCCAGAAATGATGTCTGAAGTTATTGCTGCACAATTACCCAAGATCTTGGCAGGGATGGTGAAACCTCTTCTGTTTCATAAAAAG
>GoldenCrowedSifaka
ATGACTGAGCTGAAGGCAAAGGGTCCCCGGGCTCCCCACGTGGCGGTCAGCGTGCCCTCCCGCGAGGTCGGATCCCCCCTGCTGGGTCGCTCAGATCCAGACCCCTTCCAGGGGAGCCAGACCTCAGATGCCTCGCCTGTAGTCTCGGCCATACCCATCTCCCCGGACGGGCTGCTCTTCCCTCAGCCCAGCCAGGGACAGGACGCCCCAAACGGAAAGACGCAGGCCCAGCAGTCGCCGTCGGACGTGGAGGGCTTATATTCCGGAGTTGAAGCCACAAGAGGTGCAGGAGGCTGCAGTTCTAGACTCCCAGAAAAGGACAGAGGGCTGCTGGACAGTGTCTTGGACACTCTTCTGGAGCCCTCAGGTTCCGGGCACAGCCACGCCAGCCCTCTTGCCTGCGAGGCCACCAGCTCTTGGTGCCTGTTTGGCCACCAGCTTCCCGAAGATTCCCGGGCTGCCCCCACCACCCAGGGGGTGTTGGCCCAGCTCATGAGCCGGCCAGGGGGCAAGGCTGGAGATAGCTCCGGGACAGCAGCTGCCCATAAGGTGCCGCCCAGGGGCCTGTCANNNNNNNNNNNNNNNNNNNNNNNNNNNNNNNNNNNNNNNNNNNNNNNNNNNGCCCCAGCGAAGCCGTCTCCGCAGCCCGCTACGGTGGAGCTGGAGGAGGAGGACAGCTCCGAGTCCTCGGACTCGGAGGGTCCGCTTCTGAAGGGCAAACCTGTAGCTCTGGGAGGCACCGCGGCGCGAGGAGGAGCCGCAGCCACAGCGCCCGGGGCGGCCTCAGGAAGCGTCGCCCTCGCCCCCAAGGAAGATTCCCGCTTTTCAGCATCCAGGGTCGCTCTGACAGAGCAGGACGCGACAGTGGCGCCCGGGCGCTCCCCGCTGGCCACCACGGTGATGGATTTCATCCACGTGCCCATCCTGCCTCTCAACCATGCCTTCCTGGCCGCCCGCACTCGGCAGCTGCTGGAGGGGGAGAGCTACGACGGCGGGGCCGCGGCTGCCAGCGCCTTCGCCCCGCCGCGCGGCTCGCCTTCGGCCTTGTCCGCCGCGGTCGCGGGTGGCGACTTCCCCGACTGCGCGTACCCGCCCGACGCAGAGCCCAAAGACGACGCGTTCCCTCTCTACGGCGACTTCCAGCCGCCTGCCCTGAAGATCAAGGAGGAGGAGGAAGGCGCGGAGGCCGCGGCGCGCTCCCCGCGTCCATACCTGGTGGCCGGTGCCAATACCGCAGCCTTCCCGGATTTCTCGCTGGNNNNNNNNNNNNNNNNNNNNNNNNNNGCGCCCTCCTCCAGGCCCGGGGAAACCGCAGTGGCGGCCGCCCCCGCCAGTGCCTCTGTCTCGTCCGCGTCCTCGTCGGGGTCGGCCCTAGAGTGCATCCTGTACAAGGCGGAGGGCGCGCCGGCCCAGCAGGGCCCATTCGCCCCGCCGCCCTGCAAGGCTCCGGGCGCCGGCGCCTGCCTGCTCCCGCGGGACAGCCTGCCCTCCACCTCGNNNNNNNNNNNNNNNNNNNGGGCGGCCCCCGCGCTCTACCCGCCACTCGGCCTCAACGGGCTCCCGCAGCTTGGCTACCAGGCCGCCGTGCTCAAGGAGGGCCTTCCGCCGGTCTACCCGCCCTATCTCAACTACCTGAGGCAGGATTCAGAAGCCAGCCAGAGCCCACAGTACAGCTTCGAGTCATTACCTCAGAAGATTTGCTTAATCTGTGGGGATGAAGCATCAGGCTGTCATTATGGTGTCCTTACCTGTGGGAGCTGTAAGGTCTTCTTTAAAAGGGCAATGGAAGGGCAGCATAACTATTTATGTGCTGGAAGAAATGACTGCATTGTTGACAAAATCCGCAGAAAAAACTGCCCAGCATGTCGCCTTAGAAAGTGCTGTCAGGCTGGCATGGTCCTTGGAGGTCGAAAGTTTAAAAAGTTCAATAAAGTCAGAGTTATGAGATCACTGGATGCTGTTGCTCTCCCACAGCCAGTGGGCATTTCAAGTGAAAGCCAAGCCCTAAGCCAGAGGATCACTTTTTCACCAAATCAAGAATTACAGTTGATCCCACCACTGATCAACCTGTTAATGAACATTGAACCGGACGTGATCTATGCAGGACATGACAACACAAAACCGGATACCTCCAGTTCTTTGCTGACCAGTCTTAATCAACTAGGAGAGAGGCAACTTCTTTCAGTAGTCAAGTGGTCTAAATCATTGCCAGGTTTTCGAAACTTACATATTGATGACCAGATAACTCTCATCCAGTATTCTTGGATGAGCTTAATGGTGTTCGGACTGGGATGGAGATCCTACAAACACGTCAGCGGGCAGATGTTATATTTCGCACCTGATCTAATACTAAATGAACAGCGGATGAAAGAATCGTCATTCTATTCATTATGCCTTACCATGTGGCAGATCCCACAGGAGTTTGTGAAGCTTCAAGTGAGCCAAGAAGAGTTCCTCTGTATGAAAGTATTGCTGCTACTTAATACAATTCCTTTGGAAGGACTAAGAAGTCAAAACCAATTTGAAGAGATGAGATCAAGCTACATTAGAGAGCTCATCAAGGCAATTGGTTTGAGGCAAAAAGGAGTTGTGTCTAGCTCACAGCGTTTCTATCAACTTACAAAACTTCTTGATAACTTGCATGATCTCGTCAAACAACTTCATCTATACTGCTTGAATACATTCATCCAGTCCCGGGCATTGAGTGTTGAATTTCCAGAAATGATGTCTGAAGTTATTGCTGCACAATTACCCAAGATCTTGGCAGGGATGGTGAAACCTCTTCTGTTTCATAAAAAG
>VerreauxsSifaka
ATGACTGAGCTGAAGGCAAAGGGTCCCCGGGCTCCCCACGTGGCGGTCAGCGTGCCCTCCCCCGAGGTCGGATCCCCCCTGCTGGGTCGCTCAGATCCAGACCCCTTCCAGGGGAGCCAGACCTCAGATGCCTCGCCTGTAGTCTCGGCCATACCCATCTCCCCGGACGGGCTGCTCTTCCCTCAGCCCAGCCAGGGACAGGACGCCCCAAACGGAAAGACGCAGGCCCAGCAGTCGCCGTCGGACGTGGAGGGCTTATATTCCGGAGTTGAAGCCACAAGAGGTGCAGGAGGCTGCAGTTCTAGACTCCCAGAAAAGGACAGAGGGCTGCTGGACAGTGTCTTGGACACTCTTCTGGAGCCCTCAGGTTCCGGGCACAGCCACGCCAGCCCTCTTGCCTGCGAGGCCACCAGCTCTTGGTGCCTGTTTGGCCACCAGCTTCCCGAAGATTCCCGGGCTGCCCCCACCACCCAGGGGGTGTTGGCCCAGCTCATGAGCCGGCCAGGGGGCAAGGCTGGAGATAGCTCCGGGACAGCAGCTGCCCATAAGGTGCCGCCTAGGGGCCTGTCACCGTCCCGGCAGCTGCTGCTCCCACCCTCTGGGAGCCCGCACTGGCCCGGGGCCCCAGCGAAGCCGTCTCCGCAGCCCACTACGGTGGAGCTGGAGGAGGAGGACAGCTCCGAGTCCTCGGACTCGGAGGGTCCGCTTCTGAAGGGCAAACCTGTAGCTCTGGGAGGCACCGCGGCGCGAGGAGGAGCCGCAGCCACAGCGCCCGGGGCGGCCTCAGGAAGCGTCGCCCTCGCCCCCAAGGAAGATTCCCGCTTTTCAGCATCCAGGGTCGCTCTGACAGAGCAGGACGCGACAGTGGCGCCCGGGCGCTCCCCGCTGGCCACCACGGTGATGGATTTCATCCACGTGCCCATCCTGCCTCTCAACCATGCCTTCCTGGCCGCCCGCACTCGGCAGCTGCTGGAGGGGGAGAGCTACGACGGCGGGGCCGCGGCTGCCAGCGCCTTTGCCCCGCCGCGCGGCTCGCCTTCGGCCTTGTCCGCCGCGGTCGCGGGTGGCGACTTCCCCGACTGCGCGTACCCGCCCGACGCAGAGCCCAAAGACGACGCGTTCCCTCTCTACGGCGACTTCCAGCCGCCTGCCCTGAAGATCAAGGAGGAGGAGGAAGGCGCGGAGGCCGCGGCGCGCTCCCCGCGTCCATACCTGGTGGCCGGTGCCAATACCGCAGCCTTCCCGGATTTTTCGCTGGNNNNNNNNNNNNNNNNNNNNNNNNNNGCGCCCTCCTCCAGGCCCGGGGAAACCGCRGTGGCGGCCGCGCCCGCCAGTGCCTCTGTCTCGTCCGCGTCCTCGTCGGCGTCGGCCCTAGAGTGCATCCTGTACAAGGCGGAGGGCGCGCCGGCCCAGCAGGGCCCATTCGCCCCGCCGCCCTGCAAGGCTCCGGGCGCCGGCGCCTGCCTGCTCCCGCGGGACAGCCTGCCCTCCACCTCGNNNNNNNNNNNNNNNNNNNGGGCGGCCCCCGCGCTCTACCCGCCACTCGGCCTCAACGGGCTCCCGCAGCTTGGCTACCAGGCCGCCGTGCTCAAGGAGGGCCTTCCGCCGGTCTACCCGCCCTATCTCAACTACCTGAGGCAGGATTCAGAAGCCAGCCAGAGCCCACAATACAGCTTCGAGTCATTACCTCAGAAGATTTGCTTAATCTGTGGGGATGAAGCATCAGGCTGTCATTATGGTGTCCTTACCTGTGGGAGCTGTAAGGTCTTCTTTAAAAGGGCAATGGAAGGGCAGCATAACTATTTATGTGCTGGAAGAAATGACTGCATTGTTGACAAAATCCGCAGAAAAAACTGCCCAGCATGTCGCCTTAGAAAGTGCTGTCAGGCTGGCATGGTCCTTGGAGGTCGAAAGTTTAAAAAGTTCAATAAAGTCAGAGTTATGAGATCACTGGATGCTGTTGCTCTCCCACAGCCAGTGGGCATTTCAAGTGAAAGCCAAGCCCTAAGCCAGAGGATCACTTTTTCACCAAATCAAGAATTACAGTTGATCCCACCACTGATCAACCTGTTAATGAACATTGAACCGGACGTGATCTATGCAGGACATGACAACACAAAACCGGATACCTCCAGTTCTTTGCTGACCAGTCTTAATCAACTAGGAGAGAGGCAACTTCTTTCAGTAGTCAAGTGGTCTAAATCATTGCCAGGTTTTCGAAACTTACATATTGATGACCAGATAACTCTCATCCAGTATTCTTGGATGAGCTTAATGGTGTTCGGACTGGGATGGAGATCCTACAAACACGTCAGCGGGCAGATGTTATATTTCGCACCTGATCTAATACTAAATGAACAGCGGATGAAAGAATCGTCATTCTATTCATTATGCCTTACCATGTGGCAGATCCCACAGGAGTTTGTGAAGCTTCAAGTGAGCCAAGAAGAGTTCCTCTGTATGAAAGTATTGCTGCTACTTAATACAATTCCTTTGGAAGGACTAAGAAGTCAAAACCAATTTGAAGAGATGAGATCAAGCTACATTAGAGAGCTCATCAAGGCAATTGGTTTGAGGCAAAAAGGAGTTGTGTCTAGCTCACAGCGTTTCTATCAACTTACAAAACTTCTTGATAACTTGCATGATCTCGTCAAACAACTTCATCTGTACTGCTTGAATACATTCATCCAGTCCCGGGCATTGAGTGTTGAATTTCCAGAAATGATGTCTGAAGTTATTGCTGCACAATTACCCAAGATCTTGGCAGGGATGGTGAAACCTCTTCTGTTTCATAAAAAG
>AyeAye
NNNNNNNNNNNNNNNNNNNNNNNNNNNNNNNNNNNNNNNNNNNNNNNNNNNNNNNNNNNNNNNNNNNNNNNNNNNNNNNNNNNNNNNNNNNNNNNNNNNNNNNNNNNNNNNNNNNNNNNNACCTCGGATGCCTCGCCTGTGGCCTCGGCCATACCCATCTCCCTGGACGGGCTGCTCTTCCCCCGGCCCTGCCAGGGACAGGACCCCCCAACGGGAAAGACGCAGGACCAGCAGTCGCTGCCGGACGTGGAGGGCTTATATTCCGGAGTTGAAGCCACAAGGGGTGCAGGAGGCGGCAGTTCTAGACTCCCAGAAAAGGACAGAGGGCTGCTGGACAGTGTCTTGGACACTCTTCTGGAGCCCTCTGGTCCAGGGCAGAGCCACGCCAGCCCTCTTGCCTGCGAGGCCACCAGCTCTTGGTGCCTGTTTGGACACCACCTTCCAGAAGATNNNNNNNNNNNNNNNNNNNNNNNNNNNNNNNNNNNNNNNNNNNNNNNNNNNNNNNNNNNNNNNNNNNNNNNNNNNNNNNNNNNNNNNNNNNNNNNNNNNNNNCCGCCCGGAGGCCTGTCACCGTCCCGGCACCTGCTGCTCCCAACTTCTGGGAGCCCTCACTGGCCCGGGGCCCCAGTGAAGCCGTCTCCGCAGCNNNNNNNNNNNNNNNNNNNNNNNNNNNNNNNNNNNGAGTCTGAGGACTCCGAGGGTCCGCTTCTGAAGGGCAAACCTCGGGCTTTGCGAGGCACCGCGGCCNNNNNNNNNNNNGCAGCCACCGCGCCTGGGGCGGCCGCAGGAAGCGTCGCCCTCGCCCCCAAGGAAGATTCCCGCTTTTCAGCATCCAGGGTCGCCCTGACAGAGCAGGACGCGACAGTGGCGCCCGGGCGCTCCCCGCTGGCCACCACGGTGATGGATTTCATCCACGTGCCCATCCTGCCTCTCAACCATGCCTTCCTGGCCGCCCGCACTCGGCAGCTGCTGGAGGGGGAGAGCTACGACGGCGGGGGCGCCGGCGCCCGCCCCTCCCCCCCGCCGCGCGGCTCGCCCCCCGCCGCGCCCCCCCCGGTGGCGGGTGGCGACTCCCCCGACTGTGCGTACCCGCCCGCCGCCGACCCCAAAGGCGACGCGTTCCCTCTCTACGGCGACTTCCAGCCGCCTACCCTGAAGATCAAAGAGGAGGAGGAAGGCGCGGAGGCCGCGGCGCGCTCCCCGCGTCCGTACCTGGTGGCCGGTGCCAATACCGCCTCCTTCCCGGATATTTCGCTGGNNNNNNNNNNNNNNNNNNNNNNNNNNNNNNNNNNNNNNNNNNNNNNNNNNNNNNNNNNNNNNNNNNNNNCCGCCAGTGCGTCTGTGTCGTCCGCGTCCTCGTCGGGGTCGGCCCTAGAGTGCATCCTGTACAAAGCGNNNNNNNNNNNNNNNNNNNNNNNNNNNNNNNNNNNNNNNNNNNNNNNNNNNNNNNNNNNNNNNNNNNNNNNNNNNNNNNNNNNNNNNNNNNNNNNNNNNNNNNNNNNNNNNNNNNNNNNNNGGGCGGCCCCCGCGCTGTGCCCCCCACTCGGCCTCAACGGGCTCCCGCAGCTCGGCTACCAGGCCGCCGTGCTCAAGGAGGGCCTTCCCCCCGTCTACTCGCCCCATCTCAACTACCTGAGGCCGGATTCAGAAACCAGCCAGAGCCCACAGTACAGCTTTGAGTCATTACCTCAGAAGATTTGTTTAATCTGTGGGGATGAAGCATCAGGCTGTCATTATGGTGTCCTTACCTGTGGGAGCTGTAAGGTCTTCTTTAAAAGGGCAATGGAAGGGCAGCATAACTATTTATGTGCTGGAAGAAATGACTGCATTGTTGACAAAATCCGTAGAAAAAACTGCCCAGCATGTCGCCTTAGAAAGTGCTGTCAAGCTGGCATGGTCCTTGGAGGTCGAAAGTTTAAAAAGTTCAATAAAGTCAGAGTTATGAGATCACTAGATGCTGTTGCTCTCCCACAGCCAGTGGGCATTTCAAGTGAAAGCCAAGCCCTAAGCCAGAGGATTACTTTTTCACCAAATCAAGAAATACAATTGATCCCACCACTGATCAACCTGTTAATGAGCATTGAACCGGATGTGATCTATGCAGGACATGACAACACAAAACCAGATACCTCCAGTTCTTTGCTGACAAGTCTTAATCAACTAGGAGAGAGGCAACTTCTTTCAGTAGTCAAGTGGTCTAAATCATTGCCAGGTTTTCGAAACTTACACATTGATGACCAGATAACTCTCATCCAGTATTCTTGGATGAGCTTAATGGTGTTTGGATTGGGATGGAGATCCTACAAACATGTCAGTGGGCAGATGTTGTATTTTGCACCTGATCTAATACTAAATGAACAGCGGATGAAAGAATCATCATTCTATTCATTATGCCTTACCATGTGGCAGATCCCACAGGAGTTTGTCAAGCTTCAAGTGAGCCAAGAAGAGTTCCTCTGTATGAAAGTATTGCTACTTCTTAATACAATTCCTTTGGAAGGACTAAGAAGTCAAAACCAGTTTGATGAGATGAGATCAAGCTACATTAGAGAGCTCATCAAGGCAATTGGTTTGAGGCAAAAAGGAGTTGTGTCTAGCTCACAGCGTTTCTATCAACTTACAAAACTTCTTGATAACTTGCATGATCTTGTCAAACAACTTCATCTGTACTGCTTGAATACATTTATCCAGTCCCGGGCACTGAGTGTTGAATTTCCAGAAATGATGTCTGAAGTTATTGCTGCACAATTACCCAAGATCTTGGCAGGGATGGTGAAACCTCTTCTCTTTCATAAAAAG
>SundaFlyingLemur
ATGACTGAGCTGAAGGCAAAGGATCCCCGGGCTCCGCACGTGGCGGGCGGCGCACACTCCCCCGAGGTCGGGTCCCCCCTGCTGGGTCGCCTGGACCCTGGACCCTTCCAGGGGAGCCAGACTTCGGACGCCTCGCTTGTGGTCTCGGCCGCACCCATCTCCCCGGACGGGCTACTCTTCCCTCAGCCCCGCCACGAACAGGACCCCCCAGACGGGAAGACTCAGGACCAGCATTCGCTGTCAGACGTAGAGGGCGCATATTCCAGAGTTGAAGCCACAGGGCGTGCAGGGGGCGGCAGCTCTAGACCCTCAGAAAAGGACAGTGGGCTGCTGGACAGTGTCTTGGACACGCTTCTAGAGCCCTCGGGTCCTGGACAGAGCCACGCCAGTCCTCCCGCCTGCGAGGCCACCAACTCTTGGTGCCTGTTTGGCCCCGAGCCTCCCGCAGACCCCGTGGCTACCCCTGTCACCCAGGGGGTGTTGTCCCCGCTCATGAGCCGACCCGGTGACAAGGCTGGCGACAGCTCCGAGACGGCAGGTGCCCATAAGGTGCTGCCCAGGGGCCTGTCGCCGTCCCGGCAGCTGATGCTCCCGACGCCTGGGAGCCCTCACTGGCCCGGGGCCGCCGTGAAGCCGTCTCCGCAGCNNNNNNNNNNNNNNNNNNNNNNNNNNNNNNNNNNNNNNNNNNNNNNNNNNNNNNNNNNNNNNNNNNNNNNNNNNNNNNNNNNNNNNNNNNNNNNNNNNNNNNNNNNNNNNNNNNNNNNNNNNNNNNNNNNNNNNNNNNNNNNNNNNNNNNNNNNNNNNNNNNNNNNNNNNNNNNNNNNNNNNNNNNNNNNNNNNNNNNNNNNNNNNNNNNNNNNNNNNNNNNNNNNNNNNNNNNNNNNNNNNNNNNNNNNNNNNNNNNNNNNNNNNNNNNNNNNNNNNNNNNNNNNNNNNNNNNNNNNNNNNNNNNNNNNNNNNNNNNNNNNNNNNNNNNNNNNNNNNNNNNNNNNNNNNNNNNNNNNNNNNNNNNNNNNNNNNNNNNNNNNNNNNNNNNNNNNNNNNNNNNNNNNNNNNNNNNNNNNNNNNNNNNNNNNNNNNNNNNNNNNNNNNNNNNNNNNNNNNNNNNNNNNNNNNNNNNNNNNNNNNNNNNNNNNNNNNNNNNNNNNNNNNNNNNNNNNNNNNNNNNNNNNNNNNNNNNNNNNNNNNNNNNNNNNNNNNNNNNNNNNNNNNNNNNNNNNNNNNNNNNNNNNNNNNNNNNNNNNNNNNNNNNNNNNNNNNNNNNNNNNNNNNNNNNNNNNNNNNNNNNNNNNNNNNNNNNNNNNNNNNNNNNNNNNNNNNNNNNNNNNNNNNNNNNNNNNNNNNNNNNNNNNNNNNNNNNNNNNNNNNNNNNNNNNNNNNNNNNNNNNNNNNNNNNNNNNNNNNNNNNNNNNNNNNNNNNNNNNNNNNNNNNNNNNNNNNNNNNNNNNNNNNNNNNNNNNNNNNNNNNNNNNNNNNNNNNNNNNNNNNNNNNNNNNNNNNNNNNNNNNNNNNNNNNNNNNNNNNNNNNNNNNNNNNNNNNNNNNNNNNNNNNNNNNNNNNNNNNNNNNNNNNNNNNNNNNCGCTGTGCTCAAGGAGGGCCTGGCGCAGGTCTACCCGCCCTATCTCAACTACCTGAGGCCGGATTCAGAAGCCAGCCAGAGCCCACAGTACAGCTTCGAGTCATTACCTCAGAAGATTTGTTTAATCTGTGGGGATGAAGCATCAGGCTGTCATTATGGTGTCCTTACCTGTGGGAGCTGTAAGGTCTTCTTTAAAAGGGCAATGGAAGGGCAGCATAACTATTTATGTGCTGGAAGAAATGACTGCATTGTTGATAAAATCCGCAGAAAAAACTGCCCTGCATGTCGCCTTAGAAAGTGCTGTCAGGCTGGTATGGTCCTTGGAGGTCGAAAGTTTAAAAAGTTCAATAAAGTCAGAGTTATGAGAGCACTAGATACAGTTGCTCTCTCACAGCCAGTGGGCATTCCAAACGAAAGCCAAGCCCTAAGCCAGAGAATCACTTTTTCACCGTCTAAAGACTTGCAGTTGATCCCCTCAGTGATCAGCCTGCTAATGAGCATTGAACCAGACGTGATCTACGCAGGACATGACAACACAAAGCCTGATACTTCCAGTTCTTTGCTAACAAGTCTTAATCAACTAGGAGAGAGGCAACTGCTTTCAGTAGTCAAGTGGTCCAAATCATTGCCAGGNNNNNNNNNNNNNNNNNNNNNNNNNNNNNNNNNNNNNNNNNNNNNNNNNNNNNNNNNNNNNNNNNNNNNNNNNNNNNNNNNNNNNNNNNNNNNNNNNNNNNNNNNNNNNNNNNNNNNNNNNNNNNNNNNNNNNNNNNNNNNNGAACAGCGGATGAAAGAATCATCATTCTACTCATTATGCCTTACCATGTGGCAGATCCCTCAGGAGTTTGTGAAGCTTCAGGTTAGCCATGAAGAGTTCCTCTGTATGAAAGTATTGCTCCTTCTTAATACAATTCCTTTGGAAGGACTGAGAAGTCAAAACCAGTTTGAAGAGATGAGATCGAGCTACATCAGAGAGCTCATCAAGGCAATTGGTTTGAGGCAAAAAGGAGTTGTCTCAAGCTCACAGCGTTTCTATCAACTTACAAAACTTCTTGATAACTTGCATGATCTTGTCAAACAGCTTCACCTGTACTGCTTGAATACATTCATCCAGTCCCGGGCACTGAGTGTTGAATTTCCAGAAATGATGTCTGAAGTTATTGCCGCACAATTACCCAAGATCTTGGCAGGGATGGTGAAACCGCTTCTATTTCATAAAAAG
>GreaterGalago
ATGACTGAGCTGAAGGCAAAGGAACCCAGAGCTCCCCACGTGGCGGGCAGCGTGCCCTCCTCCGAGGTCGGATCCCCCCTGGTGGGCCACCCGGACGCAGGCCCCTTCCAGGGGAGCCAGACCTCGGATGCCCTGCCAGTAGTCTCAGCAGTGTCCCTCTCCCTGGACGGGCTGGTCTTCTCTCGGCCCTGCCAGGGACAAGACTCCCCAAACGGAAAGACCCAGGACCACCAGCCGCTGTCGGACGTGGAGGGCTTATACTCTGGAGTTGAAACCACAAGGGGTGTAGGAGGCGGCAGTTCTAGACTTCCAGAGAAGGACAGGGGGCTGCTGGACAGTGTCTTGGACACTCTTCTGGAGCCCTCGGGTCCGGGGCAGAGCCACGCCAGCCCTCTCGCCTGTGAGGCCACCGGCTCTTGGTGCCTGTTTGGCCCCCACCTCCCCGAGAACCCTCGGGCTGTCCCTGTCACTCAGGGAGTGTCGGCTCCGCTCATGAACCGGCCAGGAGGGAAGGCTGGAGACGGCTCTGGGCGGCCGGCTGCCCATAAGGTGCCGCCCCGGGGCCTGTCACCGTCCGGGCAGCTGCTGCTCCCGACAGCAGGGAGCCCTCTTTGGCCCGGGGCCCCCGCGAAGCCGTCTCCACAGCCAGCTGTGCTGGAGGTGGAGGAGGAGGAGGGCTCCGAGTCCGAGGACTCCGAGGGTCCGCTCCTCAAGGACAAACCTCGGNNNNNNNNNNNNNNNGTGGCCGCAGGAGCATCAGCAGCCGCGGTCCCCGGCGCGGCCACAGGAAGCCTCGCCCTGGCCCCCAAGGAAGACTCCCGCTTCTCCGCATCCAGGGCCGCCCTGACGGAGCACGACGCCCCCGCGGCGCCGGGGCGCTCCCCGCTGGCCACCACGGTGATGGACTTCATCCACGTGCCCATCCTGCCTCTCAACCATGCCTTCCTGGCCGCGCGCACCCGGCAGCTGCTGGAGGGGGAGAGCTACGACGGCGGGGCCGCGGCCGCCGCTGCCTTCGCCCCACCTCGGGGCTCGCCCTCCGCCTCGTCCACCCCGGTCGCCGCCAGCGACTTCCCCGACTGCGCGTACCCGCCGGACGCGGAGCCCAAAGACGACACGTTCCCGCTCTACGGCGACTTCCAGCCCCCCACCCTGAAGATCAAGGAGGAGGAGGAAGGTGCGGAGGCCGCCGCGCGCTCCCCGCGCCCCTACCTGGTGGCCGGCGCCGGCGCCTCCGCCTTCCCGGACTTCCCGCTGCCGCCGCNNNNNNNNNTGCCGCCGAGAGCGCCGCCCTCCAGGTCCGGGGANNNCGCGGTGGCGGCCGCCCCCGCCGGTGCCTCGGTCTCCTCCGCGTCCCCGTCGGGCTCGGCCCTGGAGTGCATCCTGTACAAAGCCGAGGGCGCGCCGGCCCCGCAGGGCCCGTTCGCGCCGCAGCCCTGCAAGGCTCCGGGCGCCGGCTCCTGCCTGCTGGCGCGGGACGGCCTGGCCTCCACCTCGNNNNNNNNNNNNNNNNNNNGGGCGCCGCCCGCGCTCTACCCGCCCCTCGGCCTCAACGGGCTCCCGCAGCTCGGCTACCAGGCCGCCGTGCTCAAGGAGGGCCTGCAGCCGGTCTACCCGCCCTATCTCAACTACCTGAGGCCCGATTCAGAAGCCAGCCAGAGCCCACAGTACAGCTTCGAGTCCTTACCTCAGAAGATTTGTTTAATCTGTGGGGATGAAGCTTCAGGCTGTCATTATGGTGTCCTTACCTGTGGGAGCTGTAAGGTCTTCTTTAAAAGGGCAATGGAAGGACAGCATAACTACTTATGTGCCGGAAGAAATGACTGCATTGTCGACAAAATCCGCAGAAAAAACTGCCCAGCATGTCGCCTTAGGAAGTGCTGCCAGGCTGGCATGGTTCTCGGAGGTCGCAAGTTTAAAAAGTTCAATAAAGTCAGAGTTATGAGATCACTAGATGCTGTTGCTCTCCAACAGCCAGTGGGCCTTGCCAGTGAAAGCCAAGCCCTGACCCAGAGGATCACTTTCTCACCAAATCAAGAATTACAGTTGATCCCAACACTGATCAACCTATTAATGAGCATTGAGCCGGATGTGATCTATGCAGGACATGACAACACAAAGCCAGACACTTCCAGTTCTTTGCTGACAAGTCTTAATCAACTAGGCGAGAGGCAACTTCTTTCAGTAGTCAAGTGGTCTAAGTCATTGCCAGGTTTCCGAAACTTACATATTGACGACCAGATAACTCTCATCCAGTACTCCTGGATGAGCCTGATGGTGTTCGGGCTGGGGTGGAGGTCCTACAAGAACGCCAGCGGGCAGATGCTGTATTTTGCACCTGATCTAATACTAAATGAACAGCGGATGAAAGAATCATCATTCTATTCGTTGTGCCTTACCATGTGGCAGATCCCACAGGAGTTCGTCAAGCTGCAAGTGAGCCAGGAGGAGTTCCTCTGTATGAAAGTCCTGCTGCTTCTTAATACAATTCCCTTGGAAGGACTAAGGAGTCAAAATCAGTTTGAAGAGATGAGGTCAAGCTACATTAGAGAGCTCATCAAGGCAATCGGTTTGAGGCAAAAAGGAGTCGTGTCTAGCTCACAGCGTTTCTATCAACTTACAAAGCTTCTTGATAACTTGCATGATCTTGTCAAACAGCTTCACCTTTACTGCCTGAACACCTTCATCCAGTCCCGGGCACTGAGCGTCGAGTTTCCAGAAATGATGTCTGAAGTTATTGCTGCACAGTTACCCAAGATCTTGGCAGGGATGGTGAAACCTCTTCTCTTTCATAAAAAG
>HipposiderosArmiger
ATGACAGAGCTGAAGGCAAAGGCTTCCCGGGCTCCCCACGTGGCGGGCGGCGGGCCCTCCCCCCAGGTCGGATCTCCTCAGCTCGGACGCCAGGACGCTGGCTCCCTCCAGGCGAACCAGACCTCGGACGCCTCGCCCGTAGTCTCGGCCATACCCATCTCCCTGGACCGGCTGCTCTTCCCTCGGCCCTGCCAGGAACGGGACNNNTCGGACGGGGAGACGCAGAACCAGCAGGCGCTGTCACACGTGGAGGGGGTGTATCCCAAAGTTGAAGCCACAGTGGGTGCAGAAGGTGGCAGCTCTAGACCCCCAGAAAAGGACAGNNNNNNNNNNNNNNNNNNNNNGAACACTCTACTGGCGCCCTCAGGTCCCCGGCAGAGCCACGCCAGCCCTCCCGCCTACGAGGCCAACAGCCCTTGGTGCCTGTCCGGCCCCGAGCTTCCCGAAGAGCCCCGGGCTGCCCCAGGCACCCAGGGGGTGTTGCCCTCGCTCATGAGCCGGCCAGAGGGCAAGGCTGGCGACGGCTCCAGGACGGCAGCTGCCTATAAAGTGCTGCCCAGGGGCCTGTCACCGTCCCGGCAGCTGCTGCCCTCGANNNCTGGGAGCCATCACTGGCCGGGGGCCGCAGTGAAGCCGTCTCCGCAGCNNNNTGTGGTGGANNNNNNNNNNNAGGATGGCTCGGAATCCGAGGGCTCGGTGGGTCCTNNNNNNNNNNNNNNNNNNAGGCCTCTGGGCGTCCCGGTGGCCGAAGGAGGANNNNNNGCCACCGCTCCTGGGGCGGCCGAAGGAGGTGTCACCCTGGTCCCCAAGGAAGATTCCCGCTTTTCTGCGCCCAGGGTCGCCCTAGCGGAGCAGGACGCGCCAGCGGCGCCGGGGCGCTCCCCGCAGGCCACCATGGTGATGGATTTTATCCACGTGCCCATCCTGCCACTCAGCACGCCTGTCCTGGCCGCCCGCACCCGGCAGCTCCTGGAGGGGGAGAACTATGACGGGGGGGCCACGGCTGGCAGCGCCTTTGCTCCGCTGCGGGGCTCGCCCTCGGCTCTGGCCCCTCCGGTCTCAGCCGGAGAATTCCCCGACTGCTCGTACCCGCCCGACGCTGAGCCCAAGGACGACGCGTTCCCGCTGTACGATGACTTCCAGCCGCCCACCCTGAAGATCAAGGAGGAGGAGGAAGGAGCCGAGGGCACCGCGCGCTCCCCGCGGCCGTACCTGGTGACGGGCGCCAGCCCCGCTGTCTTCCCAGATTTCCCGCTGGNNNNNNNNNNNNNNNTNNCGCCGAGAGCGCCGTCGTCCAGACCCGGGGAAGCGGCGGTGGCGGCGGCGCCCACCAGTTCCTCTGTCTCATCCGCGTCCTCGTCGGGGTCGACCTTGGAGTGCATCCTGTACAAAGCGGAGGGCGCGCAGCCCCAGCAGGGCCCGTTCGCGCCACCGCCCTGCAAGGCGCCGGGCGCGGGCTCGTGCTTGCTACCGCGGGACGGCCTGCCCTCCACCGCCGCGNNNNNNNNNNNNNNNNGGGCGGCCCCTGCGCTCTACCCGCCGCTCGGCCTCAACGGGCTCCCGCAGCTCAGCTACCAGGCCGCCGTGCTCAAGGAGGGCCTGCCGCAGGTCTACCCGCCCTATCTCAACTACCTGAGGCCAGATTCAGAAGCCAGCCAGAGCCCGCAGTACAGCTTCGACTCATTACCTCAGAAGATTTGTTTAATCTGTGGGGATGAAGCATCGGGCTGTCATTATGGTGTCCTTACGTGTGGGAGCTGTAAGGTCTTCTTTAAAAGGGCAATGGAAGGGCAGCATAACTATTTATGTGCTGGAAGAAACGACTGCATCGTTGATAAAATCCGCAGAAAAAACTGCCCAGCGTGTCGCCTTAGAAAGTGCTGTCAGGCTGGAATGGTCCTTGGAGGTCGAAAATTTAAAAAGTTCAATAAAGTCAGAGTTATGCGCGCACTAGATGCTGTTGCTCTCCCACAGCCCATAGGCATTCCAAATGAAAGCCAAGTCCTAAGCCAGAGAATCAGTTTTTCACCAAATCAAGACATCCACCTGATCCCCCCACTGATCAACCTGCTAATGAGCATTGAACCTGACGTGATCTATGCAGGACATGACAACACCAAACCTGATACCTCCAGTTCCTTGCTGACAAGTCTCAATCAATTAGGCGAGAGACAACTTCTTTCAGTAGTCAAGTGGTCTAAATCACTGCCAGGCTTTCGAAACTTACATATTGATGACCAAATAACTCTCATCCAGTATTCTTGGATGAGCTTAATGGTGTTTGGACTGGGATGGAGATCCTATAAACATGTCAGCGGACAGATGCTATATTTTGCACCTGATTTAATACTAAACGAACAGAGGATGAAGGAATCATCATTCTATTCATTATGCCTTACCATGTGGCAGATCCCACAGGAGTTTGTGAAGCTTCAAGTTAGCCAAGAAGAGTTTCTCTGTATGAAAGTATTGCTACTTCTTAATACAATTCCTTTGGAAGGACTAAGAAGTCAAAACCAGTTTGAAGAAATGAGATCAAGCTACATTAGAGAGCTCATCAAGGCAATTGGTTTGAGGCAAAAAGGAGTCGTCTCTAGTTCACAGCGTTTCTACCAACTTACAAAGTTTCTTGATAATTTGCATGATCTTGTCAAACAACTTCACCTGTACTGCTTGAATACATTTATCCAGTCCCGGGCACTGAGTGTTGAATTTCCTGAAATGATGTCTGAAGTTATTGCTGCACAATTACCCAAAATTTTGGCAGGGATGGTGAAACATCTTCTCTTTCATAAAAAG
>PteropusAlecto
ATGACAGAGCTGAAGGCAAAGGCTTCCCAGGCTCCCCACGTGGCGGGGGGCGCGCCCTCCCCCCAGGATGGATCTCTTCTGCTGGGACGCCCCGTCACAGACCACTTCCAGGCGAGCCAGACCTCGGACGTCTCGCGGGTAGTCTCGGCCATACCCATCTCCGTGGACAGGCTGCTCTTCTCTCGGCCCTGCCAGGGACAGGACNNNCAAGACGAAAACACCCAGGATCAGAAGGCGCTGTCAGACGTGGAGGGGGTGTATCCCAGAGTTGAAGCTATAAGGGGTGCAGGAGGTGGCAGCTCTAGGCCACCAGAAAAGGACAGNNNNNNNNNNNNNNNNNNNNNGGACACTCTACTGGCACCCTCAGGTCCCGGACAGAGCCACGCCAGCCCTTCTACCTACGAGGCCACCAGCCCTTGGTGCCTGTTTAGCCCCGAACTTCCCGTAGAGCCTAGGGCTGCCCCTGGCACCCAGGGGGTGTTTCCCTCGCTCATGAACCGGCCAGAGGGCAAGGCTGGCGACAGCTCCGAGACGGCAGCTGCCTATAAAGTGCTGCCCAGGGGCCTGTCATCGTGCCGGCAGCTGCTGCCCTCGANNNCTGGGAGCCATCTCTGGCCTGGGGCCGCCGCGAAGCCGTGTCCGCAGCNNNNTGTGATGGAAGTGGAGGAAGAGGCTGACTACGAGTCCGAGGGCTCGGTGGGTCCANNNNNNNNNNNNNNNNNNCAGCCTCTGGGGGGCACGACGGCCGAAGGAGGANNNNNNGCTACCGCTCCTGGGGCGGCCGAAGGAGGTGTCGCCCTGGTTCCCAAGGAAGATGCCCGCTTTTCCAAGCCCAGGGTCGCCCTGGCGGAGCAAGACACGCCAGCGGCGCCTGGGCGCTCCTCGATGGCCACCATGGTGATGGATTTTATCCACGTGCCCATCCTGCCACTCAACTCGGCTTTCCTGGCCGCCCGCACCCGGAAGCTGCTGGAGGCGGAGAACTATGACGGTGGGGCCACGACTGTCAGCGCCTTTGCCCCGTCGCGGGGTTCATCCCCGGCCTCGTCGACGCCAGTCGCCGCCGGCGACTTCCAAGACTGCGCTTACGCGCCGGACGCCGAGGCCAAAGAGGACGCGTTCCCGCTCTATGGTGACTTCCAGCACCCCGCCCTGAAGATTAAGGAGGAGGAGGAAGGCGCCGAGGCGTCCGCGCGCTCCCCGCGGCGGTACCTGGTGACGGGTGCCAACCCCGCTGTCTTCTCGGATTTCCAGNNNNNNNNNNNNNNNNNNNNNNNNNNNNNNNNNNNNNNNNNCAGACCTGGGGAAGCGGCGGTGGCGATTGCATCCACCAGTTCCTCTGTCTCGTCCGCGTCCTCGTCGGGGTCGACCTTGGAGTGCATCCTGTACAAAGCAGAGGGCGCGACGCCCCAGCAGGGCGCGTTTGCCTCACCGCCCTGCAAGGCTGCGGGCGCGGGCTCCTGCCTGCTGCCACGGGACAGCCTGCCCTCCACCGCCTCANNNNNNNNNNNNNNNNGGGCGGCCCCTGCGCTCTACCCGCCGCTCGGCCTCAACGGGCTTCCGCAGCTCAGCTACCAGGCCGCGGTGCTCAAGGAGGGCCTGCCGCAGGTCTACTCGCCTTATCTCAACTACCTGAGGCCGGATTCAGAAGCCAGCCAGAGCCCACAGTACAGCTTCGACTCATTACCTCAGAAGATTTGTTTAATCTGTGGGGATGAAGCATCAGGCTGTCATTATGGTGTCCTTACCTGTGGGAGCTGTAAGGTCTTCTTTAAAAGGGCAATGGAAGGGCAGCATAATTATTTATGTGCTGGAAGAAACGACTGCATTGTTGATAAAATTCGCAGAAAAAACTGCCCAGCATGTCGCCTTAGAAAGTGCTGTCAGGCTGGCATGGTCCTTGGAGGTCGAAAGTTTAAAAAGTTCAATAAAGTCAGAGTTATGAGAGCACTAGATGCTGTTGCTCTCCCACAGCCAGTGGGCATTCAAAATGAAAGCCAAGCCCTAAGCCAGAGAATCACTTTTTCACCAAATCAAGACTCACAGTTGTTTCCCGCAATGATCAACCTGCTAATGAGCATTGAACCTGACATGATCTATGCAGGACATGACAACACCAAACTTTATACCTCCAGTTCTTTGCTGACAAATCTTAATCAGCTAGGCGAGAGACAACTTCTTTCAGTAGTCAAATGGTCTAAATTACTGCCAGGTTTTCGAAACTTACATATTGATGACCAAATAACTCTCATCCAATATTCTTGGATGAGCTTAATGGTATTTGGACTAGGATGGAGATCCTATAAACATGTCAGTGGGCAGATGCTATATTTTGCACCTGATCTAATACTAAATGAACAGCGGATGAAGGAATCATCATTCTATCCATTATGCCTTACCATGTGGCAGATCCCACAGGAGTTTGTGAAGCTCCAAATTAGCCAAGAAGAATTTCTCTGTATGAAAGTATTGCTACTTCTTAGTACAATTCCTTTGGAGGGACTAAGAAGTCAAAACCAGTTTGAAGAAATGAGATCAAACTACATTAGAGAGCTTATCAAGGCAATTGGTTTGAGGCAAAAAGCAGTTGTCTCTAGTTCACAGCGTTTTTATCAACTTACAAAGTTTCTTGATAACTTGCATGATCTTGTCAAACAACTTCATCTGTACTGCTTGAATACATTTATTCAGTCCCGGACACTGAGTGTTGAATTTCCAGAAATGATGTCTGAAGTTATTGCTGCACAATTACCCAAAATCTTGGCAGGGATGGTGAAACATCTTCAGTTTCATACAAAG
>PteropusVampyrus
ATGACAGAGCTGAAGGCAAAGGCTTCCCAGGCTCCCCACGTGGCGGGGGGCGCGCCCTCCCCCCAGGATGGATCTCTTCTGCTGGGACGCCCCGTCACAGACCACCTCCAGGCGAGCCAGACCTCGGACGTCTCGCGGGTAGTCTCGGCCATACCCATCTCCGTGGACAGGCTGCTCTTCTCTCGGCCCTGCCAGGGACAGGACNNNCAAGACGAAAAGACCCAGGATCAGAAGGCGCTGTCAGACGTGGAGGGGGTGTATCCCAGAGTTGAAGCTATAAGGGGTGCAGGAGGTGGCAGCTCTAGGCCACCAGAAAAGGACAGNNNNNNNNNNNNNNNNNNNNNGGACACTCTACTGGCACCCTCAGGTCCCGGACAGAGCCACGCCAGCCCTTCTACCTACGAGGCCACCAGCCCTTGGTGCCTGTTTAGCCCCGAACTTCCCGTAGAGCCTAGGGCTGCCCCTGGCACCCAGGGGGTGTTTCCCTCGCTCATGAACCGGCCAGAGGGCAAGGCTGGCGACAGCTCCGAGACGGCAGCTGCCTATAAAGTGCTGCCCAGGGGCCTGTCATCGTGCCGGCAGCTGCTGCCCTCGANNNCTGGGAGCCATCTCTGGCCTGGGGCCGCCGCGAAGCCGTGTCCGCAGCNNNNTGTGATGGAAGTGGAGGAAGAGGATGACTACGAGTCCGAGGGCTCGGTGGGTCCANNNNNNNNNNNNNNNNNNCAGCCTCTGGGGGGCACGACGGCCGAAGGAGGANNNNNNGCTACCGCTCCTGGGGCGGCCGAAGGAGGTGTCGCCCTGGTTGCCAAGGAAGATGCCCGCTTTTCCAAGCCCAGGGTCGCCCTGGCGGAGCAAGACACGCCAGCGGCGCCTGGGCGCTCCCCGATGGCCACCATGGTGATGGATTTTATCCACGTGCCCATCCTGCCACTCAACTCGGCTTTCCTGGCCGCCCGCACCCGGAAGCTGCTGGAGGCGGAGAACTATGACGGTGGGGCCACGACTGTCAGCGCCTTTGCCCCGTCGCGGGGTTCATCCCCGGCCTCGTCGACGCCAGTCGCCGCCGGCGACTTCCAAGACTGCGCTTACGCGCCGGACGCCGAGGCCAAAGAGGACGCGTTCCCGCTCTATGGTGACTTCCAGCACCCCGCCCTGAAGATTAAGGAGGAGGAGGAAGGCGCCGAGGCGTCCGCGCGCTCCCCGCGGCGGTACCTGGTGACGGGTGCCAACCCCGCTGTCTTCTCGGATTTCCAGCTGGNNNNNNNNNNNNNNNNNNCTCCAAGAGCGTCGTCTTCCAGACCTGGGGAAGCGGCGGTGGCGATTGCATCCACCAGTTCCTCTGTCTCGTCCGCGTCCTCGTCGGGGTCGACCTTGGAGTGCATCCTGTACAAAGCAGAGGGCGCGACGCCCCAGCAGGGCGCGTTTGCCTCACCGCCCTGCAAGGCTGCGGGCGCGGGCTCCTGCCTGCTGCCACGGGACAGCCTGCCCTCCACCGCCTCANNNNNNNNNNNNNNNNGGGCGGCCCCTGCGCTCTACCCGCCGCTCGGCCTCAGCGGGCTTCCGCAGCTCAGCTACCAGGCCGCGGTGCTCAAGGAGGGCCTGCCGCAGGTCTACTCGCCTTATCTCAACTACCTGAGGCCGGATTCAGAAGCCAGCCAGAGCCCACAGTACAGCTTCGACTCATTACCTCAGAAGATTTGTTTAATCTGTGGGGATGAAGCATCAGGCTGTCATTATGGTGTCCTTACCTGTGGGAGCTGTAAGGTCTTCTTTAAAAGGGCAATGGAAGGGCAGCATAATTATTTATGTGCTGGAAGAAACGACTGCATCGTTGATAAAATTCGCAGAAAAAACTGCCCAGCATGTCGCCTTAGAAAGTGCTGTCAGGCTGGCATGGTCCTTGGNNNNNNNNNNNNNNNNNNNNNNNNNNNNNNNNNNNNNNNNNNNNNNNNNNNNNNNNNNNNNNNNNNNNNNNNNNNNNNNNNNNNNNNNNNNNNNNNNNNNNNNNNNNNNNNNNNNNNNNNNNNNNNNNNNNNNNNNNNNNNNNNNNNNNNNNNNNNNNNNNNNNNNNNNNNNNNNNNNNNNNNNNNNNNNNNNNNNNNNNNNNNNNNNNNNNNNNNNNNNNNNNNNNNNNNNNNNNNNNNNNNNNNNNNNNNNNNNNNNNNNNNNNNNNNNNNNNNNNNNNNNNNNNNNNNNNNNNNNNNNNNNNNNNNNTTTCGAAACTTACATATTGATGACCAAATAACTCTCATCCAATATTCTTGGATGAGCTTAATGGTTTTTGGACTAGGATGGAGATCCTATAAACATGTCAGTGGGCAGATGCTATATTTTGCACCTGATCTAATACTAAATGAACAGCGGATGAAGGAATCATCATTCTATCCATTATGCCTTACCATGTGGCAGATCCCACAGGAGTTTGTGAAGCTCCAAATTAGCCAAGAAGAATTTCTCTGTATGAAAGTATTGCTACTTCTTAGTACAATTCCTTTGGAGGGACTAAGAAGTCAAAACCAGTTTGAAGAAATGAGATCAAACTACATTAGAGAGCTTATCAAGGCAATTGGTTTGAGGCAAAAAGCAGTTGTCTCTAGTTCACAGCGTTTTTATCAACTTACAAAGTTTCTTGATAATTTGCATGATCTTGTCAAACAACTTCATCTGTACTGCTTGAATACATTTATTCAGTCCCGGACACTGAGTGTTGAATTTCCAGAAATGATGTCTGAAGTTATTGCTGCACAATTACCCAAAATCTTGGCAGGGATGGTGAAACATCTTCAGTTTCATACAAAG
>EquusPrzewalskii
ATGACAGAGCTGAAAGCAAAGGATCCCAGGGCTCCCCACGTGGCGGGCGGTGCGCCCTCTCCCCAGGTCGGATCCCCTCGGCTGGGACGTCCAGACGCTGGCCCCTTCCAGGAGAGCCAGCCCTCCGACGCCTCGTCCGTGGTCTCGGCCATCCCCATCTCCCTGGACGGGCTGCTCTTCCCTCGGCCCTGCCAGGGACAGGACNNNCGGGACGGAAAGACGCAGGCCCAGCAGTCGCTGTCAGAAGTGGAGGGGGCGTATCCCAGAGTTGAAGCCACAGGGGCTGCAGGAGGTGGCAGCTCTAGACCCCCAGAAAAGGACAGNNNNNNNNNNNNNNNNNNNNNGGACACGCTACTGGCGCCCTCAGATCCGGGGCAAAGCCACGCCAGCCCTCCCACCTGCGAGGCCACCAGCCCTTGGTGCCTTTTTGGCCAGGAGCATCCTGAAGATCCCCGATCTGCCCCCTCCACCCAGGGGGTGTTGCCCCCGCTCATGAGCCGGCCCCAGGGCAAGGCTGGCGACAGCTCTGGGACGGCAGCTGCCCATAAAATACTGTCCAGGGGCTTGTCACCGTCCCGGCAGCTGCTGCCCCGGANNNCTGGGAGCCCTCGATGGCCTGGGGCCGCAGTGAAGCCGTCTCCGCAGCNNNNAGTGGTGGAGATGGAGGGGGAGGATGGCTCCGAGTCCGAGGACTCCGTGGGTCCGNNNNNNNNNNNNNNNNNNCGGCCTCTGGGAGGCACGGCGGCCGGAGGAGAANNNNNNGCCACGGCTCCTGGGGTGGCCGCAGGAGGCGTCGCCCTGGTCCCCAAGGAAGATGCCCGCTTCTCGGCGCCCCGGGTTGCTCTGGCGGAACAGGACGCGCCACCGGCGCCCGGGCGCTCCCCGCTGGCCACCACGGTGATGGATTTTATCCACTTGCCCATCCTGCCGCTCAACTCGGCCTTCCTGGCCGCCCGCACCCGGCAGCTGCTAGAGGGGGAGAGCTATGACGGCGGGGCCCCGGCTGTCAGCGCCTTTNNNNNNCCGCGGGGCTCGCCCTCGGCCTCGGCCACCCTGGTGGCCACCAGCGACTTCCCCGACTGCGCGTACCCACCCGACGCCGAGCCCAAGGAGGACGCGTTCCCGTTCTACGGCGACTTCCAGTCGCCCGCCCTGAAGATCAAGGAGGAGGAGGAAGGCGCCGAGGCCGCCGCGCGCTCCCCGCGGCCGTACCTGGTGGCGAGCGCCAATCCCGCTATCTTCACCGAGTTCCCGCTAGNNNNNNNNNNNNNNNTNNCTCAGCGCGCGCCGTCGTCCAGACCCGGGGAATCGGCCGCGGCGGCCGCCCCCCCGAGTACCTCCGTCTCGTCCGCCTCCTCGTCGGGGTCGACCCTGGAGTGCATTCTGTACAAGGCGGAGGGCGCGGCGCCCCAGCAAGGCCCGTTTGCGCCGCCGCCCTGCAAGGCGCCGGGCGCGGGCGCCTGCCTGCTGCCGCGGGACGCCCTGCCCTCCACCTCGGCCNNNNNNNNNNNNNNNNNNNNNNNNNNNNNGCTTTACCCGCCGCTCGGCCTCAACGGGCTCCCGCAGCTCGGCTACCAGGCCGCCGTGCTCAAGGAGGGCCTGCCGCAGGTCTACCCGCCCTATCTCAACTACCTGAGGCCGGATTCAGAAGCCAGCCAGAGCCCACAGTACAGCTTCGAGTCATTACCTCAGAAGATTTGTTTAATCTGTGGGGATGAAGCATCAGGCTGTCATTATGGTGTCCTTACCTGTGGGAGCTGTAAGGTCTTCTTTAAAAGGGCAATGGAAGGGCAACATAACTATTTATGTGCCGGAAGAAATGACTGCATTGTTGATAAAATCCGCAGAAAAAACTGCCCAGCATGTCGCCTTAGAAAGTGCTGTCAGGCTGGCATGGTCCTTGGAGGTCGAAAGTTTAAAAAGTTCAATAAAGTGCGAGTTATGAGAGCACTAGATGCTGTCACTCTCCCACAGCCGGTGGGCATTCCAAATGAAAGCCAACCCCTATGCCAGAGAATCTCTTTTTCACCAAATCAGGATATACAGTTGATGCCCCCACTGATCAACCTGCTAATGAGCATTGAACCAGACATGATCTATGCAGGACATGACAACACCAAACCTGATACCTCCAGTTCTTTGTTGACATGTCTTAATCAACTAGCCGAGAGACAACTTCTTTCAGTAGTCAAGTGGTCTAAATCACTGCCAGGTTTTCGAAAGTTACATATTGATGACCAGATAACTCTTATCCAGTATTCTTGGATGAGCTTAATGGTATTTGGACTAGGATGGAGATCCTATAAACATGTCAGTGGACAGATGCTGTATTTTGCACCTGATCTAGTACTAAATGAACAGCGGATGAAGGAATCATCATTATATTCATTATGCCTTACCATGTGGCAGATCCCACAGGAGTTTGTGAAGCTTCAAGTTAGCCAAGAAGAGTTCCTCTGTATGAAAGTATTGTTACTTCTTAATACAATTCCTTTGGAAGGACTAAGAAGTCAAAACCAGTTTGAAGAGATGAGATCAAACTACATTAGAGAGCTCATCAAGGCGATTGGTTTGAGGCAAAAAGGAGTTGTTTCTAGTTCACAGCGTTTCTACCAACTTACAAAATTTCTTGATACCTTGCATGATCTTGTCAAACAGCTTCATCTGTATTGCTTAAATACGTTTATCCAGTCTCGGGCACTGAGTGTTGAATTTCCAGAAATGATGACTGAAGTTATTGCTGCACAATTACCAAAAATCTTGGCAGGGATGGTGAAACCTCTTCTCTTTCATAAAAAG
>OrcinusOrca
ATGACTGAGCGGAAGGCAAAGGATCCCCGGGCTCCCCACGTGGCGGGCAGAGCGCCCTCCCCACAGGTCGGATCCCCTCTGCTGGGACGCCGGGACACAGGCCCCTTTCAGGCGAGCGAGATCTCGGACGCGTCACCTACTGCCTCGGTCATACCCCTCTCCCTGGACGGGCTGCTCTTCCCTCGGCCCTGCCAGGGTCAGGACNNNCCAGACGGAAAGACTCAGGACCAGCAGTCGCTGTCAGACGTGGAGGGGGCGTATTCCAGAGTTGAAGCCACAGAGGGTGCTGGAGGTGGCACCTCTAGACCCCCAGAAAAGGACAGNNNNNNNNNNNNNNNNNNNNNGGACACGCTACTGGCGCCCTCGGGTCCTGGGCAGAGCCACGCCAGCCCGCCCGTCTGCGAGGCCACCAGCCCTTGGTGCCTCTTTAGCCCTGAGCTTCCCCAAGACGCCCGGGCTGCCCCTGTCACCCAGGGGGTATTGCCCCCGCTCATGAGCCGACCAGAAGGCAAGTCTGGTGACAGCTCCGGGACGGCAGCTGCCCAGAAAGTGCTGCCCAGGGGCCTGGCACCGTCCCGGCAGCTGCTGCCCCCGANNNCCGGGAGCCATCACTGGCCCGGGGCCGCAGTGAAGCCCTCTCCGCAGCNNNNTGTGGTGGAGGTGGAGGAGGAGGATGGGTCCGAGTCCGAGGGCTCCGTGGGTCCANNNNNNNNNNNNNNNNNNCGGCCTGCGGGAGGCCCAGCGGCCGGAGGAGGANNNNNNGCCGCTGCTCCAGGGTCGGCCGCAGGAGGCGTCGCCCTGGTCCCCAAGGAAGATTCCCGCTTCACGGCGCCCAGGGTCGCCCTGGCGGAGCACGACGCGCCAGCGGCGCCCGGGCGCTCCCCGCTGGCCACTACGGTGATGGATTTTATCCACGTGCCCATCCTGCCGCTCAACTCAGCCTTCCTGGCCGCCCGCACCCGGCAGCTGCTAGAGGGGGATAACTATGACGGCGGGGCCGCGGCAGTCAGCGCCTTTGCCCCGCCGCGGGGCCCGCCCTCGGCCTCGTCCGCCCAGGTCGCGGCCGGCGACTTCCCCGACTGCGCGTACCAGCCCGACGCCGAGCCCAAGGACGACGCATTCCCGCTCTATGGAGAATTCCAGCCGCCCGCCCTGAAGATCAAGGAGGAAGAGGAAGGCGCCGAGGCCGCCGCGCGCTCCCCGCGGCCGTACCTGGTGGCGGGTGCCAACCCCGCCGTCTTCCCGGATTTCCCGCTGGNNNNNNNNNNNNNNNTNNCTACGCGAGCGCCGTCGTCAAGACCCGGGGAAGGGGCGGCCGCCGCCGCACCTGTCGGTGCGTCTGTCTCGTCCGCGTCCTCGTCGGGCTCGACCCTGGAGTGCATCCTGTACAAGGCGGAGAGCGCGCCGCCCCAGCAGGGCGCGTTCGCCCCGCCACCCTGCAAGGGGCCGGGCGCGGGCGCCTGCCTGCTGCCGCGGGACGGCCTGCCGTCCACCGCCGCCNNNNNNNNNNNNNNNNGGGCGGCCCCAGCGCTCTACCCGCCGCTCGGCCTCAACGGGCTCCCGCAGCTCGGCTACCAGGCCGCGGTGCTCAAGGAGGGCCTGCCGCAGGTCTACCAGCCCTATCTCAACTACCTGAGGCCGGATTCAGAAGCCAGCCAGAGCCCACAGTACAGCTTCGAGTCATTACCTCAGAAGATTTGTTTAATCTGTGGGGATGAAGCATCAGGCTGTCATTATGGTGTCCTTACCTGTGGGAGCTGTAAGGTCTTCTTTAAAAGGGCAATGGAAGGGCAGCATAACTACTTATGTGCTGGAAGAAACGACTGCATTGTTGATAAAATCCGCAGAAAAAACTGCCCAGCATGTCGCCTTAGAAAGTGCTGTCAGGCTGGCATGGTTCTTGGAGGTCGAAAGTTTAAAAAGTTCAATAAAGTTAGAGTTATGAGAGCACTAGATGCCGTTGCTCTCTCACAGCCGGTGGGCATTCCAAATGAAAGCCAAGCCCTAAGCCAGAGAATCACTTTTTCACCAAATCAAGACTTACAGTTGGTCCCCCCACTGATCAACTTGCTCATGAGCATTGAACCAGATGTGGTCTATGCAGGACACGACAACACCAAACCTGATACCTCCAGTTCTTTGCTGACAAGTCTGAATCAGCTAGGCGAGAGACAACTTCTTTCAGTAGTCAAGTGGTCTAAGTTACTGCCAGGTTTTCGAAACTTACATATTGATGACCAGATAACTCTCATCCAGTATTCTTGGATGAGCTTAATGGTATTTGGACTAGGATGGAGATCTTATAAGCATGTCAGTGGACAGATGCTGTATTTTGCACCTGATCTAATACTAAATGAACAGCGGATGAAGGAATCATCATTCTATTCATTATGCCTTACCATGTGGCAGATCCCACAGGAGTTTGTGAAGCTTCAAGTTAGCCAAGAAGAGTTCCTCTGTATGAAAGTATTGCTACTTCTTAATACAATTCCTTTGGAAGGACTAAGAAGTCAAAGCCAGTTTGAAGAGATGAGATCAAGCTACATTAGAGAGCTCATCAAGGCAATTGGTTTGAGGCAAAAAGGAGTTGTCCCTAGCTCACAGCGTTTCTACCAACTTACAAAACTTCTTGATAACTTGCATGATCTTGTCAAACAACTTCATCTGTACTGCTTGAATACATTTATCCAGTCCCGGGCACTGAGTGTTGAATTTCCAGAAATGATGTCTGAGGTTATTGCTGCACAATTACCCAAGATCTTGGCAGGGATGGTGAAACCTCTTCTCTTTCATAAAAAG
>TursiopsTruncatus
ATGACTGAGCGGAAGGCAAAGGATCCCCGGGCTCCCCACGTGGCGGGCAGAGCGCCCTCCCCACAGGTCGGATCCCCTCTGCTGGGACGCCGGGACACAGGCCCCTTTCAGGCGAGCGAGATCTCGGACGCGTCACCTACTGCCTCGGTCATACCCCTCTCCCTGGACGGGCTGCTCTTCCCTCGGCCCTGCCAGGGTCAGGACNNNCCAGACGGGAAGACTCAGGACCAGCAGTCGCTGTCAGACGTGGAGGGGGCGTATTCCAGAGTTGAAGCCACAGAGGGTGCTGGAGGTGGCACCTCTAGACCCCCAGAAAAGGACAGNNNNNNNNNNNNNNNNNNNNNGGACACGCTACTGGCGCCCTCGGGTCCTGGGCAGAGCCACGCCAGCCCGCCCGTCTGCGAGGCCACCAGTCCTTGGTGCCTCTTTAGCCCCGAGCTTCCCCAAGACGCCCGGGCTGCCCCTGTCACCCAGGGGGTATTGCCCCCGCTCATGAGCCGACCAGAAGGCAAGTCTGGTGACAGCTCCGGGACGGCAGCTGCCCAGAAAGTGCTGCCCAGGGGCCTGGCACCGTCCCGGCAGCTGCTGCCCCCGANNNCCGGGAGCCATCACTGGCCCGGGGCCGCAGTGAAGCCCTCTCCGCAGCNNNNTGTGGTGGAGGTGGAGGAGGAGGATGGCTCCGAGTCCGAGGGGTCCGTGGGTCCANNNNNNNNNNNNNNNNNNCGGCCTGCGGGAGGCCCAGCAGCCGGAGGAGGANNNNNNGCCGCTGCTCCAGGGTCGGCCGCAGGAGGCGTCGCCCTGGTCCCCAAGGAAGATTCCCGCTTCACGGCGCCCAGGGTCGCCCTGGCGGAGCACGACGCGCCAGCGGCGCCCGGGCGCTCCCCGCTGGCCACTACGGTGATGGATTTTATCCACGTGCCCATCCTGCCGCTCAACTCAGCCTTCCTGGCCGCCCGCACCCGGCAGCTGCTAGAGGGGGATAACTATGACGGCGGGGCCGCGGCAGTCAGCGCCTTTGCCCCGCCGCGGGGCCCGCCCTCGGCCTCGTCCGCCCAGGTCGCGGCCGGCGACTTCCCCGACTGCGCGTACCAGCCCGACGCCGAGCCCAAGGACGACGCATTCCCGCTCTATGGAGACTTCCAGCCGCCCGCCCTGAAGATCAAGGAGGAAGAGGAAGGCGCCGAGGCCGCCGCGCGTTCCCCGCGGCCGTACCTGGTGGCGGGTGCCAACCCCGCCGTCTTCCCGGATTTCCCGCTGGNNNNNNNNNNNNNNNTNNCTACGCGAGCGCCGTCGTCAAGACCCGGGGAAGGGGCGGCCGCCGCCGCACCTGTCGGTGCGTCTGTCTCGTCCGCGTCCTCGTCGGGCTCGACCCTGGAGTGCATCCTGTACAAGGCGGAGAGCGCGCCGCCCCAGCAGGGCGCGTTCGCCCCACCACCCTGCAAGGGGCCGGGCGCGGGCGCCTGCCTGCTACCGCGGGACGGCCTGCCGTCCACCGCCGCCNNNNNNNNNNNNNNNNGGGCGGCCCCAGCGCTCTACCCGCCGCTCGGCCTCAACGGGCTCCCGCAGCTCGGCTACCAGGCCGCGGTGCTCAAGGAGGGCCTGCCGCAGGTCTACCAGCCCTATCTCAACTACCTGAGGCCGGATTCAGAAGCCAGCCAGAGCCCACAGTACAGCTTCGAGTCATTACCTCAGAAGATTTGTTTAATCTGTGGGGATGAAGCATCAGGCTGTCATTATGGTGTCCTTACCTGTGGGAGCTGTAAGGTCTTCTTTAAAAGGGCAATGGAAGGGCAGCATAACTACTTATGTGCTGGAAGAAACGACTGCATTGTTGATAAAATCCGCAGAAAAAACTGCCCAGCATGTCGCCTTAGAAAGTGCTGTCAGGCTGGCATGGTTCTTGGAGGTCGAAAGTTTAAAAAGTTCAATAAAGTTAGAGTTATGAGAGCACTAGATGCCGTTGCTCTCTCACAGCCGGTGGGCATTCCAAATGAAAGCCAAGCCCTAAGCCAGAGAATCACTTTTTCACCAAATCAAGACTTACAGTTGGTCCCCCCACTGATCAACTTGCTCATGAGCATTGAACCAGATGTGGTCTATGCAGGACACGACAACACCAAACCTGATACCTCCAGTTCTTTGCTGACAAGTCTGAATCAGCTAGGCGAGAGACAACTTCTTTCAGTAGTCAAGTGGTCTAAGTTACTGCCAGGTTTTCGAAACTTACATATTGATGACCAGATAACTCTCATCCAGTATTCTTGGATGAGCTTAATGGTATTTGGACTAGGATGGAGATCTTATAAGCATGTCAGTGGACAGATGCTGTATTTTGCACCTGATCTAATACTAAATGAACAGCGGATGAAGGAATCATCATTCTATTCATTATGCCTTACCATGTGGCAGATCCCACAGGAGTTTGTGAAGCTTCAAGTTAGCCAAGAAGAGTTCCTCTGTATGAAAGTATTGCTACTTCTTAATACAATTCCTTTGGAAGGACTAAGAAGTCAAAGCCAGTTTGAAGAGATGAGATCAAGCTACATTAGAGAGCTCATCAAGGCAATTGGTTTGAGGCAAAAAGGAGTTGTCCCTAGCTCACAGCGTTTCTACCAACTTACAAAACTTCTTGATAACTTGCATGATCTTGTCAAACAACTTCATCTGTACTGCTTGAATACATTTATCCAGTCCCGGGCACTGAGTGTTGAATTTCCAGAAATGATGTCTGAGGTTATTGCTGCACAATTACCCAAGATCTTGGCAGGGATGGTGAAACCTCTTCTCTTTCATAAAAAG
>SusScrofa
ATGACTGAGCTGAAGGCAAAGGATCCCCGGGCTCCCCACGTGGCGGGCAGAGCGCCCTCCCCCCAGCTCGGGACNNNNNNGCTGGGACGCCCAGACACAGGCCCCTTTCAGGCGAGCCAGACCTCGGAAGCGTCGCCCGCAGCCTCGGCCATACCCCTCTCCCTGGACGGGCTACTCTTCCCTGGGCCCTGCCAGGGACAGGAANNNCCAGACGGGAAGACGCAGGACCAGCAGTCGCTGTCAGACGTGGAGGGGGCGTATCCCACAGTTGAAGCTACAGAGGGTGCTGGAGGTGGCAGCTCTAGACCCTCGGAAAAAGACACNNNNNNNNNNNNNNNNNNNNNGGACACGCTACTAGCGCCCTCAGGTCCCGGGCAGAGCCACGCCAGCCCTCCCGCCTGCGAAGCCACCAGCCCTTGGTGCTTGTTTGGCTCTGAGCTTCCCCAGGACGCTCGGGTTGCCCCTTCCACCCAGGGAGTATTGCCCCTGCTCATGAGCCGGCCAGAGGGCAAGGCTGGCGACAGCTCCGGGACGGCAGCCGCCCATAAAGTGCTATCCAGGGGTCTGGCACCGTCCCGGCAGCTGCTGCCCTCGANNNCCGGGAGCCATCACTGGCCGGCGGCCGCAGTGAAGCCCTCTCCGCAGCNNNNCGTGGTGGAGGTGGAGGAGGAGGATGACTCCGAGTCCGAGGGCTCCATGGTTCCANNNNNNNNNNNNNNNNNNCGGCCTGCAGGAGGCACGGCTGCCGGAACAGGANNNNNNACCGGTGCTCCTGGGACGGCCGCAGGAGGCGTCGCCCTGGTCCCCAAGGAAGATGCCCGCTTCTCGGCGCCCAGGGGCGCCCTGGCGGAGCACGATGCGTCAGGGGCGCCCGGGCGCTCCCCTCTGGCCACTACGGTGATGGATTTTATCCACGTGCCCATCCTGCCGCTCAACACGGCCTTTCTGGCCGCCCGCACCCGGCAACTGCTAGAGGGGGATAACTATGACGGCGGGGCCCCGGCTGTCAGCGCCTTTGCACCGCCGCGGGGCTCGCCCTCGGCCCCGTCCGCCTCCGTCACCGCCGGCGACTTCCCCGACTGCGCGTACTCTGCAGACGACGAGCCCAAGGACGACGCATTCCCGCTCTATGGCGACTTCCAGCCGCCCGCCCTGAAGATCAAGGAAGAGGAGGAAGGCGCCGAGGCCGCCGCGCGCTCTCCGCGGTCGTACCTGGTGGCGGGTGCCAACCCTGCCGTCTTCCCGGATTTTCCGCTGGNNNNNNNNNNNNNNNTNNCTCCGCGAGNNNNNTCGTCCAGACCTGGGGAAGCCTCGGCGGCGGTCGCACCCACCAGTGCCTCGGTATCGTCGGCGTCCTCGTCGGGGTCGGCCTTGGAGTGCATGTTGTATAAGGCGGAGGGCGCGCCGCCCCAACAGGGCCCGTTCCCGCCTCCGCCCTGCAAGCCGCCGAGCGCCGGCGCCTGCCTGCTGCCGCGGGACAGCCTGCCGTCCACCGCCGCCNNNNNNNNNNNNNNNNGGGCGGCTCCTGCGCTCTACCAGCCGCTTGGCCTTAACGGGCTCCCGCAGCTCGGCTACCAGGCCGCGGTACTCAAGGAGGGCCTGCCGCAGGTGTACCAGCCCTATCTCAACTACCTGAGGCCGGATTCAGAAGCCAGCCAGAGCCCACAGTACAGCTTCGAGTCATTACCTCAGAAGATTTGTTTAATCTGTGGGGATGAAGCATCAGGCTGTCATTATGGTGTCCTTACCTGTGGGAGCTGTAAGGTCTTCTTTAAAAGGGCAATGGAAGGGCAGCACAACTACTTATGTGCTGGAAGAAACGACTGCATTGTTGATAAAATCCGCAGAAAAAACTGCCCAGCTTGTCGCCTTAGAAAGTGCTGTCAGGCTGGCATGGTCCTTGGAGGTCGAAAGTTTAAAAAGTTCAATAAAGTTAGAGTTATGAGAGCACTAGATGCCGTTGCTCTCCCACAGTCGGGGGGCATTCCAAATGAAAGTCAGGCCCTAAGCCAGAGAATCACTTTTTCACCAAATCAAGACTTACAGCTGATCCCCCCGTTGATCAACTTGCTCATGAGCATTGAACCAGATGTGGTCTATGCAGGACATGACAACACCAAACCCGACACTTCGAGTTCTTTGCTGACAAGTCTGAATCAGCTGGGTGAAAGACAACTTCTTTCAGTAGTCAAGTGGTCTAAGTCACTGCCAGGTTTTCGAAACTTACATATTGATGACCAAATAACTCTCATCCAGTATTCCTGGATGAGCTTAATGGTATTTGGACTAGGATGGAGATCCTATAAACATGTCAGTGGACAGATGCTTTATTTTGCACCTGATCTAATACTAAATGAACAGCGGATGAAGGAATCATCATTCTATTCATTATGCCTTACCATGTGGCAGATCCCACAGGAGTTTGTGAAGCTTCAAGTTAGCCAAGAAGAGTTTCTCTGTATGAAAGTATTGCTACTTCTTAATACAATTCCTTTGGAAGGACTAAGAAGTCAAAACCAGTTTGAAGAGATGAGATCAAGCTACATTAGAGAGCTCATCAAGGCAATTGGTTTGAGACAAAAAGGAGTCGTCCCTAGCTCACAGCGTTTCTACCAGCTTACAAAACTTCTTGATAACTTGCATGATCTTGTCAAACAACTTCATCTGTACTGCTTGAATACATTTATCCAGTCCCGGGCACTGAGTGTTGAATTTCCAGAAATGATGTCTGAGGTTATTGCTGCACAATTACCCAAGATCTTGGCAGGGATGGTGAAACCCCTTCTCTTTCATAAAAAG
>CamelusDromedarius
ATGACTGAGCTGAAGGCAAAGGATCCCCGGGCTCCCCACGTGGCGGGCAGAGCGCCCTCTCCCCAGGACGGATCCCCTCTGCTGGGACGCCCGGACACAGGCCCCTATCAGGCCAGGCAGGCTTCGGACGCGTCGCCCGCAGCCTCGGCCATACCCATCTCCCTGGACGGGCTGCTCTTCCCTCGGCCCTGCCAGGGACAGGACNNNCCGGACGGGAAGACTCAGGCCCAGCAGTCGTTGTCAGACGTGGAGGGGGCCTATCCCAGAGTTGCAGCCACAGAGGGTGCTGGAGGTGGTAGCTCTGGACCCCCAGAAAAGGACAGNNNNNNNNNNNNNNNNNNNNNGGACACCCTCCTGGCGCCCTCAGGTCCGGGGCAGAGCCACACTAGCCCCCCTGTCTGCGAGGCGACCAGCCCTTGGTGCCTGTTTGGCCCCGAGCTTCCCCCAGACGCCCGGGCTGCCCCTGCCACCCAGGGGATATTGACCCCGCTCATGAGCCGGCCAGAGGACAAGGATGGCGACAGCCCCGGGATGGCTCCTGCCCATAAAGTGCTGCCCAGGGGCCTGGCACCGTCCCGGCAGCTGCTGCCCCCGANNNCCGGAAGCCATCACTGGGCCGTGGCCGCAGTGAAGCCCTCTCCGCAGCNNNNTGTGGTGGAGGTGGAGGAGGAGGATGGCTCCGAGTCCGAGAGCTCCGTGGGTCCGNNNNNNNNNNNNNNNNNNCGGCCTGCGGGAGGCACGGTGGCCNNNNNNNNNNNNNNNGCCGGTACTCCTGGGACCGCTGCGGNNGGCCTCAACGGGCTCCCGCAGCTCGGCTACCAGACCGCGGTGCTGAAGGAGGGCCTGCCGCAGGTCTACNNNNNNNNNNNNNNNNNNNNNNNNNNNNNNNNNNNNNNNNNNNNNNNNNNNNNNNNNNNNNNNNNNNNNNNNNNNNNNNNNNNNNNNNNNNNNNNNNNNNNNNNNNNNNNNNNNNNNNNNNNNNNNNNNNNNNNNNNNNNNNNNNNNNNNNNNNNNNNNNNNNNNNNNNNNNNNNNNNNNNNNNNNNNNNNNNNNNNNNNNNNNNNNNNNNNNNNNNNNNNNNNNNNNNNNNNNNNNNNNNNNNNNNNNNNNNNNNNNNNNNNNNNNNNNNNNNNNNNNNNNNNNNNNNNNNNNNNNNNNNNNNNNNNNNNNNNNNNNNNNNNNNNNNNNNNNNNNNNNNNNNNNNNNNNNNNNNNNNNNNNNNNNNNNNNNNNNNNNNNNNNNNNNNNNNNNNNNNNNNNNNNNNNNNNNNNNNNNNNNNNNNNNNNNNNNNNNNNNNNNNNNNNNNNNNNNNNNNNNNNNNNNNNNNNNNNNNNNNNNNNNNNNNNNNNNNNNNNNNNNNNNNNNNNNNNNNNNNNNNNNNNNNNNNNNNNNNNNNNNNNNNNNNNNNNNNNNNNNNNNNNNNNNNNNNNNNNNNNNNNNNNNNNNNNNNNNNNNNNNNNNNNNNNNNNNNNNNNNNNNNNNNNNNNNNNNNNNNNNNNNNNNNNNNNNNNNNNNNNNNNNNNNNNNNNNNNNNNNNNNNNNNNNNNNNNNNNNNNNNNNNNNNNNNNNNNNNNNNNNNNNNNNNNNNNNNNNNNNNNNNNNNNNNNNNNNNNNNNNNNNNNNNNCAACTACCTGAGGCCGGATTCAGAAGCCAGCCAGAGCCCACAGTACAGCTTCGAGTCATTACCTCAGAAGATTTGTTTAATCTGTGGGGATGAAGCATCAGGCTGTCACTATGGTGTCCTCACCTGTGGGAGCTGTAAGGTCTTCTTTAAAAGGGCAATGGAAGGGCAGCATAACTATTTGTGTGCTGGAAGAAATGACTGCATTGTTGATAAAATTCGTAGAAAAAACTGCCCGGCATGTCGCCTTAGAAAGTGTTGTCAAGCCGGCATGGTCCTTGGAGGTCGAAAGTTTAAAAAGTTTAATAAAGTTAGAGTTATGAGAGCCCTGGATGCTGTTGCTCTCCCACAGCCGGTGAGCATTCCAAATGANNNNNNNNNNNNNNNNNNGAGAATCACTTTTTCACCAAATCAAGATTTACAGTTGGTCCCCCCACTAATCAACCTGCTCATGAGCATTGAACCAGACGTGGTCTATGCGGGACATGACAACACCAAACCTGACACCTCCAGTTCCTTGCTGACCAGTCTGAATCAGCTCTGCGAGAGGCAACTCCTTTCAGTAGTCAAGTGGTCTAAATCACTGCCAGGGTTTCGAAACTTACATATTGATGACCAGATAACCCTCATCCAGTACTCTTGGATGAGCTTAATGGTGTTTGCACTAGGATGGAGGTCCTATAAACATGTCAGTGGACAGATGCTGTATTTTGCACCCGATCTAATACTAAATGAACAGCGGATGAAGGAATCATCATTCTACTCATTATGCCTTACCATGTGGCAGATCCCACAGGAGTTTGTGAAGCTTCAAGTTAGCCAAGAAGAGTTCCTCTGTATGAAAGTATTGCTACTTCTTAATACAATTCCTTTGGAAGGACTCAGAAGTCAAAGCCAGTTTGAAGAGATGAGATCAAGCTACATTAGAGAGCTCATCAAGGCAATTGGTTTGAGGCAGAAAGGTGTTGTCCTGAGTTCACAGCGTTTCTACCAACTTACAAAACTTCTTGATAACTTGCATGATCTTGTCAAACAGCTTCATCTTTACTGCTTGAATACGTTTATCCAGTCCCGGGCACTGAGTGTTGAATTTCCAGAAATGATGTCTGAGGTTATTGCCGCCCAGTTACCCAAGATCTTGGCAGGGATGGTGAAACCTCTTCTCTTTCATAAAAAG
>CamelusFerus
ATGACTGAGCTGAAGGCAAAGGATCCCCGGGCTCCCCACGTGGCGGGCAGAGCGCCCTCTCCCCAGGACGGATCCCCTCTGCTGGGACGCCCGGACACAGGCCCCTATCAGGCCAGGCAGGCTTCGGACGCGTCGCCCGCAGCCTCGGCCATACCCATCTCCCTGGACGGGCTGCTCTTCCCTCGGCCCTGCCAGGGACAGGACNNNCCGGACGGGAAGACTCAGGCCCAGCAGTCGTTGTCAGACGTGGAGGGGGCCTATCCCAGAGTTGCAGCCACAGAGGGTGCTGGAGGTGGTAGCTCTGGACCCCCAGAAAAGGACAGNNNNNNNNNNNNNNNNNNNNNGGACACCCTCCTGGCGCCCTCAGGTCCGGGGCAGAGCCACACTAGCCCCCCTGTCTGCGAGGCGACCAGCCCTTGGTGCCTGTTTGGCCCCGAGCTTCCCCCAGACGCCCGGGCTGCCCCTGCCACCCAGGGGATATTGACCCCGCTCATGAGCCGGCCAGAGGACAAGGATGGCGACAGCCCCGGAATGGCTCCTGCCCATAAAGTGCTGCCCAGGGGCCTGGCACCGTCCCGGCAGCTGCTCCCCCCGANNNCCGGAAGCCATCACTGGGCCGTGGCCGCAGTGAAGCCCTCTCCGCAGCNNNNTGTGGTGGAGGTGGAGGAGGAGGATGGCTCCGAGTCCGAGAGCTCCGTGGGTCCGNNNNNNNNNNNNNNNNNNAGGCCTGCGGGAGGCACGGCGGCCNNNNNNNNNNNNNNNGCCGGTCCTCCTGGGACCGCNNNNNNNNNNNNNNNNNNNNNNNNNNNNNNNNNNNNNNNNNNNNNNNNNNNNNNNNNNNNNNNNNNNNNNNNNNNNNNNNNNNNNNNNNNNNNNNNNNNNNNNNNNNNNNNNNNNNNNNNNNNNNNNNNNNNNNNNNNNNNNNNNNNNNNNNNNNNNNNNNNNNNNNNNNNNNNNNNNNNNNNNNNNNNNNNNNNNNNNNNNNNNNNNNNNNNNNNNNNNNNNNNNNNNNNNNNNNNNNNNNNNNNNNNNNNNNNNNNNNNNNNNNNNNNNNNNNNNNNNNNNNNNNNNNNNNNNNNNNNNNNNNNNNNNNNNNNNNNNNNNNNNNNNNNNNNNNNNNNNNNNNNNNNNNNNNNNNNNNNNNNNNNNNNNNNNNNNNNNNNNNNNNNNNNNNNNNNNNNNNNNNNNNNNNNNNNNNNNNNNNNNNNNNNNNNNNNNNNNNNNNNNNNNNNNNNNNNNNNNNNNNNNNNNNNNNNNNNNNNNNNNNNNNNNNNNNNNNNNNNNNNNNNNNNNNNNNNNNNNNNNNNNNNNNNNNNNNNNNNNNNNNNNNNNNNNNNNNNNNNNNNNNNNNNNNNNNNNNNNNNNNNNNNNNNNNNNNNNNNNNNNNNNNNNNNNNNNNNNNNNNNNNNNNNNNNNNNNNNNNNNNNNNNNNNNNNNNNNNNNNNNNNNNNNNNNNNNNNNNNNNNNNNNNNNNNNNNNNNNNNNNNNNNNNNNNNNNNNNNNNNNNNNNNNNNNNNNNNNNNNNNNNNNNNNNNNNNNNNNNNNNNNNNNNNNNNNNNNNNNNNNNNNNNNNNNNNNNNNNNNNNNNNNNNNNNNNNNNNNNNNNNNNNNNNNNNNNNNNNNNNNNNNNNNNNAAGGCCGGATTCAGAAGCCAGCCAGAGCCCACAGTACAGCTTCGAGTCATTACCTCAGAAGATTTGTTTAATCTGTGGGGATGAAGCATCAGGCTGTCACTATGGTGTCCTCACCTGTGGGAGCTGTAAGGTCTTCTTTAAAAGGGCAATGGAAGGGCAGCATAACTATTTGTGTGCTGGAAGAAATGACTGCATTGTTGATAAAATTCGTAGAAAAAACTGCCCGGCATGTCGCCTTAGAAAGTGTTGTCAAGCCGGCATGGTCCTTGGAGGTCGAAAGTTTAAAAAGTTTAATAAAGTTAGAGTTATGAGAGCCCTGGATGCTGTTGCTCTCCCACAGCCAGTGAGCATTCCAAATGANNNNNNNNNNNNNNNNNNGAGAATCACTTTTTCACCAAATCAAGACTTACAGTTGGTCCCCCCACTAATCAACCTGCTCATGAGCATTGAACCAGACGTGGTCTATGCGGGACATGACAACACCAAACCTGACACCTCCAGTTCCTTACTGACCAGTCTGAATCAGCTCTGCGAGAGGCAACTCCTTTCAGTAGTCAAGTGGTCTAAATCACTGCCAGGGTTTCGAAACTTACATATTGATGACCAGATAACCCTCATCCAGTACTCTTGGATGAGCTTAATGGTGTTTGCACTAGGATGGAGGTCCTATAAACATGTCAGTGGACAGATGCTGTATTTTGCACCCGATCTAATACTAAATGAACAGCGGATGAAGGAATCATCATTCTACTCATTATGCCTTACCATGTGGCAGATCCCACAGGAGTTTGTGAAGCTTCAAGTTAGCCAAGAAGAGTTCCTCTGTATGAAAGTATTGCTACTTCTTAATACAATTCCTTTGGAAGGACTCAGAAGTCAAAGCCAGTTTGAAGAGATGAGATCAAGCTACATTAGAGAGCTCATCAAGGCAATTGGTTTGAGGCAGAAAGGTGTTGTCCTGAGTTCACAGCGTTTCTACCAACTTACAAAACTTCTTGATAACTTGCATGATCTTGTCAAACAGCTTCATCTTTACTGCTTGAATACGTTTATCCAGTCCCGGGCACTGAGTGTTGAATTTCCAGAAATGATGTCTGAGGTTATTGCCGCCCAGTTACCCAAGATCTTGGCAGGGATGGTGAAACCTCTTCTCTTTCATAAAAAG
>CamelusBactrianus
ATGACTGAGCTGAAGGCAAAGGATCCCCGGGCTCCCCACGTGGCGGGCAGAGCGCCCTCTCCCCAGGACGGATCCCCTCTGCTGGGACGCCCGGACACAGGCCCCTATCAGGCCAGGCAGGCTTCGGACGCGTCGCCCGCAGCCTCGGCCATACCCATCTCCCTGGACGGGCTGCTCTTCCCTCGGCCCTGCCAGGGACAGGACNNNCCGGACGGGAAGACTCAGGCCCAGCAGTCGTTGTCAGACGTGGAGGGGGCCTATCCCAGAGTTGCAGCCACAGAGGGTGCTGGAGGTGGTAGCTCTGGACCCCCAGAAAAGGACAGNNNNNNNNNNNNNNNNNNNNNGGACACCCTCCTGGCGCCCTCAGGTCCGGGGCAGAGCCACACTAGCCCCCCTGTCTGCGAGGCGACCAGCCCTTGGTGCCTGTTTGGCCCCGAGCTTCCCCCAGACGCCCGGGCTGCCCCTGCCACCCAGGGGATATTGACCCCGCTCATGAGCCGGCCAGAGGACAAGGATGGCGACAGCCCCGGAATGGCTCCTGCCCCAAANNNNNNNNNNNNNNNNNNNNNNNNNNNNNNNNNNNNNNNNNNNNNNNNNNNNNNNNNNNNNNNNNNNNNCGTGGCCGCAGTGAAGCCCTCTCCGCAGCNNNNTGTGGTGGAGGTGGAGGAGGAGGATGGCTCCGAGTCCGAGAGCTCCGTGGGTCCGNNNNNNNNNNNNNNNNNNCGGCCTGCGGGAGGCACGGCGGCCNNNNNNNNNNNNNNNGCCGGTACTCCTGGGACCGCTGTAGGAGGCGTCGCCTTGGTCCCTAAGGAAGATGCCCGCTTCTCGGCGCCTAGGGTCGCCCTGGCNNNNNNNNNNNNNNNNNNNNNNNNNNNNNNNNNNNNNNNNNNNNNNNNNNNNNNNNNNNNNNNNNNNNNNNNNNNNNNNNNNNNNNNNNNNNNNNNNNNNNNNNNNNNNNNNNNNNNNNNNNNNNNNNNNNNNNNNNNNNNNNNNNNNNNNNNNNNNNNNNNNNNNNNNNNNNNNNNNNNNNNNNNNNNNNNNNNNNNNNNNNNNNNNNNNNNNNNNNNNNNNNNNNNNNNNNNNNNNNNNNNNNNNNNNNNNNNNNNNNNNNNNNNNNNNNNNNNNNNNNNNNNNNNNNNNNNNNNNNNNNNNNNNNNNNNNNNNNNNNNNNNNNNNNNNNNNNNNNNNNNNNNNNNNNNNNNNNNNNNNNNNNNNNNNNNNNNNNNNNNNNNNNNNNNNNNNNNNNNNNNNNNNNNNNNNNNNNNNNNNNNNNNNNNNNNNNNNNNNNNNNNNNNNNNNNNNNNNNNNNNNNNNNNNNNNNNNNNNNNNNNNNNNNNNNNNNNNNNNNNNNNNNNNNNNNNNNNNNNNNNNNNNNNNNNNNNNNNNNNNNNNNNNNNNNNNNNNNNNNNNNNNNNNNNNNNNNNNNNNNNNNNNNNNNNNNNNNNNNNNNNNNNNNNNNNNNNNNNNNNNNNNNNNNNNNNNNNNNNNNNNNNNNNNNNNNNNNNNNNNNNNNNNNNNNNNNNNNNNNNNNNNNNNNNNNNNNNNNNNNNNNNNNNNNNNNNNNNNNNNNNNNNNNNNNNNNNNNNNNNNNNNNNNNNNNNNNNNNNNNNNNNNNNNNNNNNNNNNNNNNNNNNNNNGCCGGATTCAGAAGCCAGCCAGAGCCCACAGTACAGCTTCGAGTCATTACCTCAGAAGATTTGTTTAATCTGTGGGGATGAAGCATCAGGCTGTCACTATGGTGTCCTCACCTGTGGGAGCTGTAAGGTCTTCTTTAAAAGGGCAATGGAAGGGCAGCATAACTATTTGTGTGCTGGAAGAAATGACTGCATTGTTGATAAAATTCGTAGAAAAAACTGCCCGGCATGTCGCCTTAGAAAGTGTTGTCAAGCCGGCATGGTCCTTGGAGGTCGAAAGTTTAAAAAGTTTAATAAAGTTAGAGTTATGAGAGCCCTGGATGCTGTTGCTCTCCCACAGCCGGTGAGCATTCCAAATGANNNNNNNNNNNNNNNNNNGAGAATCACTTTTTCACCAAATCAAGACTTACAGTTGGTCCCCCCACTAATCAACCTGCTCATGAGCATTGAACCAGACGTGGTCTATGCGGGACATGACAACACCAAACCTGACACCTCCAGTTCCTTGCTGACCAGTCTGAATCAGCTCTGCGAGAGGCAACTCCTTTCAGTAGTCAAGTGGTCTAAATCACTGCCAGGGTTTCGAAACTTACATATTGATGACCAGATAACCCTCATCCAGTACTCTTGGATGAGCTTAATGGTGTTTGCACTAGGATGGAGGTCCTATAAACATGTCAGTGGACAGATGCTGTATTTTGCACCCGATCTAATACTAAATGAACAGCGGATGAAGGAATCATCATTCTACTCATTATGCCTTACCATGTGGCAGATCCCACAGGAGTTTGTGAAGCTTCAAGTTAGCCAAGAAGAGTTCCTCTGTATGAAAGTATTGCTACTTCTTAATACAATTCCTTTGGAAGGACTCAGAAGTCAAAGCCAGTTTGAAGAGATGAGATCAAGCTACATTAGAGAGCTCATCAAGGCAATTGGTTTGAGGCAGAAAGGTGTTGTCCTGAGTTCACAGCGTTTCTACCAACTTACAAAACTTCTTGATAACTTGCATGATCTTGTCAAACAGCTTCATCTTTACTGCTTGAATACGTTTATCCAGTCCCGGGCACTGAGTGTTGAATTTCCAGAAATGATGTCTGAGGTTATTGCCGCCCAGTTACCCAAGATCTTGGCAGGGATGGTGAAACCTCTTCTCTTTCATAAAAAG
>VicugnaPacos
ATGACTGAGCTGAAGGCAAAGGATCCCCGGGCTCCCCACGTGGCGGGCAGAGCGCTCTCTCCCCAGGACGGATCCCCTCTGCTGGGACGCCCGGACACAGGCCCCTATCAGGCCAGCCAGGCTTCGGACGCGTCGCCCGCAGCCTCGGCCATACCCATCTCCCTGGACGGGCTGCTCTTCCCTCGGCCCTGCCAGGGACAGGGCNNNCCGGACGGGAAGACGCAGGCCCAGCAGTCGTTGTCAGACGTGGAGGGGGCCTATCCCAGAGTTGAAGCCACAGAGGGTGCTGGAGGTGGTAGCTCTAGAGCCCCAGAAAAGGACAGNNNNNNNNNNNNNNNNNNNNNGGACACGCTCCTGGCGCCCTCAGGTCCGGGGCAGAGCCACACTAGCCCCCCTGTCTGCGAGGCGACCAGTCCTTGGTGCCTGTTTGGCCCTGAGCTTCCCCCAGACGCCCGGGCTGCCCCTGCCACCCAGGGGATATTGACCCCGCTCATGAGCCGGCCAGACGACAAGGATGGCGACAGCCCCGGGATGGCTCCTGCCCATAAAGTGCTGCCCAGGGGCCTGGCACCGTCCCGGCAGCTGCTGCCGCCGANNNCAGGAAGCCATCACTGGGCCGCGGCCGCAGTGAAGCCCTCTCCGCAGCNNNNTGTGGTGGAGGAGGAGGAGGAGGATGGCTCCGAGTCCGAGAGCTCCGTGGGTCCGNNNNNNNNNNNNNNNNNNCGGCCTGCGGGAGGCACGGCGGCCNNNNNNNNNNNNNNNGCCGGTGCTCCTGGGACCGCTGCAGGAGGCGTCGCCTTGGTCCCCAAGGAAGATGCCCGCTTCTCGGCGCCTAGGGTCGCCCTGGCGGAGCACGACGCGCCCGCGACGCCCGGGCGCTCCCCGCTGGCCACTGCGGTGGTGGATTTTATCCACGTGCCCCTCCTGCCGCTCAACTCGGCCTTCCTGGCCGCCCGCACCCGGCAGCTGCTAGAGGGGGAGAGCTATGACGGCGGGGCCGAGGCTGTCGGCGCCTTCGCCCCGCCGCGGGGCTCGCCCTCGGCCTCATCCTCNNNNNNNNNNNNNNNCGACTTCCCCGACTGCGCGTACCCGCCCGACGCCGAGCCCAGGGACGACGGGTTTCCGCTCTATGGNNNNNNNNNNNNNNNNNNNNNNNNNNNNNNNNNNNNNNNNNNNNNNNNNNNNNNNNNNNNNNNNNNNNNNNNNNNNNNNNNNNNNNNNNNNNNNNNNNNNNNNNNNNNNNNNNNNNNNNNNNNNNNNNNNNNNNNNNNNNNNNNNNNNNNNNNNNNNNNNNNNNNNNNNNNNNNNNNNNNNNNNNNNNNNNNNNNNNNNNNNNNNNNNNNNNNNNNNNNNNNNNNNNNNNNNNNNNNNNNNNNNNNNNNNNNNNNNNNNNNNNNNNNNNNNNNNNNNNNNNNNNNNNNNNNNNNNNNNNNNNNNNNNNNNNNNNNNNNNNNNNNNNNNNNNNNNNNNNNNNNNNNNNNNNNNNNNNNNNNNNNNNNNNNNNNNNNNNNNNNNNNNNNNNNNNNNNNNNNNNNNNNNNNNNNNNNNNNNNNNNNNNNNNNNNNNNNNNNNNNNNNNNNNNNNNNNNNNNNNNNNNNNNNNNNNNNNNNNNNNNNNNNNNNNNNNNACTACCAGCCGCCGGATTCAGAAGCCAGCCAGAGCCCACAGTACAGCTTCGAGTCATTACCTCAGAAGATTTGTTTAATCTGTGGGGATGAAGCATCAGGCTGTCACTATGGTGTCCTCACCTGTGGGAGCTGTAAGGTCTTCTTTAAAAGGGCAATGGAAGGGCAGCATAACTATTTGTGTGCTGGAAGAAATGACTGCATTGTTGATAAAATTCGTAGAAAAAACTGCCCGGCGTGTCGCCTTAGAAAGTGTTGTCAGGCCGGCATGGTCCTTGGAGGTCGAAAGTTTAAAAAGTTTAATAAAGTTAGAGTTATGAGAGCCCTGGATGCTGTTGCTCTCCCACAGCCGGTGAGCATTCCAAATGANNNNNNNNNNNNNNNNNNGAGAATCACTTTTTCACCAAATCAAGACTTACAGTTGGTCCCCCCACTAATTAACCTGCTCATGAGCATTGAACCAGACGTGGTCTATGCGGGACATGACAACACCAAACCTGACACCTCCAGTTCCTTGCTGACCAGTCTGAATCAGCTCTGCGAGAGGCAACTCCTTTCAGTAGTCAAGTGGTCTAAATCACTGCCAGGTTTTCGAAACTTACATATTGATGACCAGATAACCCTCATCCAGTATTCTTGGATGAGCTTAATGGTATTTGCACTAGGATGGAGATCCTATAAACATGTCAGTGGACAGATGCTATATTTTGCACCCGATCTAATACTAAATGAACAGCGGATGAAGGAATCATCATTCTACTCATTATGCCTTACCATGTGGCAGATCCCACAGGAGTTTGTGAAGCTTCAAGTTAGCCAAGAAGAGTTCCTCTGTATGAAAGTACTGCTACTTCTTAATACAATTCCTTTGGAAGGACTCAGAAGTCAAAGCCAGTTTGAAGAGATGAGATCAAGCTACATTAGAGAGCTCATCAAGGCAATTGGTTTGAGGCAGAAAGGTGTTGTCCTGAGTTCACAGCGTTTCTACCAACTTACAAAACTTCTTGATAACTTGCATGATCTTGTCAAACAGCTTCATCTTTACTGCTTGAATACGTTTATCCAGTCCCGGGCACTGAGTGTTGAATTTCCAGAAATGATGTCTGAGGTTATTGCCGCCCAGTTACCCAAGATCTTGGCAGGGATGGTGAAACCTCTCCTCTTTCATAAAAAG
>MustelaPutoriusFuro
ATGACAGAGCCTAAGGCAAAGGATTCCCAGGCTCCTCACTTGGCGGGCGGCGCGCCCTCCCCACGGGTCGGATTGGCTCTGTCGGGACGCCGGGACGCTGGCTCCTTCCAGGCGAGTCAGACCTCGGACGCCTCGCCTGTAGTTTCGGCCATACCTATCTCCTTGGACCGGCTGCTCTTCCCTCCGCCCAGTCAGGGACAGGACNNNCCGGACCGGAAGACTCAAGATCAGCAGCCGCTGTCAGACGTGAAGGCGGCGCATACCAGAGTTGAAGCCGCAAGCGGTGCAGGAGTTGGCAACTCTAGAACCCCAGAAAAAGACAGNNNNNNNNNNNNNNNNNNNNNGGACACGCTACTGGAGCCCTCAGGCCCGGGGCAGAGCCACGCCAGCCCTCCTGCCTGTGAGTCCACTAGCCCTTGGTGCCTGTTTAGCTCCGAGCTTTCCGAAGACCCCCGGGTTGCCTCCACCACCCAGGGTGTGTTATCCCCGCTCATGAGCCGGCCAGAGAGCAAGGCTGGCGACAGCTCCGGGACGGCAACTGCCCATAAAGTGCTGCCCAGGGGACTGTCACCGTCCCGGCAGCTGTTGACTCTGANNNCTGGGAGTCATCCTTGGCGGGGGGCCGCAGTGAAACCAGCACCGCAGCNNNNTGTGGTGGACGTAGAGGAGGAGGATGGCTTTGAATCCGAGGGTTCCGTGGGTCCANNNNNNNNNNNNNNNNNNCGGCCTGTGGGAGGCTCGGCAGCTGCAGGAGGANNNNNNGCTACCTCTCCTGGGGTGGCCTCAGGAGGAGTCACCCTGATCCCTAAGGAAGATTCCCGCTTCTTGGCGCCTAAGGTCTCGCTGACCGAGCAGGAGGCGCTAGCGGCGCCCGGGGGCTCCCCGCTGGCCAACACGATGATGGATTTTATACACGTGCCCATTCTGCCCCTCAACTCGGCTTTCCTGGCCGCCCGCACCCGGCAGCTGCTGGAAGGAGAGAGCTATGACGGCGGGGCTGCGGCTGTCAGCACCTTTGCCCCGCCGCGGGGCTCGCCCTCGGGTTCGTCCACACAGGTAGCTGCCGGCGACTTCTCCGACTGTGCATACCCACCCGACGCGGAGCCCAAGGATGATGGGTTCCCGCTTTACGGCGACTTCCAGCCGCCTGCCCTGAAGATCAAGGAGGAAGAGGAAGGCACCGAGGCAGCTGCGCGCTCTCAGCGGCAGTACCTAATGACCGGTCCTAATCCCGCCGTCTTCCCGGATTTGCCGCTGGNNNNNNNNNNNNNNNTNNCTCCCCGAGCTCCATCCTCCAGACCCGGGGAAGCGNNNNNNNNNNNNNNNCCCGCCAGTGTCTCTGTCTCCTCGGTGTCCTCGTCGGGGTCGACCCTGGAGTGCATCTTGTATAAAGCCGAGGACACGCCGCCGCAGCAGGGCCCGTTTGCTCCGCCGCCCTGCAAGGCGCCAAGCGCAGGCGCGTGCCTGCTGCCCCGGGACAGTGCCTCCACCTCGGCTTCGNNNNNNNNNNNNNNNNGGGTGGCCCCTGCGCTCTACCCGCAGCTCAGCCTCAACGGGCTCCCGCAGCTCGGTTACCAGGCCGCCGTGCTCAAAGAAGGCTTGCCGCAGGTCTACCAGCCTTATCTCAACTACCTGAGGCCGGATTCAGATGCCAGCCAGAGCCCACAGTACAGCTTCGAGTCATTACCTCAGAAGATTTGTTTAATCTGTGGGGATGAAGCATCAGGCTGTCATTATGGTGTCCTCACCTGTGGGAGCTGTAAGGTCTTCTTTAAAAGGGCAATGGAAGGGCAGCATAACTATTTATGTGCTGGAAGAAATGACTGCATTGTTGATAAAATCCGCAGAAAAAACTGCCCAGCATGTCGCCTTAGAAAATGCTGTCAGGCTGGCATGGTCCTTGGAGGTCGAAAGTTTAAAAAGTTCAATAAAGTCAGAGTTATGAGAGCACTGGATGCTGTTGCTCTCCCACAGTCTGTGGGCATTCCAAATGAAAGCCAAGCCCTAAGCCAAAGAATCTCTTTTTCACCAACTCAAGATATACAGTTGGTCCCTCCATTGATTAACCTGCTAATGAGCATTGAACCAGAGGTGATCTATGCAGGACATGACAACACCAAACCTGATACCTCCAGTTCTTTGCTGACAAGTCTTAACCAACTAGGCGAGCGGCAACTTCTCTCAGTAGTCAAGTGGTCTAAATCATTGCCAGGATTTAGAAATTTACATATTGATGACCAGATAACTCTCATCCAATACTCTTGGATGAGCTTAATGGTGTTTGGACTAGGATGGAGATCTTATAAACATGTCAGTGGACAGATGCTATATTTTGCACCCGATTTAATACTAAATGAACAGAGGATGAAGGAATCATCATTTTATTCGTTATGCCTCACCATGTGGCAAATCCCACAGGAGTTTGTCAAACTTCAAGTTAGCCAAGAAGAGTTCCTGTGTATGAAAGTATTGCTACTTCTTAATACAATTCCTTTGGAAGGACTAAGAAGTCAAAATCAGTTTGAAGAGATGAGATCAAGCTACATTAGAGAGCTCATCAAGGCTATTGGGTTGAGGCAAAAAGGCGTTGTCTCTAGCTCACAGCGTTTCTACCAACTTACAAAACTTCTTGATAACTTGCATGATCTTGTCAAACAGCTTCATCTGTACTGCTTGAATACATTTATCCAGTCCCGGGCACTGAGTGTTGAATTTCCAGAAATGATGTCTGAAGTTATTGCTGCACAGTTACCCAAGATCTTGGCAGGGATGGTGAAGCCTCTACTCTTTCATAAAAAG
>OdobenusRosmarusDivergens
ATGACAGAGCCGAAGGCAAAGGATTCCCAGGCTCCCCACGTGGCGGGCGGCGCGCCCACACCNNNGGTCGGATCGCCTCTGTCGGGACGCCGGGACGCTGGCTCCTTCCAGGCGAGTCAGACCTCGGACGCCTCCCCTGTAGTTTCGGCCATACCCATCTCCTTAGACGGGCTGCTCTTCCCTCGGCCCTGCCAGGGACAGAACNNNGCGGACGGGAAGACGCAGGACCAGCAGCCGCTGTCAGACGTGGAGGGGGCGTATCCCAGAGTAGAAGCCACAAGCGGTGCAGGAGCTGACAGCTCTAGACCCCCAGAAAAAGACAGNNNNNNNNNNNNNNNNNNNNNGGACACGCTACTGGAGCCCGCAGGCCCGGGGCAGAGCCACGCCAGCCCTCCTGCTTGTGAGTCCACCAGCCCTTGGTGCCTGTTTGGCTCCAAGCTTCCCGAAGAACCCCGGGTTGCCCCCACCACCCAGGGGGCGTCGTCCCCGCTCATGAGCCGGCCAGAGAGCAAGGCTGGCGACAGCTCCGGGAGGGCAACTGCCCATAAAGTGCTGCCCAGGGGCCTGTCACCGTCCCGGCAGCTGTTGCCCCTGANNNCTGGGAACCCTCTTTGGCGGGGCGCCGCAGTGAAACCAGCACCGCAGCNNNNTGTGGTGGACGTAGAGGAGGAGGATGGCTTCGAGTCCGAAGGCTCCGTGGGTCCGNNNNNNNNNNNNNNNNNNCGGCCTCTGGGAGGCACGGTAGCTGCAGGAGGANNNNNNGCTACCGCTCCTGGAGTGGCCACAGGAGGCGTCACCCTGGTCCCCAAGGAAGATTCCCGCTTTTTGGCGCCCAAGGTCTCCCTGGCGGAGCAGGACGCTCCCGCGGCGCCCGGGTGCTCCCCGTTGGCCACCACGATGATGGATTTTATCCACGTGCCCATTCTGCCCCTCAACTCGGCCTTCCTGGCCGCCCGCACCCGGCAACTGCTGGAAGGGGAGAACTATGACGGCGGGGCTGCGGCTGTCAGCGCCTTTGCCCCGCCGCGGGGCTCGCCCTCGGCTTCGTCCACCCAGGTAGCTGCCAGCGACTTCTCCGACTGTGCATACCCGCCCGACGCCGAGCCCAGGGACGATGGGTTCCCGCTTTATGGCGACTTCCAGCCGCCTGCCCTGAAGATCAAGGAGGAAGAGGAAGGCACCGAGGCAGCTGTGCGCTCCCCGCGGCAGTACCTGGTGGCGGGTCCTAATCCCGCTGTTTTCCCAGATTTGCCGCTGGNNNNNNNNNNNNNNNTNNCTCCGCGAGCTCCATCGTCCAGACCCACGGAAGCGGTGGCGGCCGCCGCACCCGCCAGTGCCTCTGTCTCCTCGGTGTCCTCGTCGGGGTCGACCCTAGAGTGCATCTTGTACAAAGCCGAGGGCGCGCCGCCCCAGCAGGGCCCGTTTGCTCCGCCGCCCTGCAAGGCGCCAGGCGCAGGCGCCTGCCTGTTGCCCCGGGACGGTGCCTCCACCTCCGCTTCTNNNNNNNNNNNNNNNNGGGCGGCCCCTGCGCTCTACCCGCAGCTCAGCCTCAACGGGCTCCCGCAGCTCGGCTACCAGGCCGCGGTGCTCAAAGAGGGCTTGCCGCAGGTCTACCAGCCTTATCTCAACTACCTGAGGCCGGATTCAGATGCCAGCCAGAGCCCACAGTACAGCTTCGAGTCATTACCTCAGAAGATTTGTTTAATCTGTGGGGATGAAGCATCAGGCTGTCATTATGGTGTCCTCACCTGCGGGAGCTGTAAGGTCTTCTTTAAAAGAGCAATGGAAGGGCAGCATAACTATTTATGTGCTGGAAGAAATGACTGCATTGTTGATAAAATCCGCAGAAAAAACTGCCCAGCATGTCGCCTTAGAAAATGCTGTCAGGCTGGCATGGTCCTTGGAGGTCGAAAGTTTAAAAAGTTCAATAAAGTCAGAGTTATGAGAGCACTGGATGCTGTTGCTCTCCCACAGCCTGTGGGCATTCCAAATGAAAGCCAAGCCCTAAGCCAAAGAATTTCTTTTTCACCAAGTCAAGATATACAGTTGATCCCCCCATTGATTAACCTACTAATGAGCATTGAACCAGATGTGATCTATGCAGGACATGACAACACCAAACCTGATACCTCCAGTTCTTTGCTGACGAGTCTTAATCAACTAGGCGAGAGACAACTTCTTTCAGTAGTCAAGTGGTCTAAATCGTTGCCAGGTTTTCGAAATTTACATATTGATGACCAGATAACTCTCATCCAGTATTCTTGGATGAGCTTAATGGTGTTTGGACTAGGATGGAGATCTTATAAACATGTCAGTGGACAGATGCTATATTTTGCACCTGATCTAATACTAAATGAACAGAGGATGAAGGAATCATCATTCTATTCATTATGCCTCACCATGTGGCAAATCCCACAGGAGTTTGTCAAGCTTCAAGTTAGCCAGGAAGAGTTCCTGTGTATGAAAGTATTGCTACTTCTTAATACAATTCCTTTGGAAGGACTAAGAAGTCAAAATCAGTTTGAAGAGATGAGATCAAGCTACATTAGAGAGCTCATCAAGGCAATTGGTTTGAGGCAAAAAGGAGTTGTCTCTAGCTCACAGCGTTTCTACCAACTTACAAAACTTCTTGATAACTTGCATGATCTTGTCAAACAGCTTCATCTGTACTGCTTGAATACATTTATCCAGTCCCGGGCACTGAGTGTTGAATTTCCAGAAATGATGTCTGAAGTTATTGCTGCACAGTTACCCAAGATCTTGGCAGGGATGGTGAAACCTCTGCTCTTTCATAAAAAG
>LeptonychotesWeddellii
ATGACAGAGACGAAGGCAAAGGATTCCCAGGCTCCCCACGTGGCGGGCGGCGCGCCCACACCNNNCGTCGGATCGCCTCTGTCGGGACGCCGGGACGCTGGCTCCTTCCAGGCGAGTCAGACCTCGGACGCCTCGCCTGTAGTTTCGGCCATACCCATCTCCTTAGACGGGCTGCTCTTCCCTCGTCCCTGCCAGGGACAGAATNNNGCTGACGGGAAGACGCGGGACCAGCAGCCGCTGTCAGACGTGGAGGGGGCGTATCCCAGAGTAGAAGCCACAAGCAGTGCAGGAGCTGAGAGCTCTAGACCTCCAGAAAAAGACAGNNNNNNNNNNNNNNNNNNNNNGGACACGCTACTGGAGCCCGCAGGCCCGGGGCAGAGCCACGCCAGCCCTCCTGCTTGTGAGTCCACAAGCCCTTGGTGCCTGTTTGGCTCCAAGCTTCCCGAAGAACCCCGGGTTGCCCCCACCACCCAGGGGGTGTCGTCCCCGCTCATGAGCCGGCCAGAGAACAAGGCTGGCGACAGCTCCGGGAGGGCAACTGCCCATAAAGTGCTGCCCAGGGGCCTGTCACCGTCCCGGCAGCTGTTGCCCCTGANNNCTGGGAACCATCCTTGGCGGGGGGCCGCCGTGAAACCAGCACCGCAGCNNNNTGTGGTGGACGTAGAGGAGGAGGATAGCTTCGAGTCCGAGGGCTCCGTGGGTCCGNNNNNNNNNNNNNNNNNNCGGCCTCTGGGAGGCACAGCAGCTGCNNNNNNNNNNNNNNCTACCTCTCCTGGAGTGGCCACAGGAGGCGTCACCCTGGTCCCCAAGGAAGATTCCCGCTTCTTAGCGCCCAAGGTCTCCCTGGCGGAGCAGGACGCGCCCGCGGCGCCCGGGTGCTCCCCGCTGGCCACCACGATGATGGATTTTATCCACGTGCCCATTCTGCCCCTCAACTCGGCCTTCCTGGCCGCCCGCACCCGGCAACTGCTGGAAGGGGAGAACTATGACGGCGGGGCTGCGGCTGTCAGCGCCTTTGCCCCGCCGCGGGGCTCGCCCTCGGCTTCGTCCACCCAGGTAGCTGCCAGCGACTTCTCCGACTGTGCATACCCGCCCGACACCGAGCCCAAGGACGATGGGTTCCCGCTCTATGGCGACTTCCAGCCGCCTGCCCTGAAGATCAAGGAGGAAGAGGAAGGCACCGAGGCAGCTGCGCGCTCCCAGCGGCAGTACCTGGTGGCGGGTCCTAATCCCGCTGTTTTCCCGGATTTGCCGCTGGNNNNNNNNNNNNNNNTNNCTCCGCGAGCGCCATCGTCCAGACCCACGGAAGCGGTGGCGGCCGCCGCACCCGCCAGTGCCTCTGTCTCCTCGGTGTCCTCGTCGGGGTCGACCCTAGAGTGCATCTTGTACAAAGCCGAGGGCGCGCCGCCACAGCAGGGCCCGTTTGCTCCGCCGCCCTGTAAGGCGCCAGGGGCAAGCGCCTGCCTGCTGCCCCGGGACGGTGCCTCCACCTCGGCTTCGNNNNNNNNNNNNNNNNGGGCGGCCCCCGCGCTCTACCCGCAGCTCAGCCTCAACGGGCTCCCGCAGCTCGGCTACCAGGCCGCCGTGCTCAAAGAGGGCTTACCGCAGGTCTACCAGCCTTATCTCAACTACCTGAGGCCGGATTCAGATGCCAGCCAGAGCCCACAGTACAGCTTCGAGTCATTACCTCAGAAGATTTGTTTAATCTGTGGAGATGAAGCATCAGGCTGTCATTACGGTGTCCTCACCTGTGGGAGCTGTAAGGTTTTCTTTAAAAGGGCAATGGAAGGGCAGCATAACTATTTATGTGCTGGGAGAAATGACTGCATTGTTGATAAAATCCGCAGAAAAAACTGCCCAGCATGTCGCCTTAGAAAATGCTGTCAGGCTGGCATGGTCCTTGGNNNNNNNNNNNNNNNNNNNNNNNNNNNNNNNNNNNNNNNNNNNNNNNNNNNNNNNNNNNNNNNNNNNNNNNNNNNNNNNNNNNNNNNNNNNNNNNNNNNNNNNNNNNNNNNNNNNNNNNNNNNNNNNNNNNNNNNNNNNNNNNNNNNNNNNNNNNNNNNNNNNNNNNNNNNNNNNNNNNNNNNNNNNNNNNNNNNNNNNNNNNNNNNNNNNNNNNNNNNNNNNNNNNNNNNNNNNNNNNNNNNNNNNNNNNNNNNNNNNNNNNNNNNNNNNNNNNNNNNNNNNNNNNNNNNNNNNNNNNNNNNNNNNNNNTTTCGAAATTTACATATTGATGACCAGATAACTCTCATCCAGTATTCTTGGATGAGCTTAATGGTGTTTGGACTAGGATGGAGATCTTATAAACATGTCAGTGGACAAATGCTATATTTTGCACCTGATCTAATACTAAATGAACAGAGGATGAAGGAATCATCATTCTATTCATTATGCCTCACCATGTGGCAAATCCCACAGGAGTTTGTCAAGCTTCAAGTTAGCCAAGAAGAGTTCCTGTGTATGAAAGTATTGCTACTTCTTAATACAATTCCTTTGGAAGGACTAAGAAGTCAAAATCAGTTTGAAGAGATGAGATCAAGCTACATTAGAGAGCTCATCAAGGCAATTGGTTTGAGGCAAAAAGGAGTTGTCTCTAGCTCACAGCGTTTCTACCAACTTACAAAACTTCTTGATAACTTGCATGATCTTGTCAAACAGCTTCATCTGTACTGCTTGAATACATTTATCCAGTCCCGGGCACTGAGTGTGGAATTTCCAGAGATGATGTCTGAAGTTATTGCTGCGCAGTTACCCAAGATCTTGGCAGGGATGGTGAAACCTCTGCTCTTTCATAAAAAG
>UrsusMaritimus
ATGACAGAGCCGAAGGCAAAAGATTCCCAGGCTCCCCACGTGGCGGGCGGCGCGCCCTCCCCCCCGGACGGATCGCCTCTGTCGGGACGCCGGGATGCTGTCTCCTTCCAGGCGAGTCAGACGTTGGACGCCTCGCCTGTAGTTTCGGCTATACCCATCTCCTCCGACCGGCTGCTCTTCCCTCAGCCCTGCCAGGGACAGGACNNNCCGGACGGGAGCACGCAGGACCAGCAGCAGCTGTCGGACGTGGAGGGCGGGTATCCCAGAGTTGAAGCCCCAAGCGGTGCAGGAGCTGGCAGCTCTAGACCCCCAGAAAAGGACAGNNNNNNNNNNNNNNNNNNNNNGGACACACTACTGGAGCCCTCAGGCCCGGGGCAGAGCCACGCTAGCCCTCCTGCCTGTGAGTCCACCAGCCCTTGGTACCTGTTTGGTTCCGAACTTCCCGAAGACCCCAGGGTTGCCCCCGCCACCCAGGGGGTGTTGTCACCGCTCATGAGCCGGCCAGAGAGCAAGGCTGGCGACAGCTTCAGGACGGCAACTGCCCAAAAAGTGCTGCCCAGGGGCCTGTCACCGTCCCGGCAGCTGTTGCCCCTGANNNCTGGGAACCATCCTTGGCGGGGGGCCGCAGTGAAACCAGCACCGCAGCNNNNTTTGGTGGACGTAGAGGAGGAGGATGGTTTCGAGTCTGAGGGCTCCGTAGGTTCGNNNNNNNNNNNNNNNNNNCGGCCTCTGGGAGGCACGGCGGNNNNNNNNNNNNNNNNNNNNNNNNNNNNNNNNNNNNNNNNNNNNNNNNNNNNNNNNNNNNNNNNNNNNNNNNNNNNNNNNNNNNNNNNNNNNNNNNNNNNNNNNNNNNNNNNNNNNNNNNNNNNNNNNNNNNNNNNNNNNNNNNNNNNNNNNNNNNNNNNNNNNNNNNNNNNNNNNNNNNNNNNNNNNNNNNNNNNNNNNNNNNNNNNNNNNNNNNNNNNNNNNNNNNNNNNNNNNNNNNNNNNNNNNNNNNNNNNNNNNNNNNNNNNNNNNNNNNNNNNNNNNNNNNNNNNNNNNNNNNNNNNNNCCCAGGTAGCTGCCGGCGACTTCTCCGACTGCGCATACCCGCCCGACGCCGAGCCCAAGGACGCTGGGTTCCCGCTTTATGGCGACTTCCAGCCGCCTGCCCTGAAGATCAAGGAGGAAGAGGAAGGCACGGAGGCAGCTGCGCGCTCCCCGCGTCAGTACCTGGTGGCGGGTCCTAATCCCTCTGTTTTCCCGGATTTGCCACTNNNNNNNNNNNNNNNNNNNNNNNNNNNNNNNNNNNNNNNNNNNNNNNNNNNNNNNNNNNNNNNNNNNNNNNNNNNNNNNNNNNNNNNNNNNNNNNNNNNNNNNNNNNNNNNNNNNNNNNNNNNNNNNNNNNNNNNNNNNNNNNGCGCGCCGCCCCAGCAGGGCCAGTTTGCTCCGCCGCCCTGCAAGGCGCCAGGCGCAGGCGCCTGCCTGCTGCCCCGGGATGGTGCCTCCACCTCGGCCCCGNNNNNNNNNNNNNNNNGAGGGGCCCCTGCGCTCTACCCTCAGCTCAGCCTCAACGGACTCCCGCAGCTCGGCTACCAGGCCGCCGTACTCAAAGAGGGCTTGCCGCAGGTCTACCAGCCTTATCTGAACTACCTGAGGCCGGATTCAGATGCCAGCCAGAGCCCACAGTACAGCTTCGAGTCATTACCTCAGAAGATTTGTTTAATCTGTGGGGATGAAGCTTCAGGCTGTCATTATGGTGTCCTCACCTGTGGGAGCTGTAAGGTCTTCTTTAAAAGGGCAATGGAAGGGCAGCATAACTATTTATGTGCTGGAAGAAATGACTGCATTGTTGATAAAATCCGCAGAAAAAACTGCCCAGCATGTCGGCTTAGAAAATGCTGTCAGGCTGGCATGGTCCTTGGAGGTAGAAAGTTTAAAAAGTTCAATAAAGTCAGAGTTATGAGAGCATTGGATGCCGTTGCTCTCCCACAGCCTGTGGGCATTCCAAATGAAAGCCAAGCCCTAAGCCAAAGAATCTCCTTCTCACCAAGTCAAGATATACAGTTGATCCCACCATTGATCAACCTGCTAATGAACATTGAACCAGATGTGATCTACGCAGGACATGACAACACCAAACCTGATACCTCCAGTTCTTTGCTGACAAGTCTTAATCAACTAGGCGAGAGACAACTTCTTTCTGTAGTCAAGTGGTCTAAATCATTGCCAGGTTTTCGAAATTTACATATTGATGACCAGATAACTCTCATCCAGTATTCTTGGATGAGTTTAATGGTGTTTGGACTAGGATGGAGATCTTATAAACATGTCAGTGGACAGATGCTATATTTTGCACCTGATCTAATACTAAATGAACAGAGGATGAAGGAATCATCATTCTATTCATTATGCCTCACCATGTGGCAAATCCCACAGGAGTTTGTCAAGCTTCAAGTTAGCCAAGAAGAGTTCCTATGTATGAAAGTATTGCTCCTTCTTAATACAATTCCTTTGGAAGGACTAAGAAGTCAAAACCAGTTTGAAGAGATGAGATCATGCTACATTAGAGAACTCATCAAGGCAATTGGTTTGAGGCAAAAAGGAGTTGTCTCTAGCTCACAGCGTTTCTACCAACTTACAAAACTTCTTGATAACTTGCATGATCTTGTCAAACAGCTTCATCTGTACTGCTTGAATACATTTATCCAGTCCCGGGCACTGAGTGTTGAATTTCCAGAAATGATGTCTGAAGTTATTGCTGCACAGTTACCCAAGATCTTGGCAGGGATGGTGAAACCTCTGCTCTTTCATAAAAAG
>AiluropodaMelanoleuca
ATGACAGAGCCGAAGGCAAAAGATTCCCAAGCTCCCCACGTGGCGGGCGGTGCGCCCTCCCCCCCGGTCGGATCGCCTCAGTCCGGACGCCGAGACGCTGGCTCCTTCCAGGCAAGTCAGACCTCGGACGCCTCGCCTGTAGTTTCGGCTATACCCATCTCCTCCGACGGGCTGCTCTTCCCTCAGCCCTGCCAGGGACAGGACNNNCCGGACGGGAGCACGCAGGACCAGCAGCAGCTGTCCGACGTGGAGGGCGGGTATCCCAGAGTTGAAGCCCCAAGCAGTGCAGGAGCTGGCAGCTCTAGACCCCCAGAAAAGGACAGNNNNNNNNNNNNNNNNNNNNNGGACACACTACTGGAGCCCTCAGGCCCGGGGCAGAGCCACGCCAGCCCTCCTGCCTGTGAGTCCACCAGCCCTTGGTACCTGTTTGGTTCCGAACTTCCCGAAGACCCCAGGGTTGCCCCCGCCACCCAGGGGGTGTTGTCCCCGCTCATGAGCCGGCCAGAGAGCAAGGCTGGCGACAGCTCCAGGACGGCAACTGCCCAAAAAGTGCTGCCCAGGGGCCTGTCACCGTCCCGGCAGCTGTTGCCCCTGANNNCTGGGAACCATCCTTGGCGGGGGGCCGCAGTGAAACCAGCACCGCAGCNNNNTTTGGTGGACGTAGAGGAGGAGGATGGTTTTGAGTCTGAGGGCTCCGTAGGTTCGNNNNNNNNNNNNNNNNNNCGGCCTCTGGGAGGCACGGCGGNNNNNGGAGGNNNNNNNACTACCGCTCCTGGGGTGGCAGCAGGAGGCGTCACCCTGGTCCCCAAGGAAGATTCCCGCTTCTTGGCGCCTAAGGTCTCCCTGGTGGAGCAGGACGCGCCAGCGGCGCCCGGGTGCTCCCCGATGGCCACCACGATGATGGATTTTATCCACGTGCCCATTCTACCCCTCAACTCGGCCTTCCTGGCCGCCCGCACCCGCCAACTCCTGGAAGGGGAGAACTATGACGGCGGGGCGGTGTCANNNNNNNCCTTTGCCCCGCCGCGGGGTTCGCCCTCGGCTTCGTCCACTCAGGTAGCTGCCGGCGACTTCTCCGACTGCGCATACCCGCCCGACGCCGAGCCCAAGGACGATGGGTTCCCACTTTATGGCGACTTCCAGCCGCCTGCCCTGAAGATCAAGGAGGAAGAGGAAGGCACGGAGGCAGCTGCGCGCTCCCCGCGTCAGTACCTGGTGGCGGGTCCTAATCCCTCTGTTTTCCCCGATTTGCCGCTGGNNNNNNNNNNNNNNNTNNCTCCGCGAGCTCCATCATCCAGACCTGGGGAAGCGGCAGTGGCCNNNNNNCCCGCCAGTGCCTCTGTCTCCGCGGTGTCCTCGTCGGGGTCGACCCTAGAGTGCATCTTGTACAAAGCCGAGGGCGCGCCGCCCCAGCAGGGCCCGTTTGCTCCGCCGCCTTGCAAGGCGCCAGGCGCAGGCGCCTGCCTGCTGCCCCGGGATGGTGCCTCCACCTCGGCTACGNNNNNNNNNNNNNNNNGAGCGGCCCCTGCGCTCTACCCTCAGCTCAGCCTCAACGGACTCCCGCAGCTCGGCTACCAGGCCGCCGTTCTCAAAGACGGCTTGCCGCAGGTCTACCAGCCTTATCTGAACTACCTGAGGCCGGAGTCAGATGCCAGCCAGAGCCCACAGTACAGCTTCGAGTCATTACCTCAGAAGATTTGTTTAATCTGTGGGGATGAAGCTTCAGGCTGTCATTATGGTGTCCTCACCTGTGGGAGCTGTAAGGTCTTCTTTAAAAGGGCAATGGAAGGGCAGCATAACTATTTATGTGCTGGAAGAAATGACTGCATTGTTGATAAAATCCGCAGAAAAAACTGCCCAGCATGTCGCCTTAGAAAATGCTGTCAGGCTGGCATGGTCCTTGGAGGTCGAAAGTTTAAAAAGTTCAATAAAGTCAGAGTTATGAGAGCATTGGATGCCGTTGCTCTCCCACAGCCTGTGGGCATTCCAAATGAAAGCCAAGCCCTAAGCCAAAGAATCTCCTTCTCACCAAGTCAAGATATACAGTTGATCCCCCCATTGATCAACCTGCTAATGAACATTGAACCGGATGTGATCTATGCAGGACATGACAACACCAAACCTGATACCTCCAGTTCTTTGCTGACAAGTCTTAATCAACTAGGCGAGAGACAACTTCTTTCAGTAGTCAAGTGGTCTAAATCATTGCCAGGTTTTCGAAATTTACATATTGATGACCAGATAACTCTCATCCAGTATTCTTGGATGAGCTTAATGGTGTTTGGACTAGGATGGAGATCTTATAAACATGTCAGTGGACAGATGCTATATTTTGCACCTGATCTAATACTAAATGAACAGAGGATGAAGGAATCATCATTCTATTCATTATGCCTCACCATGTGGCAAATCCCACAGGAGTTTGTCAAGCTTCAAGTTAGCCAAGAAGAGTTCCTATGTATGAAAGTATTGCTCCTTCTTAATACAATTCCTTTGGAAGGACTAAGAAGTCAAAACCAGTTTGAAGAGATGAGATCATGCTACATTAGAGAACTCATCAAAGCAATTGGTTTGAGGCAAAAAGGAGTTGTCTCTAGCTCACAGCGTTTCTACCAACTGACAAAACTTCTTGATAACTTGCATGATCTTGTCAAACAGCTTCATCTGTACTGCTTGAATACATTTATCCAGTCCCGGGCACTGAGTGTTGAATTTCCAGAAATGATGTCTGAAGTTATTGCTGCACAGTTACCCAAGATCTTGGCAGGGATGGTGAAACCTCTGCTCTTTCATAAAAAG
>FelisCatus
ATGACAGAGCTGAAGGCAAAGGAACCCCAGGCACCCCACGTGGCGGGCGCCGCGCCCTCCTCCCTGCTCGGAGCGCCTCTGCTAGGACTCCGGGACGCTGGCCCTTTCCAGGAGAGTCAGACCTCGAACTCCTCCCCTATAGTCTCAGCTATACCTATCTCTCTGGACCCGTTGCTCTTCCCTAGGCCTTGCCAGGGACAAGACNNNCCGGACCCGAAGACACAGGACCAGCAGCCGCTGTCAGACGTGGAGGGGGCGTATCCCAGAGTTGAAGCCACAAGCAGTGCAGGAGCTGGCAGCTCTAGACCCCCAGAAAAGGACAGNNNNNNNNNNNNNNNNNNNNNGGACACGCTACTGGAGCCTTCAGCTTCCGGGCAGACCCACGCCAGCTCTCCTGCCTGTGAGGCCGCCAGCCCTTGGTGCCTGTTTGGCTCTGAGCTTCCTGAAGACCCCCGGGTTGCCCCCACCACCCAGGTGGGGTTGTCTTCGCTCATGAGCCGGCCAGAGGGCAAGGCTAGCGACAGCTCCGGAACGGCAACTGCCCACAAAGTGCTGCCCAGGGGTCTGTCACCGCCCCGACAGCTGCTGCCCCTGANNNCTGGGAGCCACCATTGGTCTGGGGCCTCAGTGAAACCAGCTCCGCAGCNNNNTGTGGTAGACGTAGAGCAGGAGGATGGCTTGGAGTCCGAAGGCTCCGTGGGTCCANNNNNNNNNNNNNNNNNNCGGCCTCTGGGAGGCACGGCAGCTGGAGGAGGANNNNNNGCTACCGCTCCTGGGGTGGCCGCAGGAAACGTCACCCTGGTCCCCAAAGAAGATTCCCGTTTCTTGGCGCCCAAGGTCGCCCTGGCGGAGCAGGACGCGCCAGCGGCGCCTGGGTGCTCCCCGCTGGCCACCACGATGATGGATTTTATCCACGTGCCCATTCTGCCCCTCAACTCGGCCTTCCTGGCCGCCCGCACCCGTCAACTGCTGGAAGGGGAGAATTATGACGGCGGGGCCGCGGTTGTCAGCGCCTTTGCCCCGCCGCGGGGCTCACCCTCGGCTTCTTCCACCCAGGTCGCTGCTGGCGACTTCTCCGACTGTGCGTACCTGCCCGACGCCGAGCCCAAGGATGATGCGTTCCCGCTCTACGGCGACTTCCAGCCGCCAGCCCTGAAGATCAAGGAGGAGGAGGAAGGCACCGAAGCCGCTGCCCGCTCCCCGCGGCCGTACCTGGTGGCGGGTCCCAACCCCGCAGTCTTTCCGGATTTGCCGCTGGNNNNNNNNNNNNNNNTNNCTCCGCGAGCGCCGTCGTCCAGACCCGGGGAGGCCGGGGCGTCCGCCGCACCCGCCAGTGCCACAGTCTCGTCCACGTCCTCGTCTGGGTCGACCCTGGAGTGCATCCTGTACAAAGCGGAGGGCGCGCCGCCCCAGCAAGGCCCGTTTGCTCCGCCGCCTTGCAAGGCGCCGGGCGCAGGCGCCTGCATGCTGCCGCGGGACGGTGCCTCCACCTCAGCTTCTNNNNNNNNNNNNNNNNGGGCGGCCCCTGCGCTCTACCCGCAGCTCAGTCTCAACGGGCTCCCGCAGCTCGGCTACCAGGCCGCAGTGCTCAAAGAGGGCCTGCCGCAGGTCTACCAGCCATATCTCAACTACCTGAGGCCCGACTCAGATGCCAGCCAGAGCCCACAGTACAGCTTCGAGTCCTTACCTCAGAAGATTTGCTTAATCTGTGGGGATGAAGCATCAGGCTGTCATTATGGCGTCCTCACCTGTGGGAGCTGTAAGGTCTTCTTTAAAAGGGCAATGGAAGGGCAGCATAATTATTTATGCGCTGGAAGAAATGATTGCATTGTTGATAAAATCCGCAGAAAAAACTGCCCCGCATGTCGCCTTAGAAAGTGTTGCCAGGCTGGCATGGTCCTTGGAGGTCGAAAGTTTAAAAAGTTCAATAAAGTCAGAGTTATGAGAGCATTGGATGCCGTTGCTCTCCCACAGCCTGTGGGCATTCCAAATGAAAGCCAAGCCCTAAGCCAGAGAATCGCTTTTTCACCAAATCAAGACATACAGTTGATCCCCCCATTGATTAACCTGCTAATGAGCATTGAACCAGATGTGATCTATGCAGGACATGACAACACCAAACCTGATACCTCCAGTTCTTTGCTGACAAGTCTTAATCAACTAGGCGAGAGACAACTTCTTTCAGTAGTCAAGTGGTCTAAATCATTGCCAGGTTTTAGAAACTTACATATTGATGACCAGATAACTCTCATCCAGTATTCTTGGATGAGCTTAATGGTGTTTGGACTAGGATGGAGATCTTATAAACATGTCAGTGGGCAGATGCTATATTTTGCACCTGATCTAATACTAAATGAACAGAGGATGAAGGAATCATCATTCTATTCACTATGCCTCACCATGTGGCAGATTCCACAGGAGTTTGTCAAGCTTCAAGTTAGCCAAGAAGAGTTCCTGTGTATGAAAGTATTGCTACTTCTTAATACAATTCCTTTGGAAGGGCTAAGAAGTCAAAACCAGTTTGAAGAGATGAGATCAAGCTACATTAGAGAGCTCATCAAGGCAATTGGTCTGAGGCAAAAAGGAGTTGTCTCTAGCTCACAGCGTTTCTACCAACTTACAAAACTTCTTGATAACTTGCATGATCTTGTCAAACAGCTTCATCTGTACTGCTTGAATACATTTATCCAGTCCCGAGCACTGAGTGTTGAATTTCCAGAAATGATGTCTGAAGTGATTGCTGCACAGTTACCCAAGATCTTGGCAGGGATGGTGAAACCTCTGCTCTTTCATAAAAAG
>PantheraPardus
ATGACAGAGCTGAAGGCAAAGGAACCCCAGGCTCCCCACGTGGCGGGCGCCGCGCCCTCCTCCCTGCTCCGAGCGCCCCTGCTGGGACTCCGGGACGCTGGCCCTTTCCAGGAGAGTCAGACCTCGAACTCCTCGCCTGTAGTCTCAGCTATACCTATCTCTCTGGACCCGTTGCTCTTCCCTAGGCCTTGCCAGGGACAAGACNNNCTGGACCCGAAGACACAGGACCAGCAGCCGCTGTCAGACGTGGAGGGGGCGTATCCCAGAGTTGAAGCCACAAGCAGTGCAGGAGCTGGCAGCTCTAGACCCCCAGAAAAGGACAGNNNNNNNNNNNNNNNNNNNNNGGACACACTACTGGAGCCTTCAGCTTCCGGGCAGAGCCACACCAGCTCTCCTGCCTGTGAGGCCGCCAGCCCTTGGTGCCTGTTTGGCTCTGAGCTTCCTGAAGACCCCCGGGTTGCCCCCACCACCCAGGGGGGGTTGTCTTCGCTCATGAGCCGGCCAGAGGGCAAGGCTAGCGACAGCTCCGGAACGGCAACTGCCCACAAAGTGCTGCCCAGGGGTCTGTCACCGCCCCGACAGCTGCTGCCCCTGANNNCTGGGAGCCACCATTGGTCTGGGGCCTCAGTGAAACCAGCTCCGCAGCNNNNTGTGGTAGACGTAGAGCAGGAGGATGGCTTGGAGTCCGAAGGCTCCGTGGGTCCANNNNNNNNNNNNNNNNNNCGGCCTCTGGGAGGCACAGCAGCTGGAGGAGGANNNNNNGCTACCGCTCCTGGGGTGGCCGCAGGAAGCGTCACCCTGGTCCCCAAAGAAGATTCCCGTTTCTTGGCGCCCAAGGTCGCCCTGGCGGAGCAGGACGCGCCAGCGGCGCCCGGGTGCTCCCCGCTGGCCACCACGATGATGGATTTTATCCACGTGCCCATTCTGCCCCTCAACTCGGCCTTCCTGGCCGCCCGCACCCGTCAACTGCTGGAAGGGGAGAATTATGACGGCGGGGCCGCGGTTGTCAGCGCCTTTGCCCCGCCGCGGGGCTCACCCTCGGCTTCTTCCACCCAGGTCGCTGCTGGCGACTTCTCCGACTGTGCGTACCCGCCCGACGCCGAGCCCAAGGATGATGCGTTCCCGCTCTACGGCGACTTCCAGCCGCCAGCCCTGAAGATCAAGGAGGAGGAGAAAGGCACCGAAGCCGCTGCCCGCTCCCCGCGGCCGTACCTGGTGGCGGGTCCCAACCCCGCAGTCTTTCCGGATTTGCCGCTGGNNNNNNNNNNNNNNNTNNCTCCGCGAGCGCCGTCGTCCAGACCCGGGGAGGCCGGGGCGGCCGCCGCACCCGCCAGTGCCACAGTCTCGTCCACGTCCTCGTCTGGGTCGACCCTGGAGTGCATCCTGTACAAAGCGGAGGGCGCGCCGCCCCAGCAAGGCCCGTTTGCTCCGCCGCCTTGCAAGGCGCCGGGCGCAGGCGCCTGCATGCTGCCGCGGGACGGTGCCTCCACCTCAGCTTCTNNNNNNNNNNNNNNNNGGGCGGCCCCTGCGCTCTACCCGCAGCTCAGTCTCAACGGGCTCCCGCAGCTCGGCTACCAGGCTGCAGTGCTCAAAGAGGGCCTGCCGCAGGTCTACCAGCCCTATCTCAACTACCTGAGGCCCGATTCAGATGCCAGCCAGAGCCCACAGTACAGCTTCGAGTCCTTACCTCAGAAGATTTGCTTAATCTGTGGGGATGAAGCATCAGGCTGTCATTATGGCGTCCTCACCTGTGGGAGCTGTAAGGTCTTCTTTAAAAGGGCAATGGAAGGACAGCATAATTATTTATGTGCTGGAAGAAATGATTGCATTGTTGATAAAATCCGCAGAAAAAACTGCCCCGCATGTCGCCTTAGAAAGTGTTGCCAGGCTGGCATGGTCCTTGGAGGTCGAAAGTTTAAAAAGTTCAATAAAGTCAGAGTTATGAGAGCATTGGATGCCGTTGCTCTCCCACAGCCTGTGGGCATTCCAAATGAAAGCCAAGCCCTAAGCCAGAGAATCGCTTTTTCACCAAATCAAGACATACAGTTGATCCCCCCATTGATTAACCTGCTAATGAGCATTGAACCAGATGTGATCTATGCAGGACATGACAACACCAAACCTGATACCTCCAGTTCTTTGCTGACAAGTCTTAATCAACTAGGCGAGAGACAACTTCTTTCAGTAGTCAAGTGGTCTAAATCATTGCCAGGTTTTAGAAATTTACATATTGATGACCAGATAACTCTCATCCAGTATTCTTGGATGAGCTTAATGGTGTTTGGACTAGGATGGAGATCTTATAAACATGTCAGTGGGCAGATGCTATATTTTGCACCTGATCTAATACTAAATGAACAGAGGATGAAGGAATCATCATTCTATTCACTATGCCTCACCATGTGGCAGATTCCACAGGAGTTTGTCAAGCTTCAAGTTAGCCAAGAAGAGTTCCTGTGTATGAAAGTATTGCTACTTCTTAATACAATTCCTTTGGAAGGGTTAAGAAGTCAAAACCAGTTTGAAGAGATGAGATCAAGCTACATTAGAGAGCTCATCAAGGCAATTGGTCTGAGGCAAAAAGGAGTTGTCTCTAGCTCACAGCGTTTCTACCAACTTACAAAACTTCTTGATAACTTGCATGATCTTGTCAAACAGCTTCATCTGTACTGCTTGAATACATTTATCCAGTCCCGAGCACTGAGTGTTGAATTTCCAGAAATGATGTCTGAAGTGATTGCTGCACAGTTACCCAAGATCTTGGCAGGGATGGTGAAACCTCTGCTCTTTCATAAAAAG
>PantheraTigrisAltaica
ATGACAGAGCTGAAGGCAAAGGAACCCCAGGCTCCCCACGTGGCGGGCGCCGCGCCCTCCTCCCTGCTCCGAGCGCCCCTGCTGGGACTCCGGGACGCTGGCCCTTTCCAGGAGAGTCAGACCTCGAACTCCTCGCCTGTAGTCTCAGCTATACCTATCTCTCTGGACCCGTTGCTCTTCCCTAGGCCTTGCCAGGGACAAGACNNNCCGGACCCGAAGACACAGGACCAGCAGCCGCTGTCAGACGTGGAGGGGGCGTATCCCAGAGTTGAAGCCACAAGCAGTGCAGGAGCTGGCAGCTCTAGACCCCCAGAAAAGGACAGNNNNNNNNNNNNNNNNNNNNNGGACACGCTACTGGAGCCTTCAGCTTCCGGGCAGAGCCACACCAGCTCTCCTGCCTGTGAGGCCGCCAGCCCTTGGTGCCTGTTTGGCTCTGAGCTTCCTGAAGACCCCCAGGTTGCCCCCACCACCCAGGGGGGGTTGTCTTCGCTCATGAGCCGGCCAGAGGGCAAGGCTAGCGACAGCTCCGGAACGGCAACTGCCCACAAAGTGCTGCCCAGGGGTCTGTCACCGCCCCGACAGCTGCTGCCCCTGANNNCTGGGAGCCACCATTGGTCTGGGGCCTCAGTGAAACCAGCTCCGCAGCNNNNTGTGGTAGACGTAGAGCAGGAGGATGGCTTGGAGTCCGAAGGCTCCGTGGGTCCANNNNNNNNNNNNNNNNNNCGGCCTCTGGGAGGCACAGCAGCTGGAGGAGGANNNNNNGCTACCGCTCCTGGGGTGGCCGCAGGAAGCGTCACCCTGGTCCCCAAAGAAGATTCCCGTTTCTTGGCGCCCAAGGTCGCCCTGGCGGAGCAGGACGCGCCAGCGGCGCCCGGGTGCTCCCCGCTGGCCACCACGATGATGGATTTTATCCACGTGCCCATTCTGCCCCTCAACTCGGCCTTCCTGGCCGCCCGCACCCGTCAACTGCTGGAAGGGGAGAATTATGAGGGCGGGGCCGCGGTTGTCAGCGCCTTTNNNNNNNNNNNNNNNNNNNNNNNNNNNNNNNNNNNNNNNNNNNNNNNNNNNNNNNNNNNNNNNNNNNNNNNNNNNNNNNNNNNNNNNNNNNNNNNNNNNNNNNNNNNNNNNNNNNNNNNNNNNNNNNNNNNNNNNNNNNNNNNNNNNNNNNNNNNNNNNNNNNNNNNNNNNNNNNNNNNNNNNNNNNNNNNNNNNNNNNNNNNNNNNNNNNNNNNNNNNNNNNNNNNNNNNNNNNNNNNNNNNNNNNNNNNNNNNNNNNNNNNNNNNNNNNNNNNNNNNNNNNNNNNNNNNNNNNNNNNNNNNNNNNNNNNNNNNNNNNNNNNNNNNNNNNNNNNNNNNNNNNNNNNNNNNNNNNNNNNNNNNNNNNNNNNNNNNNNNNNNNNNNNNNNNNNNNNNNNNNNNNNNNNNNNNNNNNNNNNNNNNNNNNNNNNNNNNNNNNNNNNNNNNNNNNNNNNNNNNNNNNNNNNNNNNNNNNNNNNNNNNNNNNNNNNNNNNNNNNNNNNNNNNNNNNNNNNNNNNNNNNNNNNNNNNNNNNNNNNNNNNNNNNNNNNNNNNNNCCGGGCGCCGGTGCACAAAGGGCGCCTGCCCCAGGTCTACCAGCCCTATCTCAACTACCTGAGGCCCGATTCAGATGCCAGCCAGAGCCCACAGTACAGCTTCGAGTCCTTACCTCAGAAGATTTGCTTAATCTGTGGGGATGAAGCATCAGGCTGTCATTATGGCGTCCTCACCTGTGGGAGCTGTAAGGTCTTCTTTAAAAGGGCAATGGAAGGGCAGCATAATTATTTATGTGCTGGAAGAAATGATTGCATTGTTGATAAAATCCGCAGAAAAAACTGCCCCGCATGTCGCCTTAGAAAGTGTTGCCAGGCTGGCATGGTCCTTGGAGGTCGAAAGTTTAAAAAGTTCAATAAAGTCAGAGTTATGAGAGCATTGGATGCCGTTGCTCTCCCACAGCCTGTGGGCATTCCAAATGAAAGCCAAGCCCTAAGCCAGAGAATCGCTTTTTCACCAAATCAAGACATACAGTTGATCCCCCCATTGATTAACCTGCTAATGAGCATTGAACCAGATGTGATCTATGCAGGACATGACAACACCAAACCTGATACCTCCAGTTCTTTGCTGACAAGTCTTAATCAACTAGGCGAGAGACAACTTCTTTCAGTAGTCAAGTGGTCTAAATCATTGCCAGGTTTTAGAAATTTACATATTGATGACCAGATAACTCTCATCCAGTATTCTTGGATGAGCTTAATGGTGTTTGGACTAGGATGGAGATCTTATAAACATGTCAGTGGGCAGATGCTATATTTTGCACCTGATCTAATACTAAATGAACAGAGGATGAAGGAATCATCATTCTATTCACTATGCCTCACCATGTGGCAGATTCCACAGGAGTTTGTCAAGCTTCAAGTTAGCCAAGAAGAGTTCCTGTGTATGAAAGTATTGCTACTTCTTAATACAATTCCTTTGGAAGGGTTAAGAAGTCAAAACCAGTTTGAAGAGATGAGATCAAGCTACATTAGAGAGCTCATCAAGGCAATTGGTCTGAGGCAAAAAGGAGTTGTCTCTAGCTCACAGCGTTTCTACCAACTTACAAAACTTCTTGATAACTTGCATGATCTTGTCAAACAGCTTCATCTGTACTGCTTGAATACATTTATCCAGTCCCGAGCACTGAGTGTTGAATTTCCAGAAATGATGTCTGAAGTGATTGCTGCACAGTTACCCAAGATCTTGGCAGGGATGGTGAAACCTCTGCTCTTTCATAAAAAG
>BosTaurus
ATGACTGAGCTGAAGGCGAAGGGTCCCCGCGCTCCCCACGTGGCGGGCACAGCGCCCTCGCCCCAGGCCGGAGCCCCTCTGCGGGGACGCCCAGACGCGGGCCCCTTCCAGGCGGGCGAGGCCTCGGGCCCGACGCCCACAGCCTCGGGCCTCCCCCTCTCCCTGGACGGACTGATCTTCCCTCGGTCCTGCCAGGCTCAGGACNNNCTGGACGGGAAGACGCCGGACCCAGAGTCGCTGGCAGACGTGGAGGGGGCGTATTCCGGAGGGGAAGCCGCAGAGGGCGCTGCTGNNNNNNNNNCGAGACCCCCAGAGAAGGACGGNNNNNNNNNNNNNNNNNNNNNGGACACCCTGCTGGCGCCCCCGGGCCCTGAGCGGAGCCCCGCCAGCCCCGCCGTCTGCGAAGCCCCCAGCCCTTGGTGCCTCTTTGGCCCCGAGCTTGTCCAAGACGCCCGGGCTGCGCCAGCCGCCCAGGGGGTCCTACTCCCACTCATGAGCCGCCCAGAGAGCAAGGCTGGCGACACCCCCGGGGCCGCCGCCGGCCAGAAGGTGCTGCCCCGGGGCCTGGCGCCATGCCGGCAGCTGCTGGCCCCGANNNCCTCGAGCCACCCCTGGCCCGCGCCCGCGCCGAGGCCGTCTCCGCAGCNNNNNNNNNNNNNNNNNNNNNNNNNNNNNNNCTCGGATCCCGAGGGCTCCTCGGGGCCGNNNNNNNNNNNNNNNNNNCGGCCCGCGGGAGNNNNNNNNNNNNNNNNNNNNNNNNNNNNNAGCGCTCCTGGGACGGCCGCGGGAGGCGTCGCCCCGGTGCCCAAAGAAGATGCCCGCTTCTCGGCGCCCAGGGCCGCCCCGGCGGAGCATGACGCACCCGCCGCGCCCGGGCGCGCCTCGGTGGCCACCGCGGTGATGGACTTCATCCACGTGCCCATCCTGCCGCTCAACTCAGCCTTCCTGGCCGCCCGCACCCGGCAGCTGCTGGAGGGTGACAGCTATGACGGCGGGGCCGNNNNNNNNNGCGCCTTCGCCCCGCCGCGGGGCTCGCCCTCCGCCTCGGCCGCCCTGGGCGCGCCCGGAGACTTCCCCGACTGCGCGTACCAGCCCGACTCCGAGCCCAAGGACGACGCGTTCTCGCTCTACGGGGACCCGCAGCCGCCCGCCCTGAAGATCAAGGAGGAGGAGGAGGGGGGCGCCGCAGCCGCGCGCTCCCCGCGGCCGTACCTGCTGGCGGGGGCCAGCCCCGCCGTCTTCGCCGACTTCCCGCTGGNNNNNNNNNNNNNNNNNNNNNNNNNNNNNNNNNNNNCCAGGCCGGGGGAGGTGGCGGTGCCCGCGGCCGCCACGGGGGCCCCCGGCTCGTCCGCGGCCGTGTCGGGGTCAGCCCTGGAGTGCGTCCTGTACAAGGCGGAGGGCGCGCCGCCCCAGCCGGGCCCGTTCGCGCCGCCGCCCTGCAAGGCTCCGGCCGCAGGCGCCTGCCTGCTGCCGCGGGACCTGCCGTCCACCTCGGCCGCCNNNNNNNNNNNNNNNNGGGCCACCCCTGCGCTCTACCAGCCGCTCGGCCTCAACGGGCTCCCCCAGCTCGGCTACCAGGCCGCGGTGCTCAAGGAGGGCCTGCCGCAGGTCTACCAGCCCTATCTCAACTACCTTAGGCCGGATTCAGAAGCCAGCCAGAGCCCACAGTACAGCTTTGAGTCATTACCTCAGAAGATTTGTTTAATCTGTGGGGATGAAGCATCAGGCTGTCATTATGGTGTCCTCACCTGTGGAAGCTGTAAGGTCTTCTTTAAAAGGGCAATGGAAGGACAGCATAACTACTTATGTGCTGGAAGAAACGATTGCATTGTTGATAAAATCCGCAGAAAAAACTGCCCAGCATGTCGCCTTAGAAAGTGCTGTCAGGCTGGCATGGTTCTTGGAGGCCGAAAGTTTAAAAAGTTCAATAAAGTTAGAGTTATGAGAACACTAGATGCTGTTGCCCTCCCACAGCCGGTGGGTATTCCAAACGAAAGCCAAGCCCTAAGCCAGAGAATCACTTTTTCACCAAGTCAAGACTTGCAGTTGATCCCCCCACTGATCAACTTGCTCATGAGCATTGAACCAGATGTGGTCTATGCAGGACATGACAACAGCAAACCTGATACCTCCAGCTCTCTGCTGACAAGTCTGAATCAGCTTGGTGAGAGACAACTTCTTTCAGTGGTCAAGTGGTCTAAATCACTGCCAGGTTTTCGGAACTTACATATTGATGACCAAATAACTCTCATCCAGTATTCTTGGATGAGTTTAATGGTATTTGGACTAGGATGGAGATCTTATAAGCATGTCAGTGGACAGATGCTATATTTTGCGCCTGATCTAATACTAAATGAACAGCGGATGAAGGAGTCATCATTCTATTCATTATGCCTAACCATGTGGCAGATCCCACAGGAGTTTGTGAAGCTTCAAGTCAGCCAAGAAGAATTCCTCTGTATGAAAGTATTGCTACTTCTTAATACAATTCCTTTAGAAGGACTAAGAAGTCAGAACCAGTTTGAAGAGATGAGATCAAGTTACATTAGAGAACTCATCAAGGCAATTGGTTTGAGGCAAAAAGGAGTTGTCCCTAGCTCACAGCGTTTCTATCAGCTTACAAAACTTCTTGATAACTTGCATGATCTTGTCAAGCAACTTCATCTGTACTGCTTGAATACATTTATCCAGTCCCGGGCACTGAGTGTTGAATTTCCAGAAATGATGTCTGAGGTTATTGCTGCACAGTTACCCAAGATATTGGCAGGGATGGTGAAACCTCTTCTCTTTCATAAAAAG
>CapraHircus
ATGACTGAGCTGAAGGCGAAGGGTCCCCGCGCTGCCCACGTGGCAGGCACAGCGCCCTCGCCCCAAGTCGGAGCCCCTCTGCGGGGACGCCCAGACGCGGGCTCCTTCCAGGCGGGCGAGGCCTCGGGCCCGACCCCCACAGCCTCGGGCCTCCCCCTCTCCCTGGACGGGCTGATCTTCCCTCAGCCCTGCCAGGCTCAGGACNNNCTGGACGGGAAGACGCTGGACCCAGAGTCGCTGGCAGACGTGGAGGGGGCGTATTCCAGAGGGGAAGCCGCAGAGGGCGCTGCTGNNNNNNNNNTGAGACCCCCAGAGAAGGACGGNNNNNNNNNNNNNNNNNNNNNGGACACCCTGCTGGCGCCCCCAGGCCCTGAGCGGAGCCCCGCCAGCCCCGCCGTCTGCGCGGCCCCCAGCCCTTGGTGCCTCTTTGGCCCTGAACTTGCCCAAGACGCCCGGGCTGCGCCCGCCGCCCAGGGGGTCCTGCCTACACTCATGAACCGCCCGGAGAGCAAGGCTGGCGACACCCCCGGGGTGGCCGCCGGCCAGAAGGTGCTGCCCCGTGGCCTGGCGCCGTGCCGGCAGCTGCTGGCCCCGANNNCCTCGAGCCACCCCTGGCCCGCGCCGGCGCCGAGGCCGTCTCCGCAGCNNNNNNNNNNNNNNNNNNNNNNNNNNNNNNNCTCGGATCCCGAGGGCTCCTCGGGGCCGNNNNNNNNNNNNNNNNNNCGGCCCGCGGGAGNNNNNNNNNNNNNNNNNNNNNNNNNNNNNAGCGCTCCTGGGACCGCCGCGGGAGGCGTCGCCCCGGTGCCCAAAGAAGATGCCCGCTTCTCGGCGCCCAGGGCCGCCCCGACGGAGCATGACGCGCCCGCCGCGCCCGGGCGCGCCCCGGTGGCCACCGCGGTGATGGACTTCATCCACGTGCCCATCCTGCCGCTCAACTCGGCCTTCCTGGCCGCCCGCACCCGGCAGCTGCTGGAGGGCGACAGCTATGACAGCGGGCCCGNNNNNNNNNGCGCCTTCGCCCCGCCGCGGGGCTCGCCCTCCGCCTCGGCCGCCCCGGGCGCGCCTGGCGACTTCCCCGACTGCGCGTACCAGCCCGAAGCCGAGCCCAAGGACGACGCGTTCTCGCTCTACGGGGACCCGCAGCCGCCCGCCCTGAAGATCAAGGAGGAGGAGGAGGGGGGCGCCGCCGCCGCGCGCTCCCCGCGGCCGTACCTGCTGGCGGGGGCCAGCCCCGCCGTCTTCGCCGACTTCCCGCTGGNNNNNNNNNNNNNNNNNNNNNNNNNNNNNNNNNNNNCCAGGCCGGGGGAGGTGGCGGTGCCCGCGGCCGCCACGGGGGCCCCAGGCTCGTCCGCGGCCGCGTCGGGGTCCGCCCTGGAGTGCGTCCTGTACAAGGCGGAGGGCGCGCAGCCCCAGCCGGGCCCGTTCGCGCCGCCGCCCTGCAAGGCTCCGGCCGCGGGCGCCTGCTTCCTGCCGCGGGACCTGCCGTCCACCTCGNNNNNNNNNNNNNNNNNNNNNNGGGCCACCCCTGCACTCTACCCGCCGCTCGGCCTCAACGGGCTCCCCCAGCTCGGCTACCAGGCCGCGGTGCTCAAGGAGGGCCTGCCGCAGGTCTACCAGCCCTATCTCAACTACCTGAGGCCCGATTCAGAAGCCAGCCAGAGCCCACAGTACAGCTTTGAGTCATTACCTCAGAAGATTTGTTTAATCTGTGGGGATGAAGCATCAGGCTGTCATTATGGTGTCCTCACCTGTGGAAGCTGTAAGGTCTTCTTTAAAAGGGCAATGGAAGGACAGCATAACTACTTATGTGCTGGAAGAAACGATTGCATTGTTGATAAAATCCGCAGAAAAAACTGCCCAGCATGTCGCCTTAGAAAGTGCTGTCAGGCTGGCATGGTTCTTGGAGGCCGAAAGTTTAAAAAGTTCAATAAAGTTAGAGTTATGAGAACACTAGATGCTGTTGCCCTCCCACAGCCAGTGGGTATTCCAAATGAAAGCCAAGCCCTAAGCCAGAGAATCACTTTTTCACCAAGCCAAGACTTGCAGTTGATCCCCCCACTGATCAACTTGCTCATGAGCATTGAACCAGATATGGTCTATGCAGGACATGACAACAGCAAACCTGATACCTCCAGCTCTCTGCTGACAAGTCTGAATCAGCTTGGCGAGAGACAGCTTCTCTCAGTGGTCAAGTGGTCTAAGTCACTGCCAGGTTTTCGGAACTTACATATTGATGACCAAATAACTCTCATCCAGTATTCTTGGATGAGTTTAATGGTATTTGGACTAGGATGGAGATCTTATAAGCATGTCAGTGGACAGATGCTATATTTTGCACCTGATCTAATACTAAATGAACAGCGGATGAAGGAGTCATCATTCTATTCATTATGCCTAACCATGTGGCAGATCCCACAGGAGTTTGTGAAGCTTCAAGTCAGCCAAGAAGAGTTCCTCTGTATGAAAGTATTGCTACTTCTTAATACAATTCCTTTAGAAGGACTAAGAAGCCAAAACCAGTTTGAAGAAATGAGATCAAGTTACATTAGAGAGCTCATCAAGGCAATTGGTTTGAGACAAAAAGGAGTTGTCTCTAGCTCACAGCGTTTCTATCAGCTTACAAAACTTCTTGATAACTTGCATGATCTTGTCAAACAACTTCATCTGTACTGCTTGAATACATTTATCCAGTCCCGGGCACTGAGTGTTGAATTTCCAGAAATGATGTCTGAGGTTATCGCTGCACAATTACCCAAGATCTTGGCAGGGATGGTGAAACCTCTTATGTTTCATAAAAAG
>OvisAriesMusimo
ATGACTGAGCTGAAGGCGAAGGGTCCCCGCGCTGCCCACGTGGCAGGCACAGCGCCCTCGCCTCAAGTCGGAGCCCCTCTGCGGGGACGCCCAGACGCGGGCTCCTTCCAGGCGGGCGAGGCCTCGGGCCCGACCCCCACAGCCTCGGGCCTCCCCCTCTCCCTGGACGGGCTGATCTTCCCTCAGCCCTGCCAGGCTCAGGACNNNCTGGACGGGAAGACGCTCGACCCAGAGTCGCTGGCAGGCGTGGAGGGGGCGTATTCCAGAGGGGAAGCCGCAGAGGGCGCTGCTGNNNNNNNNNTGAGACCCCCAGAGAAGGACGGNNNNNNNNNNNNNNNNNNNNNGGACACCCTGCTGGCGCCCCCAGGCCCTGAGCAGAGCCCCGCCAGCCCCGCCGTCTGCGAGGCTCCCAGCCCTTGGTGCCTCTTTGGCCCTGAGCTTGCCCAAGACGCCCGGGCTGCGCCCGCCGCCCAGGGGGTCCTGCCTACACTCATGAGCCGCCCGGAGAGCAAGGCTGGCGACACCCCCGGGGTGGCCGCCGGCCAGAAGGTGCTGCCCCGGGGCCTGGCGCCGTGCCGGCAGCTGCTGGCCCCGANNNCCTCGAGCCACCCCTGGCCCGCGCCCGCGCCGAGGCCGTCTCCGCAGCNNNNNNNNNNNNNNNNNNNNNNNNNNNNNNNCTCGGATCCCGAGGGCTCCTCGGGGCCGNNNNNNNNNNNNNNNNNNCGGCCCGCGGGAGNNNNNNNNNNNNNNNNNNNNNNNNNNNNNAGCGCTCCTGGGACCGCCGCGGGAGGCGTCGCCCCGGTGCCCAAAGAAGATGCCCGCTTCTCGGCGCCCAGGGCCGCCCCGACGGAGCATGACGCGCCCGCCGCGCCCGGGCGCGCCCCGGTGGCCACCGCGGTGATGGACTTCATCCACGTGCCCATCCTGCCGCTCAACTCGGCCTTCCTGGCCGCCCGCACCCGGCAGCTGCTGGAGGGCGACAGCTATGACAGCGGGCCCGNNNNNNNNNGCGCCTTCGCCCCGCCGCGGGGCTCGCCCTCTGCCTCGGCCGCCCCGGGCGCGCCTGGCGACTTCCCCGACTGCGCGTACCAGCCCGAAGCCGAGCCCAAGGACGACGCGTTCTCGCTCTACGGGGACCCGCAGCCGCCCGCCCTGAAGATCAAGGAGGAGGAGGAGGGGGGCGCCGCCGCCGCGCGCTCCCCGCGGCCGTACCTGCTGGCGGGGGCCAGCCCCGCCGTCTTCGCCGACTTCCCGCTGGNNNNNNNNNNNNNNNNNNNNNNNNNNNNNNNNNNNNCCAGGCTGGGGGAGGTGGCGGTGCCCGCGGCCGCCACGGGGGCCCCAGGCTCGTCCGCGGCCGCGTCGGGGTCCGCCCTGGAGTGCGTCCTGTACAAGGCGGAGGGCGCGCCGCCCCAGCCGGGCCCGTTCGCGCCGCCGCCCTGCAAGGCTCCGGCCGCGGGCGCCTGCTTCCTGCCGCGGGACCTGCCGTCCACCTCGNNNNNNNNNNNNNNNNNNNNNNGGGCCGCCCCTGCACTCTACCCGCCGCTCGGCCTCAACGGGCTCCCCCAGCTCGGCTACCAGGCCGCGGTGCTCAAGGAGGGCCTGCCGCAGGTCTACCAGCCCTATCTCAACTACCTGAGACCCGATTCAGAAGCCAGCCAGAGCCCACAGTACAGCTTTGAGTCATTACCTCAGAAGATTTGTTTAATCTGTGGCGATGAAGCATCAGGCTGTCATTATGGTGTCCTCACCTGTGGAAGCTGTAAGGTCTTCTTTAAAAGGGCAATGGAAGGACAGCATAACTACTTATGTGCTGGAAGAAACGATTGCATTGTTGATAAAATCCGCAGAAAAAACTGCCCAGCATGTCGCCTTAGAAAGTGCTGTCAGGCTGGCATGGTTCTTGGAGGCCGAAAGTTTAAAAAGTTCAATAAAGTTAGAGTTATGAGAACACTAGATGCTGTTGCCCTCCCACAGCCAGTGGGTATTCCAAATGAAAGCCAAGCCCTAAGCCAGAGAATCACTTTTTCACCAAGCCAAGACTTGCAGTTGATCCCCCCACTGATCAACTTGCTCATGAGCATTGAACCAGATATGGTCTATGCAGGACATGACAACAGCAAACCTGATACCTCCAGCTCTCTGCTGACAAGTCTGAATCAGCTTGGCGAGAGACAGCTTCTCTCAGTGGTCAAGTGGTCTAAGTCACTGCCAGGTTTTCGGAACTTACATATTGATGACCAAATAACTCTCATCCAGTATTCTTGGATGAGTTTAATGGTATTTGGACTAGGATGGAGATCTTATAAGCATGTCAGTGGACAGATGCTATATTTTGCACCTGATCTAATACTAAATGAACAGCGGATGAAGGAGTCATCATTCTATTCATTATGCCTAACCATGTGGCAGATCCCACAGGAGTTTGTGAAGCTTCAAGTCAGCCAAGAAGAGTTCCTCTGTATGAAAGTATTGCTACTTCTTAATACAATTCCTTTAGAAGGACTAAGAAGCCAAAACCAGTTTGAAGAAATGAGATCAAGTTACATTAGAGAGCTCATCAAGGCAATTGGTTTGAGACAAAAAGGAGTTGTCCCTAGCTCACAGCGTTTCTATCAGCTTACAAAACTTCTTGATAACTTGCATGATCTTGTCAAACAACTTCATCTGTACTGCTTGAATACATTTATCCAGTCCCGGGCACTGAGTGTTGAATTTCCAGAGATGATGTCTGAGGTTATCGCTGCACAATTACCCAAGATCTTGGCAGGGATGGTGAAACCTCTTCTGTTTCATAAAAAG
>BisonBisonBison
ATGACTGAGCTGAAGGCGAAGGGTCCCCGCGCTCCCCACGTGGCGGGCACAGCGCCCTCGCCCCAGGCCGGAGCCCCTCTGCGGGGACGCCCAGACGCGGGCCCCTTCCAGGCGGGCGAGGCCTCGGGCCCGACGCCCACAGCCTCGGGCCTCCCCCTCTCCCTGGACGGACTGATCTTCCCTCGGTCCTGCCAGGCTCAGGACNNNCTGGACGGGAAGACGCCGGACCCAGAGTCGCTGGCAGACGTGGAGGGGGCGTATTCCGGAGTGGAAGCCGCAGAGGGCGCTGCTGNNNNNNNNNCGAGACCCCCAGAGAAGGACGGNNNNNNNNNNNNNNNNNNNNNGGACACCCTGCTGGCGCCCCCGGGCCCTGAGCGGAGCCCCGCCAGCCCCGCCGTCTGCGAAGCCCCCAGCCCTTGGTGCCTCTTTGGCCCCGAGCTTGTCCAAGACGCCCGGGCTGCGCCAGCCGCCCAGGGGGTCCTACTCCCACTCATGAGCCGCCCANNNNNNNNNNNNNNNNNNNNNNNNNNNNNNNNNNNNNNNNNNNNNNNNNNNNNNNNNNNNNNNNNNNNNNNNNNNNNNNNNNNNNNNNNNNNNNNNNNNNNNNNNNNNNNNNNNNNNNNNNNNNNNNNNNNNNNNNNNNNNNNNNNNNNNNNNNNNNNNNNNNNNNNNNNNNNNNNNNNNNNNNNNNNNNNNNNNNNNNNNNNNNNNNNNNNNNNNNNNNNNNNNNNNNNNNNNNNNNNNNNNNNNNNNNNNNNNNNNNNNNNNNNNNNNNNNNNNNNNNNNNNNNNNNNNNNNNNNNNNNNNNNNNNNNNNNNNNNNNNNNNNNNNNNNNNNNNNNNNNNNNNNNNNNNNNNNNNNNNNNNNNNNNNNNNNNNNNNNNNNNNNNNNNNNNNNNNNNNNNNNNNNNNNNNNNNNNNNNNNNNNNNNNNNNNNNNNNNNNNNNNNNNNNNNNNNNNNNNNNNNNNNNNNNNNNNNNNNNNNNNNNNNNNNNNNNNNNNNNNNNNNNNNNNNNNNNNNNNNNNNNNNNNNNNNNNNNNNNNNNNNNNNNNNNNNNNNNNNNNNNNNNNNNNNNNNNNNNNNNNNNNNNNNNNNNNNNNNNNNNNNNNNNNNNNNNNNNNNNNNNNNNNNNNNNNNNNNNNNNNNNNNNNNNNNNNNNNNNNNNNNNNNNNNNNNNNNNNNNNNNNNNNNNNNNNNNNNNNNNNNNNNNNNNNNNNNNNNNNNNNNNNNNNNNNNNNNNNNNNNNNNNNNNNNNNNNNNNNNNNNNNNNNNNNNNNNNNNNNNNNNNNNNNNNNNNNNNNNNNNNNNNNNNNNNNNNNNNNNNNNNNNNNNNNNNNNNNNNNNNNNNNNNNNNNNNNNNNNNNNNNNNNNNNNNNNNNNNNNNNNNNNNNNNNNNNNNNNNNNNNNNNNNNNNNNNNNNNNNNNNNNNNNNNNNNNNNNNNNNNNNNNNNNNNNNNNNNNNNNNNNNNNNNNNNNNNNNNNNNNNNNNNNNNNNNNNNNNNNNNNNNNNNNNNNNNNNNNNNNNNNNNNNNNNNNNNNNNNNNNNNNNNNNNNNNNNNNNNNNNNNNNNNNNNNNNNNNNNNNNNNNNNNNNNNNNNNNNNNNNNNNNNNNNNNNNNNNNNNNNNNNNNNNNNNNNNNNNGATTCAGAAGCCAGCCAGAGCCCACAGTACAGCTTTGAGTCATTACCTCAGAAGATTTGTTTAATCTGTGGGGATGAAGCATCAGGCTGTCATTATGGTGTCCTCACCTGTGGAAGCTGTAAGGTCTTCTTTAAAAGGGCAATGGAAGGACAGCATAACTACTTATGTGCTGGAAGAAACGATTGCATTGTTGATAAAATCCGCAGAAAAAACTGCCCAGCATGTCGCCTTAGAAAGTGCTGTCAGGCTGGCATGGTTCTTGGAGGCCGAAAGTTTAAAAAGTTCAATAAAGTTAGAGTTATGAGAACACTAGATGCTGTTGCCCTCCCACAGCCGGTGGGTATTCCAAACGAAAGCCAAGCCCTAAGCCAGAGAATCACTTTTTCACCAAGTCAAGACTTACAGTTGATCCCCCCACTGATCAACTTGCTCATGAGCATTGAACCAGATGTGGTCTATGCAGGACATGACAACAGCAAACCTGATACCTCCAGCTCTCTGCTGACAAGTCTGAATCAGCTTGGCGAGAGACAACTTCTTTCAGTGGTCAAGTGGTCTAAATCACTGCCAGGTTTTCGGAACTTACATATTGATGACCAAATAACTCTCATCCAGTATTCTTGGATGAGTTTAATGGTATTTGGACTAGGATGGAGATCTTATAAGCATGTCAGTGGACAGATGCTATATTTTGCGCCTGATCTAATACTAAATGAACAGCGGATGAAGGAGTCATCATTCTATTCATTATGCCTAACCATGTGGCAGATCCCACAGGAGTTTGTGAAGCTTCAAGTCAGCCAAGAAGAGTTCCTCTGTATGAAAGTATTGCTACTTCTTAATACAATTCCTTTAGAAGGACTAAGAAGTCAGAACCAGTTTGAAGAGATGAGATCAAGTTACATTAGAGAACTCATCAAGGCAATTGGTTTGAGGCAAAAAGGAGTTGTCCCTAGCTCACAGCGTTTCTATCAGCTTACAAAACTTCTTGATAACTTGCATGATCTTGTCAAGCAACTTCATCTGTACTGCTTGAATACATTTATCCAGTCCCGGGCACTGAGTGTTGAATTTCCAGAAATGATGTCTGAGGTTATTGCTGCACAATTACCCAAGATCTTGGCAGGGATGGTGAAACCTCTTCTCTTTCATAAAAAG
>OvisAries
ATGACTGAGCTGAAGGCGAAGGGTCCCCGCGCTGCCCACGTGGCAGGCACAGCGCCCTCGCCTCAAGTCGGAGCCCCTCTGCGGGGACGCCCAGACGCGGGCTCCTTCCAGGCGGGCGAGGCCTCGGGCCCGACCCCCCCACCCTCGGGCCTCCCCCTCTCCCTGGACGGGCTGATCTTCCCTCAGCCCTGCCAGGCTCAGGACNNNCCTGGAGCCCGGGGGCTCAACCCAGGATCCCTGGCNNNNNNNNNNNNNNNNNNTCGCAGAGGGGAAGCCGCAGAGGGCGCTGCTGNNNNNNNNNTGAGACCCCCAGAGAAGGACGGNNNNNNNNNNNNNNNNNNNNNGGACACCCCTGCTGCGCCGCGGGCCCCTGAGCAGAGCCCGCCAAGCCCCGCCGTGGCGGGAGGCCCCAGCCCTTGGTGCCTTTTTGGCCCTGAGCTTGCCCAAGACGGCCAGGCTGCGCCCGCCGCCCAGGGGNNNNTGTCCCTGCCTATGAGCCGCCCGGAAGCGAAGGCACCCGGCCGGGTGGGCGCGGCCGGCNNCAGAAAGGTGCGGCCCGCGGGCCTGGCGCCGTGCCGGCAGCTGCTGGCCCCGANNNCCTCGAANNGCCACCTGCCCGCGCCCGGGCCGAGGCCCCGTCCGCAGCNNNNNNNNNNNNNNNNNNNNNNNNNNNNNNNCTCNNNNCCCGAGGGCTCGCTCGGCGGGNNNNNNNNNNNNNNNNNNCGGCCCGCGGGAGNNNNNNNNNNNNNNNNNNNNNNNNNNNCGAGCGCTCCTGGGACCGCGGCGGAAGGCGTCGCCNNNNNGCCGGAACGATGCTCCGCTTTCTCGGCCGCCCAGGCCGCGCCGACGGAGCATGACGCGCCCGCCGCGCCCGGCCGGCCCCCGGTGGCCACCGCGGTGATGGACTTCCTCCACGTGCCCATCCGAGTGCTCNNNNNGGCCTTCCTGGCCGCCCGTACCCGGCAGCTGCTGAGGGGCGACAGCTATGACAGGCCGGGCCCCGCGNNNNGCGCCTTCGGCCGCCCGCGGTCTCGGCCCTCCGCCTCGGCCNNNNNNNNNNNNNNNNGCGACCTTCCCGACTGCGCGTACAGCTCGAGCGCCGCAAGCGACGGGACGCAGTTCTCGCTCTACGGGGACCCGCAGCCGCCCGCCCTGAAGATCAAGGAGGAGGAGGAGGGGGGGCCGGCCGCCGCTCGCGCCCCGCGGCCGTACCTGCTNNCGGGGGCCAGCCCCCGCCGCTTCGCCGACTTCCCGCTGGNNNNNNNNNNNNNNNNNNNNNNNNNNNNNNNNNNNNNNNNNNNNNNNNNNNNNNNNNNNNNNNNNNNNNNNNNACGGGCCCCAGGCTCGTCCGCGGCCGCGTCGGGGTCCGCCCTGGAGTGCGTCCTGTACAAGGCGGAGGGCGCGCCGCCCAAGCCGGGCCCGTTCGCGCCGCCGCCCTGCAAGGCTCCGGCCGCGGGCGCCTGCNTCCTGCCGCGGGACCTGCCGTCCACCTCGNNNNNNNNNNNNNNNNNNNNNNNGGCCGCCCCTGCACTCTACCCGCCGCTCGGCCTCAACGGGCTCCCCCAGCTCGGCTACCAGGCCGCGGTGCCTCAGGANNNNNNNNCGCAGGTCTACCAGCCCTATCTCAACTACCTGAGGCCCGATTCAGAAGCCAGCCAGAGCCCACAGTACAGCTTTGAGTCATTACCTCAGAAGATTTGTTTAATCTGTGGCGATGAAGCATCAGGCTGTCATTATGGTGTCCTCACCTGTGGAAGCTGTAAGGTCTTCTTTAAAAGGGCAATGGAAGGACAGCATAACTACTTATGTGCTGGAAGAAACGATTGCATTGTTGATAAAATCCGCAGAAAAAACTGCCCAGCATGTCGCCTTAGAAAGTGCTGTCAGGCTGGCATGGTTCTTGGAGGCCGAAAGTTTAAAAAGTTCAATAAAGTTAGAGTTATGAGAACACTAGATGCTGTTGCCCTCCCACAGCCAGTGGGTATTCCAAATGAAAGCCAAGCCCTAAGCCAGAGAATCACTTTTTCACCAAGCCAAGACTTGCAGTTGATCCCCCCACTGATCAACTTGCTCATGAGCATTGAACCAGATATGGTCTATGCAGGACATGACAACAGCAAACCTGATACCTCCAGCTCTCTGCTGACAAGTCTGAATCAGCTTGGCGAGAGACAGCTTCTCTCAGTGGTCAAGTGGTCTAAGTCACTGCCAGGTTTTCGGAACTTACATATTGATGACCAAATAACTCTCATCCAGTATTCTTGGATGAGTTTAATGGTATTTGGACTAGGATGGAGATCTTATAAGCATGTCAGTGGACAGATGCTATATTTTGCACCTGATCTAATACTAAATGAACAGCGGATGAAGGAGTCATCATTCTATTCATTATGCCTAACCATGTGGCAGATCCCACAGGAGTTTGTGAAGCTTCAAGTCAGCCAAGAAGAGTTCCTCTGTATGAAAGTATTGCTACTTCTTAATACAATTCCTTTAGAAGGACTAAGAAGCCAAAACCAGTTTGAAGAAATGAGATCAAGTTACATTAGAGAGCTCATCAAGGCAATTGGTTTGAGACAAAAAGGAGTTGTCCCTAGCTCACAGCGTTTCTATCAGCTTACAAAACTTCTTGATAACTTGCATGATCTTGTCAAACAACTTCATCTGTACTGCTTGAATACATTTATCCAGTCCCGGGCACTGAGTGTTGAATTTCCAGAGATGATGTCTGAGGTTATCGCTGCACAATTACCCAAGATCTTGGCAGGGATGGTGAAACCTCTTCTGTTTCATAAAAAG
>LoxodontaAfricana
ATGACTGAGCCGAAGGCAAAGGATCCTCGGGCTCCTCACGTGGCGGGCGGCGCGCCCTCCCCACAGGTTAGATCCCCCCTGCTGGGTCGCTCCGATGCTGGCCCCTTCCAGGAGAGCCAGACCTCGGACGACCCGCCGGTAGCCTCGGCAATACCCATCTCCCTGGACGGGCTGCTCTTCCCTCAGCCCTGCCAGGGACAAAACNNNCCCGAAGCGAGCACGCCGAACCAGCAGCCGCTGTCGGACGTGGAGGACCCATATCCCGGAGCGGAAGCCGCAGGGGGTGCTGGAGGACGCAGCTCTAGACCCCCCAAAAAGGACAGNNNNNNNNNNNNNNNNNNNNNAGACACGTTGCTGGCGACCCCCGGTCCTGGACACAGCCACGCCAGCCCTCCTGCCTGCGAGGCAACCAGCCCTTGGTGCATGTTTAGCCCTGAGCTTCCCGAAGACCCTCGTGCTGCTCCCGCCACCCAGGGGGCGTTGCCTTTGCTCATGAGTCGGCCCGGGGGCAAGGTTGGCGACCACTCAGGGGCGGCGGCACCCCACAAGGTGATGCACAGGGAGCTGTCGCCGTCCCAGCAGCTGCTGCCTCCGANNNCTGGGGGCCCTCAGTGGCCCGGGGCCCCTGTGAAGCCGTCTCCGCAGCNNNNTATGGTGGAGGCCGAGGAGGAGGATGGCTCCGAGTCCCAGGGCTCCGCGAGTCCGNNNNNNNNNNNNNNNNNNCGGGCTCTGGGAAGCACAGCGGCCGGAGGAGGANNNNNNGCCACTGCGCCTGGGGCGACCGCAGGAAGCGTCGCCCTCGTACCCAAGGAAGATTCCCGCTTTTTGGCGTCCAGGGTCACCCTGGCGGAGCAGGATGCGCCGGCGGCGCCCGCGCGCTCCCCGATGGCCACCACGGTGGTGGATTTCATCCACGTGCCCATCGTGCCGCTCAACCCGGCCTTCCTGGCAACTCGGACCCGGCAGTTGCTGGAGGGGGAGAGCTACGACAGCGGTGCCGCGGTCGCCAGCGCCTTCGTCCCGCCAAGGGGCTCGCCCTCGGCCTCGTCCACCCCCGGCGCCGGCGTCGACTTCCCCGACTGCGCATACCCGCCGGACGCTGAGCCCAAGGGTGACGTTTTCCCGCTCTACGGCGACTTTCAGCCGCCAGCCCTGAAGATCAAGGAGGAGGAAGAAGGAGCCGAGGCCGCCTTGCGCCCCCCGCGTCCCTACCTGTNNGCCGGTTCCCAAGCCTCCGCCTTCCCGGATTTCCAGCTGGNNNNNNNNNNNNNNNCNNCGCCGCGAGCACCGTCGTCCAGACCCGCGGAAGCGCTATTGGCGGCGACGGCCGCCAGTGCCTCCATCTCGTCTGCGTCCTCGTCGGGGTCGACCCTAGAGTGCATCCTGTACAAAGCGGAGGGCGCGCCGCCCCAGCAGAGTCCGTTCGCGACGCCGCCCTGCAAGGCGCCTGGCGCTGGCGTCTGCCTGCACCCGCGAGACGGCTTGCCCTCCACCGCCGCCNNNNNNNNNNNNNNNNGGGCGGTCCCCGCGCTCTATCCGCCGCTCGGCCTCAACGGGATCCCGCAGCTCGGCTACCAGGCCGCTGTGCTCAAGGAGGGCCTTCCGCAGGTGTACCCGCCGTATCTCAACTACCTGAGGACGGATTCAGAAGCCAGCCAGAGCCCACAGTACAGCTTCGAGTCATTACCTCAGAAAATTTGTTTAATCTGTGGGGATGAAGCCTCAGGCTGTCATTATGGCGTCCTTACCTGTGGGAGCTGTAAGGTCTTCTTTAAAAGGGCGATGGAAGGGCAGCATAACTATTTATGTGCTGGAAGAAATGACTGCATTGTTGATAAAATCCGCAGAAAAAACTGTCCAGCATGTCGCCTTAGAAAGTGCTGTCAGGCTGGCATGGTCCTTGGAGGTCGAAAGTTTAAAAAGTTCAATAAAGTCAGAGTTATGAGAGCTCTAGATGCTGTTGCTCTCCCACAGCCAGTGGGCATGCCAAATGAAAGCCAAACTCTAAGCCAGAGAATCACTTTTTCACCAAGTCAAGAACTACAGTTTGTTCCCCCACTGATCAATCTGTTAGTGAGCATTGAACCAGATATGATCTATGCAGGACATGACAACACAAAACCTGACACCTCCAGTTCTTTGCTGACGAGTCTTAATCAACTAGCCGAGAGGCAACTTCTTTCGGTAGTCAAGTGGTCTAAATCCCTGCCAGGTTTTCGAAACTTACATATTGATGACCAGATAACTCTCATCCAGTATTCTTGGATGAGTTTAATGGTGTTTGGACTAGGATGGCGATCCTATAAACACGTCAGTGGGCAGATGCTGTATTTTGCACCTGATTTAATACTAAATGAGCAGCGGATGAAGGAATCCTCATTCTATCCATTATGCCTTACCATGTGGCAGATCCCACAGGAGTTTGTCAAGCTTCAAGTTAGCCAAGAAGAGTTCCTCTGTATGAAAGTATTGCTACTTCTTAATACAATTCCTTTGGAAGGACTAAGAAGTCAAAACCAGTTTGAAGAGATGAGATCAAGCTACATTAGAGAACTCATCAAGGCAATTGGTTTGAGACAAAAAGGAGTTGTCTCTAGCTCACAGCGTTTCTATCAGCTTACAAAACTTCTTGATAACTTGCACGATCTTGTCAAACAACTTCATCTGTACTGCTTGAATACCTTTATCCAGTCCCGGGCACTGTGTGTTGAATTTCCAGAAATGATGTCTGAAGTTATTGCTGCACAGTTACCCAAGATCTTGGCAGGGATGGTGAAACCACTTCTCTTTCATAAAAAG
>TrichechusManatusLatirostris
ATGACTGAGCTGAAGGCAAAGGATCCTCGGGCTCCCCACGTGGCGGGCGGTACTCCCTCCCCACAGGTCAGATCCCCCCTGCTGGGTCGCTCCGACGCTGGCCCCTTCCAGGCGAGCAAGATCTCGGACGACCCGCCTGTAGTCTCGGCCATACCCATTTCCCTGGACGGGCTGCTTTTCCCTCGGCCCTGCCAGGGACTGGACNNNCCGGACGCGAAGACCCCGGACCAGCAGTCGCTGTCGGACGTGGAGGACCCATATCCCGGAGTTGAAGCCGCAGGGGGTGCTGGAGGCGGCAGCTCTAGACCCCCAGAAAAAGACAGNNNNNNNNNNNNNNNNNNNNNAGACACGCTGCTGGCGAACTCTGGTCCTGGGCACAGCCACGCCAGCCCCCCTGCCTGCGAGGCAACCAGCCCTTGGTGCATGTTTAGCCCTGAGCTTCCCGAAGACCCCCGGACTGCCCCCGCCACCCAAGGGGCGTTGCCCTTGCTCATGAGTCGGCCCGGGGACAAGGTTGGCGACGTCTCGGGGGCGGCTGCACCCAACAGGGTGATGCACAGGGAGCTGTCCCCGTCCCAGCAGCTGCTGCCCCCGANNNCTGGGGGCCCTCAGTGGCCCGGTGCGCCAGTGAGGCCGTCTCCGCAGCNNNNTACGGTGGAGGTCGAGGAGGAGGATGGCTCCGAGTCCCAGGGCTCCGGGAGTCCGNNNNNNNNNNNNNNNNNNCGGGCTCTGGGAAGCACAGCGGCCNNNNNNNNNNNNNNNNCCACTGTGCCTGGGGCGACGGCAGGAGGCGTCGCCCTCGTCCCCAAGGAAGATTCCCGCTTCTTGGCGTCCAGGGTCACCCTGGCGGAGCAGGATGCGCCGGCGGCGCCAGTGCGCTCCCCACTGGCCACCACGCTGATGGATTTCATCCACGTGCCCATCCTGCCACTTAACCCGGCCTTCCTGACAACCCGCACCCGGCAGCTGCTGGAGGGGGAGAGCTACGACGGCGGGGCCGCGGCCGCCAGCGCCTTTGCCTCGGTGCGGGGCTCGCCCTCGACCTCGTCCACCCCGGACGCCGGCGGCGACTTCCCCGACTGCGCGTACCCGCCCGACGCCGAGCCCAAGGATGACACTTTTCCGCTCTACGGCGACTTTCAGCAGCCCACCCTGAAGATCAAGGAGGAAGAGGAAGCAGCCGAGGCCGCCTTGCGCCCCCCGCGTCCCTACCTGGTGGCTAGTGCCAACGCCGCTGCCTTTCCGGAGTTCCCGCTGGNNNNNNNNNNNNNNNCNNCACCGCGAGCGCCGTCGTCCAGACCCGGGGAAGCGGCGTTGGCGGCCGCAGCCGCCAGTGCCTGCATCTCGTCCGCGACCTCGTCGGGATCGACCCTGGAGTGCATTCTGTACAAAGCGGAGGGCGCGCCGCCCCAGCAGGGTCCGTTCGCGACGCCGCCCTGCAAAGCTCCGGGCGCCGGCGCTTGCCTGCACTCGCGGGACGGGCTGCCCTCCACCTCGNNNNNNNNNNNNNNNNNNNGGGCAGTCCCCGCGCTCTACCCGCAGCTCGGCCTCAGCGGGCTTCCGCAGCTCGGCTACCAGGCCGCTGTGCTCAAGGAGGGCCTGCCGCAGGTCTACCCGCCGTATCTCAACTACCTAAGGCCGGAATCAGAAGCCAGCCAGAGCCCACAGTACAGCTTCGAGTCATTACCTCAGAAAATTTGTTTAATCTGTGGGGATGAAGCCTCAGGCTGTCATTATGGCGTCCTTACCTGTGGGAGCTGTAAGGTCTTCTTTAAAAGGGCAATGGAAGGGCAGCATAACTATTTATGTGCTGGAAGAAATGACTGCATTGTTGATAAAATCCGCAGAAAAAACTGCCCAGCATGTCGCCTTAGAAAGTGCTGTCAGGCTGGCATGGTCCTTGGAGGTCGAAAGTTTAAAAAATTCAATAAAGTCAGAGTTATGAGAGCACTAGATGCTGTCGCTCTCCCACAGCCAGTGGGCATGCCAAATGAAAGCCAAGCTCTAAGCCAGAGAATTACTTTTCCACCAAGTCAAGAACTACAGTTGATCCCCCCACTGATCAACCTGTTAATGAGCATTGAACCAGATGTGATCTATGCAGGATATGACAACACAAAACCTGAGACCTCCAGTTCTTTGCTGACAAGTCTTAATCAGCTAGGCGAGAGGCAACTTCTTTCGGTAGTCAAGTGGTCTAAATCACTGCCAGGTTTTCGAAACTTACATATTGATGACCAGATAACTCTCATCCAATATTCTTGGATGAGTTTAATGGTGTTTGGACTAGGATGGCGATCCTATAAACATGTCAGTGGGCAGATGCTATATTTTGCACCTGATTTAATACTAAATGAACAGCGGATGAAAGAATCATCATTCTATTCATTATGCCTTACCATGTGGCAGATCCCACAGGAGTTTGTCAAGCTTCAAGTTAGCCATGAAGAGTTCCTCTGTATGAAAGTATTGCTACTTCTTAATACAATTCCTTTGGAAGGACTAAGAAGTCAAAACCAGTTTGAAGAGATGAGATCAAGCTACATTAGAGAACTCATCAAGGCAATTGGTTTGAGACAGAAAGGAGTTGTCTCTAGCTCACAGCGTTTCTATCAGCTTACAAAACTTCTTGATAACTTGCATGATCTTGTCAAACAACTTCATCTGTATTGCTTGAATACATTTATCCAGTCCCGGGCACTGAGTGTTGAATTTCCAGAAATGATGTCTGAAGTTATTGCTGCACAGTTACCCAAGATCTTGGCAGGGATGGTGAAACCTCTTCTCTTTCATAAAAAG
>OrycteropusAferAfer
ATGACTGAGCTGCAGGCAAAGGATCCTCCGGCTCCCCACGTGGCTGGCGGCGCGCCCTCCGCACAGGTCGCATCCCCTCTGCTGGGTCGCTCGGACGCTGGCCCCTTCCAGGAGAGTCAAACCTCGGACGACCCGCCAGTAGTCTCGACCATACCTATCTCTTTGGACGGGCTGCTCTTCCCTCGGCTCTGCCAGGGACAGGACNNNCCGGACGCGAAGACGTCAGGCCAGCCGTCGCTATCGGACGCGGAGGAAGACTATCCTAGAGTTGAACCCGCCCGGGGTGCTGGAGACGGCAGCTCTAGGCTCCCGGAAAAGGACAGNNNNNNNNNNNNNNNNNNNNNGGACACACTGCTGGCGACCCCTGGTCCTGGGCACAGCCACGCCAGCCCTTCATCCTGCGAGGCAACCAGCCCTTGGTGTCTGTTTGGCACTGAGCTTCCCGAAGACCCCCGGGTTGCCCCAGCCATCCAGGGGGCGTTGCCGCCGCTCATGAGTCGACCCGGGGGCAAGGTTGGTGACATCTCGGGGACGGTGGCAGATCCCAAGGTGATGCACAGGGACTCGTCGCCGTCCCGGCAGCTGCTGCCCCCGANNNCTGGGGGTCCTCAATGGCCCGGGGCCCCAGCGAAGCCGTCTCCGCAGCNNNNTACGGTGGAGGTCGAGGAGGAGGATGGCTCCGAGCCCGAGGGCTCGGCCAGCCCTNNNNNNNNNNNNNNNNNNCGGACTCTGGGAAGCACAACCGGCGGCGAAGGANNNNNNGCCACTGCTCCTGAGGCGGCCGCCGGGGGCGTCGTTCTCATCCCCAAGGAAGATTCACGCTTCTTGGCGCCTAGGGTCGCCCTGGCGGAGCAAGAGGGGTCGGCGGCTCCCGTGCGCTCCCCACTGGCTACCACCCTGATGGATTTCATCCACGTGCCCATCCTGCCGCTCAACACGGCCTTCTTGGCAGCCCGCACCAGGCAGTTGCTGGAAGGGGAGAGCTACGACGGCGGGGCTGCGGCCTCCAGTGCCTTCGCTCCACCCCGGGGCTCGCCCTCAGCCCTATCCACGCCGGGCGCCGGCGGCGACTTCCCCGACTGCGCGTACCCGCCTGACGTCGAGCCCAAGGACGACACTTTCCCGCTCTACTGCGACTTTCAGCATCCCGCGCTAAAGATCAAGGAGGAGGAGGAAGGAGCCGACGCCGCCACGCGCCTCCCGCGTCCCTACCTGGTGGCCGGTGCCAACGCCGCTACCTTTCCGGATTTCCCGCTGGNNNNNNNNNNNNNNNANNCGCTGCGAGCGCCGTCGTCCAGACCCGGGGAAACGGCAGTGGCGGCTGCAGCAGCAAGTGCCTCCATCTCCTCAGTGTCCTCGTCCGGGTCGACCCTGGAGTGCATTCTATACAAAGCGGAGGGCGCGCCGACCCAGCAGGGTCCGTTCACTACGCCGCCCTGCAAGGCGCCTGGCGCAGGCGCCTGTCTGCACCCGCGGGACGGGCTGCCCTCCACCGCCGCCNNNNNNNNNNNNNNNNGGGCAGCCCCCGCACTGTATCCATCTCTAGGGCTGAACGGACTTCCGCAGCTCGGCTACCAGGCTGCGGTGCTCAAAGAGAGCCTGCCGCAGGTCTACCCACCGTATCTCAACTACCTGAGGCCGGATTCAGAAGCCAGCCAGAGTCCACAGTACAACTTCGAGACATTACCTCAGAAAATTTGTTTAATCTGTGGGGATGAAGCCTCAGGCTGTCATTATGGTGTCCTTACCTGTGGGAGCTGTAAGGTCTTCTTTAAAAGGGCAATGGAAGGGCAACATAACTATTTATGTGCTGGAAGAAATGACTGCATTGTTGATAAAATCCGTAGGAAAAACTGCCCAGCATGTCGCCTTAGAAAATGCTGTCAGGCTGGCATGGTCCTTGGAGGTCGAAAGTTCAAAAAGTTCAATAAAGTCAGAGTTATGAGAGCACTAGATGCTGTTGCCCTCCCACAACCAGTGGGCATTTCAAATGAAAGCCAAGCTCTAAGCCAGAGAATCACTTTTTCACCAAGTCAAGAAATACAGTTGATCCCCCCATTGATCAACCTGTTACTGAACATTGAACCAGATGTGATCTATGCAGGACATGACAACTCAAAACCTGATACCTCCAGTTCTTTGCTGACAAGTCTTAATCAACTAGGAGAGAGGCAACTTCTTTCAGTAGTCAAGTGGTCTAAATCACTGCCAGGTTTTCGAAACTTACATATCGATGACCAGATAACGCTCATCCAATATTCTTGGATGAGTTTAATGGTCTTTGGCCTAGGATGGAGATCCTATAAACATGTCAGTGGGCAGATGCTATATTTTGCACCTGATTTGGTACTAAATGAACAGAGGATGAAAGAATCATCATTCTATTCATTATGCCTTACCATGTGGCAGATCCCACAGGAGTTTGTCAAGCTTCAAGTTAGCCAAGAAGAGTTCCTCTGTATGAAAGTATTGCTACTTCTTAACACAATTCCTTTGGAAGGACTAAGAAGTCAAAACCAGTTTGAAGAGATGAGATCAAGCTACATTAGAGAACTCATTAAGGCAATTGGTTTGAGACAAAAAGGAGTTGTCTCGAGCTCACAGCGTTTCTATCAGCTTACAAAACTTCTTGATAACTTGCATGACCTTGTCAAACAACTTCATCTGTACTGTTTGAATACATTTATTCAGTCCCGGGCACTGAGTGTTGAATTTCCAGAAATGATGTCTGAAGTTATTGCTGCACAATTACCCAAGATTTTGGCAGGGATGGTGAAACCTCTTCTCTTTCATAAAAAG
>ElephantulusEdwardii
ATGACTGAGCTGAAGGCAAAAGATCCTCGGGCTCCCCACGTGGCGGGCGGCGCGCCCTCCCCACAGGTCGGATCCCCCTTGCTGGGTCGCTCGGACNNNNNNCCCTTCCAGGGGAGCCAGATCTCGGAGGACCCACCGGTAGTCTCTGCTTTACCGATCTCCTTAGACGGGCTGCTCTTCCCTCGTCCCTGCCAGGGCCAGGACNNNCAAGACGTGAAGACGCCTGACCATCAGTCGCTGTCCGACGTGGAAGGCGAATTTCCCTGCGTTGAAACCGCCCCAGGTGCGGGAGGCGGCAGCGCTAGGCCCCCGGAAAAGGACAGNNNNNNNNNNNNNNNNNNNNNGGACACGCTGCTGGCGACCCCTGGTCCTGGGCACAGCCAGCCCAGCCCTCCCGCCTGTGAGGCCACTAACTCGTGGTGCCTGTTCGGCCCTGAGCTTCCTGAAGACCCTCGGCCTGTCCCGGCCACCCAGGGGGCGTTGCCCCCAGCTATGAGTCGACCCGGGGGCAAGGTTGGAGACATCGCTGGCGCGGTCACCACACACAAGGCGATGCACAGAGGACTTTCGCCGTCCCGGCAGCTACTGCCCCCGGNNNCTGGGGCCCCCCAGTGGCNNNNNNCCCCCATGAACCCGTCCCCGCAGCNNNNTACTGTGGAGGTGGAGGAGGAGGACGGCCCCGACCCCGAGGGCTCCGCAGGTTCGNNNNNNNNNNNNNNNNNNCTGGCTCTGGGAAGCGCAGCGTCTGGAGGAGGANNNNNNGCCACTGTCCCTGGGGCGGCCACAGGAGGCGTCGCCCTGGTCCCCAAGGAAGATTCCCGCTTCTCTGCGCCCAGGGTGAACCTGGCGGAGCAAGATGCGCCGGTGGCGCCCGGGCGCTCCTCGCTCACCACCTCGCTGATGGATTTCATCCACGTGCCTATCCTGCCCCTGAACCCGGCCTTCCTGGCCGCCCGCACCCGGCAGCTACTGGAGGGGGAGAGCTACGACGGCGGAGCCGCGACCGCCAGCGCCTTCGCCGCGCCCCGAGGCTCGCCCTCCGCCTCGTCCACCCCCGGCGCCAGCGGCGACTTCCCCGACTGCGCGTACCCGCCGGACGCCGAGCCCAAGGATGACGCTTTCCCGCTTTATGGCGACTTTCAGCCGCCTACCCTGAAGATCAAGGAGGAGGAGGAAGGCGCAGAGGCCGCCCGGCGCCCCCCGCGCTCCTACCTGGTGGCCGGTGCCAACGCCGCNNNNNNNNNNNNNNNNNNNNNNNNNNNNNNNNNNNNNNNNNNNNNNNNNNNNNNNNNNNNNNNNNNNNNNNNNNNNNNNNNNNNNNNNNNNNNNNNNNNNNNNNNNNNNNNNNNNNNNNNNNNNNNNNNNNNNNNNNNNNNNNNNNNNNNNNNNNNNNNNNNNNNNNNNNNNNNNNNNNNNNNNNNNNNNNNNNNNNNNNNNNNNNNNNNNNNNNNNNNNNNNNNNNNNNNNNNNNNNNNNNNNNNNNNNNNNNNNNNNNNNNNNNNNNNNNNNNNNNNNNNNNNNNNNNNNNNNNNNNNNCCACCGCTCGGCCTCAACGGGCTCCCACAGCTCGGCTACCAGGCCGCGGTGCTCAAGGAGGGCCTGCCGCAGGTCTACCCGCAGTATCTCAACTACCTGAGGCCGGATTCCGAAGCCAGCCAGAGCCCACAGTACAGCTTCGAGTCATTACCTCAGAAAATTTGTTTAATCTGTGGAGATGAAGCCTCAGGCTGCCATTATGGAGTCCTTACCTGTGGGAGCTGTAAGGTCTTCTTTAAAAGAGCAATGGAAGGGCAGCATAACTATTTATGTGCCGGAAGAAATGATTGCATTGTTGATAAAATTCGCAGAAAAAACTGCCCAGCATGTCGCCTTAGAAAATGCTGCCAGGCTGGCATGGTCCTTGGAGGTCGAAAGTTTAAAAAGTTCAACAAAGTCAGAGTTATGAGAGCCCTAGATGCAGTCACACTACCACAGCCAGTGGGCATTCCAAATGAAAACCAAGCTCTAAGCCAGAGAATCACTTTTTCACCCAATCAAGAAATACAGTTGATCCCCCCACTGATAAACCTGTTGATGAGCATTGAACCAGATGTGATCTATGCAGGATATGACAACACAAAACCTGATACCTCCAGTTCCTTGCTGACCAGTCTTAACCAACTTGGAGAGAGACAGCTTCTTTCCGTAGTCAAGTGGTCTAAATCACTGCCAGGTTTTCGAAACTTACATATTGACGACCAGATAACTCTCATCCAGTATTCTTGGATGAGTTTAATGGTGTTTGGACTGGGATGGAGATCCTATAAACATGTCAGTGGACAGATGCTATATTTTGCACCTGATTTAATACTAAATGAACAACGGATGAAAGAATCATCAATCTATTCACTATGCCTTACTATGTGGCAGATCCCACAGGAGTTTGTCAAGCTTCAAGTTAGCCAAGAAGAGTTCCTGTGTATGAAAGTACTGCTACTGCTTAATACGATTCCGTTGGAAGGACTAAGAAGTCAAAACCAATTTGAAGAGATGAGATCAAGCTACATTAGAGAACTCATCAAGGCAATTGGGTTGAGACAGAAAGGAGTTGTCTCCAGCTCACAGCGTTTCTATCAGCTTACCAAACTACTTGATAACTTGCATGATCTTGTCAAACAACTTCATCTGTACTGCTTGAACACATTTATCCAGTCTCGGGCACTAAGTGTGGAATTTCCAGAAATGATGTCTGAAGTTATTGCTGCACAATTACCCAAGATCTTGGCAGGGATGGTGAAACCTCTTCTCTTTCATAAAAAG
>ChrysochlorisAsiatica
ATGACTGAGTTGAAGGCAAAGGATCTTCTGGCTCCCCACGTGGCAGGCGGCGCGCCCTCCCCACAGGTCGGATCCCCCCTGCTGGGTAGCTCCGACGCTGGCCCTTTCCAGGCGTGTCAGACCTCTGACGACCCGCCCGCAGTCTCAGCCATACCCATTTCCCTGGACGGGTTGCTCTTCCCTCCGCCCTGCCAAGAACAGAACNNNCAGGACGCTAAGGCGCCAGACCAGCAGTCCCTATCTAACGTGGACGGCAAATATCCCGGAGCTGAAGCCACAAGGGGTGCTGGAGGAGGCAGCTCTAGGTCCCCAGAAAGGGACAGNNNNNNNNNNNNNNNNNNNNNGGACACACTGCTGGCGACCCCTGGTCCTGGGCACAGTCACGCCAGTCCTGCTGCCTGCGAAACAACCAGCACTTGGTGCTTGTTTGGCCCTGAGGTTCCCGAAGACCCTCGAGCTGCCCCCGCCACCCAGGGGGCGTTGCCTTCGCTCATGAGTCGACCTGGAGGCAAGGTTGGTGACATCTCAGGGTCGGCGGCAGCCCATAAGGTGGTCCACAGTGGGCTATCGCCATCCAGGCAGCTGCTGCCCCACANNNATGGGGACCCTCAGTGGCCAGGGGCTCTAGTGAGGCCCTCTCCGCAGCNNNNTGTGGTGGAGGTCGAGATGGAGACTGGCTCAGAGTCCGAGGGCTCTTCGAATTCANNNNNNNNNNNNNNNNNNCGGGTTCTTGGAAGCACAGCAGCCGGAGGAGGANNNNNNGCCAATGTGCCTGGGGCGGCCGCAGGAGGCGTCACCCTTGTTCCCAAGGAAGATTCCCGCTTCCCGGCTCCCAGGGTGACACTGCCTGAGCAGGATATGCCAGCGGCGCCGGTGCGCTCTCCGATGGCCACTACGCTGATGGATTTCATCCACGTGCCCATCCTGCCCCTCAACAAGGCTTTCCTGGCAGCTCGCACCCGGCAGCTGTTAGAGGGGGAGGGCTACGACAGCGGAGCCGCAGTCACCGGCGCCTTAGTCCCGCCGCGGGGCTCACCCTCGGTCTCGTCCACCCCAGGGCCCGGGGGCGACTTTCCCGATTGCGCGTACCCGCCCGACGTTGAACCCAAGGAGGACGCTTTCGCGCTCTATGTCGATACTCAGCCTCCAGCCCTGAAGATCAAGGAGGAGGAGGAAGGAGCCGAGGCCTCCTCTCGCCCCCCTCGCCCCTACCTGTTGGCCAGTGCCAACGCCACCGCCTTTCCGGATTTCCCGCTGGNNNNNNNNNNNNNNNCNNCGCTGCGAGCGCCGTCGTCCAGATCCGCAGAAGCGGCGGTGGCTGCTGCAGCCTCCAGTGTCTCCATCTCGCCCGTGTCCTCGTCGGGGTCAACCCTGGAGTGCATTCTGTACAAAGCCGAGGGCGCGCCGCCCCAGCAGGGTCCGTTCGCAACGCCGCCCTGCAAGGGGCCGGGCGCGGGCGCCTGCCTGCACTCACGAGACGGCCTGCCCTCCACCTCGGCCNNNNNNNNNNNNNNNNGGGCTGCTCCTGCTCTCTACCCCCCGCTCGGCCTCAACGGACTCCCGCAGCTCGGCTACCAGGCTGCTGTGCTCAAGGAGGGGCTTCCGCAAGTCTACCCGCCTTATCTCAACTACCTGAGGCCGGATTCAGAAGCCAGCCAGAGTCCACAGTACAGCTTTGAGTCATTACCTCAGAAAATTTGCTTAATCTGTGGGGATGAAGCATCAGGCTGTCATTATGGTGTTCTTACCTGTGGGAGCTGTAAAGTCTTCTTCAAAAGGGCCATGGAAGGACAGCATAACTATTTATGTGCTGGAAGAAATGACTGCATTGTTGACAAAATCCGCAGAAAAAACTGCCCAGCATGTCGCCTTAGAAAGTGTTGTCAGGCTGGCATGGTCCTTGGAGGTCGGAAGTTTAAAAAGTTCAATAAAGTCAGAGTTATGAGAGCACTGGATGCAGTTGCTCTCCCACAGCAAGTGGGCATTCCAAATGANNNNNNNNNNNNNNNNNNGAGAATCACTTTTTCACCAAGTCAAGAAATTCAGCTGGTACCCCCACTGATCAACCTGCTAATGAGCATTGAACCAGATGTCATCTACGCAGGGCATGACAACACAAAACCTGATACCTCGAGTTCTCTCCTGACGAGTCTTAATCAACTAGGCGAGAGGCAACTTCTTTCAGTAGTCAAGTGGTCTAAGTCACTGCCAGGTTTTCGAAACTTACATATTGATGACCAGATAACTCTCATCCAATATTCTTGGATGAGTTTAATGGTGTTTGGACTAGGATGGAGATCCTATAAACATGTTAGTGGGCAGATGTTGTATTTTGCACCTGATTTAATACTAAATGAACAGCGGATGAAAGAGTCATCATTCTATTCATTATGCCTTACCATGTGGCAGATTCCTCAGGAGTTTGTCAAGCTTCAAGTTAGCCAAGAAGAGTTCCTCTGTATGAAAGTATTGCTACTTCTTAATACAATTCCTTTGGAAGGACTAAGAAGTCAAAACCAGTTTGAAGAGATGAGGTCAAGCTACATTAGAGAACTCATCAAGGCAATTGGTTTGAGACAAAAAGGAGTTGTCTCCAGCTCACAGCGTTTCTATCAGCTTACAAAACTACTTGATAACTTGCATGATCTTGTCAAACAGCTTCATTTGTACTGCCTGAATACATTTATCCAGTCACGAGCACTAAGTGTTGAATTTCCAGAAATGATGTCTGAAGTTATTGCTGCACAATTACCCAAGATCTTGGCAGGGATGGTGAAACCTCTTCTTTTTCATAAAAAG
>ErinaceusEuropaeus
NNNNNNNNNNNNNNNNNNNNNNNNNNNNNNNNNNNNNNNNNNNNNNNNNNNNNNNNNNNNNNNNNNNNNNNNNNNNNNNNNNNNNNNNNNNNNNNNNNNNNNNNNNNNNNNNNNNNNNNNNNNNNNNNNNNNNNNNNNNNNNNNNNNNNNNNNNNNNNNNNNNNNNNNNNNNNNNNNNNNNNNNNNNNNNNNNNNNNNNNNNNNNNNNNNNNNNNNNNNNNNNNNNNNNNNNNNNNNNNNNNNNNNNNNNNNNNNNNNNNNNNNNNNNNNNNNNNNNNNNNNNNNNNNNNNNNNNNNNNNNNNNNNNNNNNNNNNNNNNNNNNNNNNNNNNNNNNNNNNNNNNNNNNNNNNNNNNNNNNNNNNNNNNNNNNNNNNNNNNNNNNNNNNNNNNNNNNNNNNNNNNNNNNNNNNNNNNNNNNNNNNNNNNNNNNNNNNNNNNNNNNNNNNNNNNNNNNNNNNNNNNNNNNNNNNNNNNNNNNNNNNNNNNNNNNNNNNNNNNNNNNNNNNNNNNNNNNNNNNNNNNNNNNNNNNNNNNNNNNNNNNNNNNNNNNNNNNNNNNNNNNNNNNNNNNNNNNNNNNNNNNNNNNNNNNNNNNNNNNNNNNNNNNNNNNNNNNNNNNNNNNNNNNNNNNNNNNNNNNNNNNNNNNNNNNNNNNNNNNNNNNNNNNNNNNNNNNNNNNNNNNNNNNNNNNNNNNNNNNNNNNNNNNNNNNNNNNNNNNNNNNNNNNNNNNNNNNNNNNNNNNNNNNNNNNNNNNNNNNNNNNNNNNNNNNNNNNNNNNNNNNNNNNNNNNNNNNNNNNNNNNNNNNNNNNNNNNNNNNNNNNNNNNNNNNNNNNNNNNNNNNNNNNNNNNNNNNNNNNNNNNNNNNNNNNNNNNNNNNNNNNNNNNNNNNNNNNNNNNNNNNNNNNNNNNNNNNNNNNNNNNNNNNNNNNNNNNNNNNNNNNNNNNNNNNNNNNNNNNNNNNNNNNNNNNNNNNNNNNNNNNNNNNNNNNNNNNNNNNNNNNNNNNNNNNNNNNNNNNNNNNNNNNNNNNNNNNNNNNNNNNNNNNNNNNNNNNNNNNNNNNNNNNNNNNNNNNNNNNNNNNNNNNNNNNNNNNNNNNNNNNNNNNNNNNNNNNNNNNNNNNNNNNNNNNNNNNNNNNNNNNNNNNNNNNNNNNNNNNNNNNNNNNNNNNNNNNNNNNNNNNNNNNNNNNNNNNNNNNNNNNNNNNNNNNNNNNNNNNNNNNNNNNNNNNNNNNNNNNNNNNNNNNNNNNNNNNNNNNNNNNNNNNNNNNNNNNNNNNNNNNNNNNNNNNNNNNNNNNNNNNNNNNNNNNNNNNNNNNNNNNNNNNNNNNNNNNNNNNNNNNNNNNNNNNNNNNNNNNNNNNNNNNNNNNNNNNNNNNNNNNNNNNNNNNNNNNNNNNNNNNNNNNNNNNNNNNNNNNNNNNNNNNNNNNNNNNNNNNNNNNNNNNNNNNNNNNNNNNNNNNNNNNNNNNNNNNNNNNNNNNNNNNNNNNNNNNNNNNNNNNNNNNNNNNNNNNNNNNNNNNNNNNNNNNNNNNNNNNNNNNNNNNNNNNNNNNNNNNNNNNNNNNNNNNNNNNNNNNNNNNNNNNNNNNNNNNNNNNNNNNNNNNNNNNNNNNNNNNNNNNNNNNNNNNNNNNNNNNNNGATTCGGAAGCCAGCCAGAGCCCACAGTACAGCTTCGAGTCTTTGCCTCAGAAGATTTGCTTGATCTGCGGGGACGAGGCGTCGGGCTGTCACTATGGCGTCCTCACCTGCGGGAGCTGCAAGGTCTTCTTCAAAAGGGCCATGGAAGGGCAGCATAACTATTTATGTGCTGGAAGAAATGACTGCATTGTCGATAAAATCCGCAGGAAAAACTGCCCTGCGTGCCGCCTGAGGAAGTGCTGCCAGGCCGGCATGGTTCTCGGAGGCCGAAAGTTTAAAAAATTCAGTAAAGTCAGAGTTATGCGAGCTCTCGACGGAGTCACCCTGCCACAGCCAGTGGGCATTTCTAACGAAAGCCAAGCCTTAAGCCAGAGACTCACCTTCTCGCCGAGTCAAGACATACTGCTGNNNCCCCCGCTCATCAGCCTGCTGATGAGCATCGAGCCGGACATGGTGTACTCAGGGCACGACAACTCCAAGCCTGACACCGCCAGCTCCCTGCTGACCAGCCTCAACCATCTCGGTGAGAGGCAGCTCCTTTCAGTTGTCAAGTGGTCTAAATTACTACCAGGCTTTCGAAACTTGCATATTGATGACCAGATAACACTCATCCAGTATTCGTGGATGAGCTTGATGGTGTTTGGACTGGGCTGGAGATCCTACAAGCATGTGAGCGGGCAGATGTTGTACTTTGCTCCTGATCTCATCTTGGATGAACAGCGGATGAAGGAATCATCCTTCTATTCGTTATGCCTTACAATGTGGCAGATCCCACAGGAGTTTGTGAAACTCCAGGTGAGCCAGGAAGAATTCCTCTGCATGAAAGTATTACTTCTTCTGAATACAATTCCTTTGGAAGGACTGAGAAGTCAAAGCCAATTTGAAGACATGAGAACAAGCTACATCAGAGAGCTCATCAAGGCAATTGGTTTGAGGCAGAAAGGAGTCGTCTCCAGCTCACAGCGCTTCTACCAACTCACAAAATTTCTTGATAGTTTGCATGATCTGGTCAAACAACTTCATCTGTACTGCTTAAATACATTTATCCAGTCCCGATCACTAAGTGTCGAATTTCCAGAGATGATGTCTGAAGTCATTGCTGCACAGTTACCCAAGATCTTGGCAGGGATGGTGAAACCTCTTCTCTTTCATAAAAAG
>MarmotaMarmotaMarmota
ATGACTGAGCTGAAGGCAAAGATTCCCCGGGCTCCCCACGCAGCGGGCGGCGCACCCTCGCCCGAGGTCGAATCCCCCCTGCTGGGTCGTCCGGACGCTGGCCTGTTCCAGGGAACCCAGACCTCAGACACTTCGCCTGTAGTTTCGGCCATACCCATCTCCCTGGAAGGTCTGCTCTACCCTAGGTCGTGCCAGGGTCAGGATNNNCCAGACCGGAAGACGCTGGATCAGCAGTCGCCGTCAGAGGTGGAGGGCGCGTACTCGGGAGTTGAAGCCACAAGGGGTACAGGAAGCTGCAACTCTAGAGTCCCAGAAAAGGACAGNNNNNNNNNNNNNNNNNNNNNGGACACTCTTCTGGCGCCCTCGGGGCCCGGGCAGAGCCAAGCCAGCCCTCCCACTTGCGAGGCCACCAGCCCTTGGTTTCTTTTTGGCCCAGAACTCCCCGAGGACCCCCGTAGTGCCTCCGGTACAAAGGGGGTATTGGCCCCGCTCATGAGCCGGCCTGAGAGCAAGTCTGGAGACTCCTCTGGGACAGGAACAGTCCATAAGGTGCTGCCTAGGGGCCTGTCACCGTCCCGGCAGTTGCTGCTCCCGANNNCTGGAAGTCCCCATTGGCCCGGGGCCTCAGTGAAGCCCTCTCCGCAGCNNNNNNNNNNNNNNNNNNNNNNNNNNNNNGGCCCCGAGTCCGAGAGCTCCACCGGTCCANNNNNNNNNNNNNNNNNNCGGGCTCTGGGAGGCACAGCGGCCGGAGGAGGANNNNNNGTCAGCGCTCCTGGAGCGGCTGCAGGAGGCGTCACCCTTGTTCCGAAGGAAGATTCCCGCTTTTCAGCGCCTAGAGTCGCCTTGGCAGAGCAAGATGCGCCGGTGACGCCTGGGCGCTCCCCGCTGGCCACCACAGTGGTGGATTTTATCCACGTGCCTATCCTGCCCCTCAACCATGCCATCCTGGCCGCCCGAACCCGGCAGCTGCTGGAAGGGGAGAGTTACGACAGCGGGGCCGCAGCCCCCAGTGCCTTTGCCCCGCCGCGGGACTCGCTCTCGGCCTCGTCCACTCCGGTTCCTTGCGGTGACTTCCCTGACTGCACATACCCGCCGGACTCCGAACCCAAAGATGACACATTCCCTCTCTATGGCGACTTCCAGCCTCCAGCCCTGAAGATCAAGGAGGAAGAGGAAGGCGCGGAGGCCGCCGTGCGCTCCCCGCGTCGGTACCTAGTGGCCAGTGCCAACTCTGCCACCTTCCCGGATTTCCCACTGGNNNNNNNNNNNNNNNNNNNNNCGCGAGCTCCCTCATCCAAACCCGGGGAAGCCGCGGTGGTGGGCACATCCTCCAGTGCCACAGTCTCGTCCGCGTCCTCCTCGGGGTCGACCCTGGAGTGCATCCTGTATAAAGCAGAGGGCGCGCCGCCCCAGCAGGGCCCATTTGCGCCATTGCCCTGTAAGCCTCCAGCCGCTGGCGCCTGCCTACTCCCAAGAGAGGGCTTGTCCTCCACCGCCTCTNNNNNNNNNNNNNNNNGGCCGCCACCTGCGCTCTACCCTCCGCTGGGCCTCAACGGGCTGCCGCAGCTCGGCTACCAGACCACTGTGCTTAAGGAAGGCCTGCCGCAGGTCTACCCACCGTATCTCAACTACCTGAGGCCAGATTCAGAAGCAAGCCAGAGCCCACAGTACAACTTTGAATCACTACCTCAGAAGATTTGTTTAATCTGTGGGGATGAAGCATCAGGTTGCCATTATGGTGTCCTTACCTGTGGGAGCTGCAAGGTCTTCTTTAAAAGGGCAATGGAAGGACAGCATAACTATTTATGTGCTGGAAGAAATGACTGCATTGTTGATAAAATCCGCAGAAAAAACTGTCCAGCATGTCGCCTTAGAAAGTGCTGCCAGGCTGGCATGGTCCTTGGAGGTCGAAAGTTTAAAAAATTCAATAAAGTCAGGGTTATGAGAGCACTGGATGGTGTTGCTCTCTCTCAGCCAGTGGGCATTTCGAATGAAAGCCAAGCCCTAAGCCAGAGAATCACTTTTTCACCAAGTCAAGATATACAGTTGATCCCCTCACTGATCAGCCTGCTGATGAACATTGAACCAGATGTGGTCTATGCAGGACATGACAACACGAAACCGGACACCTCCAGCTCTTTGCTGACCAGTCTTAATCAACTATGTGAAAGGCAACTTCTTACAGTAGTCAAGTGGTCTAAATCACTACCAGGTTTTAGAACCTTACATATTGATGATCAGATAACTCTCATTCAGTACTCTTGGATGAGCTTAATGGTGTTTGGACTAGGATGGAGATCCTACAAACATGTCAGTGGGCAGATGTTATATTTTGCACCTGATCTAATACTAAATGAGCAGCGGATGAAGGAGTTGTCCTTCTATTCTTTATGCCTTACCATGTGGCAGATCCCACAGGAATTTGTCAAGCTTCAAATTAGCCATGAAGAATTCCTCTGTATGAAAGTATTGCTACTTCTTAATACAATTCCTTTGGAAGGACTAAGAAGCCAAAGCCAGTTTGAAGACATGAGATCAAGCTACATTAGAGAGCTCATCAAAGCAATTGGTTTGAGGCAGAAAGGAGTTGTCTCTAGTTCACAGCGTTTCTATCAACTTACAAAACTTCTGGATAGCTTGCATGATCTTGTCAAACAACTTCATCTATACTGCTTGAACACATTTATCCAGTCCCGGGCACTGAGTGTTGAATTTCCAGAAATGATGTCTGAAGTTATTGCTGCACAGTTACCCAAGATCTTGGCAGGGATGGTGAAACCTCTTCTCTTTCATAAAAAG
>IctidomysTridecemlineatus
ATGACTGAGCTGAAGGCAAAGAATCCCCGGGCTCCCCATGCAGCGGGCTGCGCGCCCTCGCCCGAGGTCCAGTCCCCCCTGCTGGGTCGTCCGGACGCTGGCCTGTTCCAGGGAACCCAGACCTCAGACACTTCGCCTGTAGTTTCGGCCATACCCATCTCCCTGGAAGGTCTGCTCTACCCTAGGTCGTGCCAGGGTCAGGATNNNCCAGACCGGAAGACGCTGGATCAGCAGTCGCCGTCAGAGGTGGAGGGCGCGTACTCGGGAGTTGAAGCCACAAGGGGTACAGGAAGCTGCAACTCTAGAGTCCCAGAAAAGGACAGNNNNNNNNNNNNNNNNNNNNNGGACACGCTTCTGGCGCCCTCGGGGCCCGGGCAGAGCCAAGCCAGCCCTCCCACTTGCGAGGCCACCAGCCCTTGGTTTCTATTTGGCCCAGAACTCCCCGAGGACCCCCGTAGTGCCTCCGGTACAAAGGGGGTATTGGCCCCGCTCATGAGCCGGCCTGAGAGCAAGTCTGGAGACTCCTCTGGGACAGGAACAGTCCAGAAGGTGCTGCCTAGGGGCCTGTCACCGTCCCGGCAGTTGCTGCTCCCGANNNCGGGAAGTCCCCATTGGCCCGGGACCTCAGTGAAGCCATCTTCGCAGCNNNNNNNNNNNNNNNNNNNNNNNNNNNNNGGCCCCGAGTCCGAGAGCTCCACCGGTCCANNNNNNNNNNNNNNNNNNCGGGCTCTGGGAGGCACAGCGGCCGGAGGAGGANNNNNNGTCAGCGCGCCTGGAGCGGCTGCAGGAGGCGTCACCCTTGTTCCGAAGGAAGATTCCCGCTTTTCAGCGCCTAGAGTCGCCTTGGCAGAGCAAGATGCGCCGGTGACGCCCGGACGCTCCCCGCTGGCCACCACAGTGGTGGATTTTATCCACGTGCCTATCCTGCCCCTCAACCATGCCATCCTGGCCGCCCGAACCCGGCAGCTGCTGGAAGGGGAGAGTTACGACACCGGGGCCGCGGCTCCCAGTGCCTTTGCCCCGCCGCGGGACTCGCCCTCGGCCTCGTCCACTCCGGTTCCTTGCGGTGACTTCCCTGACTGCACATACCCGCCAGACTCCGAACCCAAAGATGACACATTCCCTCTCTATGGCGACTTCCAGCCTCCAGCCCTGAAGATCAAGGAGGAAGAGGAAGGCGCGGAGGCCGCCGTGCGCTCCCCGCGTCGGTACCTAGTGGCCAGTGCCAACTCTGCCACCTTTCCGGATTTCCCACTGGNNNNNNNNNNNNNNNNNNNNNCGCGAGCTCCCTCATCCAAACCCGGGGAAGCCACGGTGGTGAGCACATCCGCCAGTGCCACAGTCTCGTCCGCGTCCTCCTCGGGGTCTACCCTGGAGTGCATCCTGTATAAAGCAGAGGGCGCGCCGCCCCAGCAGGGCCCATTTGCTCCATTGCCCTGTAAGCCTCCAGCCGCTGGCGCCTGCCTACTCCCAAGAGAGGGCTTGCCCTCCACCGCTTCTNNNNNNNNNNNNNNNNGGCCGCCACCTGCGCTCTACCCTCCGCTGGGCCTCAACGGGCTGCCGCAGCTCGGCTACCAGACCACTGTGCTTAAGGAAGGCCTGCCGCAGGTCTACCCACCGTATCTCAACTACCTGAGGCCAGATTCAGAAGCAAGCCAGAGCCCACAGTACAACTTTGAATCACTACCTCAGAAGATTTGTTTAATCTGTGGGGATGAAGCATCAGGTTGCCATTATGGTGTCCTCACCTGTGGGAGCTGCAAGGTCTTCTTTAAAAGGGCAATGGAAGGACAGCATAACTATTTATGTGCTGGAAGAAATGACTGCATTGTTGACAAAATCCGCAGAAAAAATTGTCCAGCATGTCGCCTTAGAAAGTGCTGCCAGGCTGGCATGGTCCTTGGAGGTCGAAAGTTTAAAAAATTCAATAAAGTCAGAGTTATGAGAGCACTGGATGGTGTTGCTCTCTCTCAGCCAGTGGGCATTTCGAATGAAAGCCAGGCCCTAAGCCAGAGAATCACTTTTTCACCAAGTCAAGATATTCAGTTGATCCCCTCATTGATCAGCCTGTTGATGAACATTGAACCAGATGTGGTCTATGCAGGACATGACAACACAAAACCGGACACCTCCAGCTCTTTGCTGACCAGTCTTAATCAACTATGTGAAAGGCAACTTCTTACAGTAGTCAAGTGGTCTAAATCACTACCAGGTTTTAGAAACTTACATATTGATGATCAGATAACTCTCATTCAGTACTCTTGGATGAGCTTAATGGTGTTTGGACTAGGATGGAGATCCTACAAACATGTCAGTGGGCAGATGTTATATTTTGCACCTGATCTTATACTAAATGAGCAGCGGATGAAGGAGTTGTCCTTCTATTCTTTATGCCTTACCATGTGGCAGATCCCACAGGAATTTGTCAAGCTTCAAATTAGCCATGAAGAATTCCTCTGTATGAAAGTATTGCTACTTCTTAATACAATTCCTTTGGAAGGACTAAGAAGCCAAAGCCAGTTTGATGACATGAGATCAAGCTACATTAGAGAGCTCATCAAAGCAATTGGTTTGAGGCAGAAAGGAGTTGTCTCTAGTTCACAGCGCTTCTATCAACTTACAAAACTTCTGGATAGCTTGCATGATCTTGTCAAACAACTTCATCTATACTGCTTGAACACATTTATCCAGTCCCGGGCACTGAGTGTTGAATTTCCAGAAATGATGTCTGAAGTTATTGCTGCACAGTTACCCAAGATCTTGGCAGGGATGGTGAAACCTCTTCTCTTTCATAAAAAG
>OryctolagusCuniculus
ATGACTGAGCTGAAGGCAAAGGAACCTCGGGCTCCCCACGTGGCGGGCGGCGCGCCCTCCCCCGAGGTCGGATCCCAGCTCCTGGGTCGCCCGGACCCTGGCCCCTTCCAGGGGAGCCAGACCTCAGAGGCCTCGTCTGTAGTCTCCGCCATCCCCATCTCCCTGGACGGGTTGCTCTTCCCCCGGCCCTGTCAGGGGCAGAACNNNCCAGACGGGAAGACGCAGGACCCACCGTCGTTGTCAGACGTGGAGGGCGCATTTCCTGGAGTCGAAGCCCCGGAGGGGGCAGGAGACAGCAGCTCGAGACCTCCAGAAAAGGACAGNNNNNNNNNNNNNNNNNNNNNCGACACGCTCCTGGCGCCCTCGGGTCCCGGGCAGAGCCACGCCAGCCCTGCCACCTGCGAGGCCATCAGCCCGTGGTGCCTGTTTGGCCCCGACCTTCCCGAAGACCCCCGGGCTGCCCCCGCTACCAAAGGGGTGTTGGCCCCGCTCATGAGCCGACCCGAGGACAAGGCAGGCGACAGCTCTGGGACGGCAGCGGCCCACAAGGTGCTGCCCAGGGGACTGTCACCATCCAGGCAGCTGCTGCTCCCCTNNNCTGGGAGCCCTCACTGGCCGGNNNNNNCAGTGAAGCCATCCCCGCAGCNNNNTGCGGTGCAGGTAGACGAGGAGGACAGCTCCGAATCCGAGGGCACCGTGGGCCCGNNNNNNNNNNNNNNNNNNCGGGCACTGGGAGGCACGGCGGCCGGAGGAGGANNNNNNGCTGTCGCGTCTGGAGCGGCCGCAGGAGGCGTCGCCCTTGTCCCCAAGGAAGATTCTCGCTTCTCGGCGCCCAGGGTCTCCTTGGCGGAGCAGGACGCGCCGGTGGCGCCTGGGCGCTCCCCGCTGGCCACCTCGGTGGTGGATTTCATCCACGTGCCCATCCTGCCTCTCAACCACGCTTTCCTGGCCACCCGCACCAGGCAGCTGCTGGAGGGGGAGAGCTACGACGGCGGGGCCGCGGCCGCCAGCCCCTTCGTCCCGCAGCGGGGCTCCCCCTCTGCCTCGTCCACCCCTGTGGCGGGCGGCGACTTCCCCGACTGCACCTACCCGCCCGACGCCGAGCCCAAAGATGACGCGTTCCCCCTCTACGGCGACTTCCAGCCGCCCGCCCTCAAGATAAAGGAGGAGGAAGAAGCCGCCGAGGCCGCGGCGCGCTCCCCGCGTACGTACCTGGTGGCTGGTGCAAACCCCGCCGCCTTCCCGGACTTCCAGCTGGNNNNNNNNNNNNNNNTNNCGCCTCGAGTGCCCTCGTCCAGACCCGGGGAAGCGGCGGTGGCGGCCTCCCCAGGCAGTGCCTCCGTCTCCTCCTCGTCCTCGTCGGGGTCGACCCTGGAGTGCATCCTGTACAAGGCAGAAGGCGCGCCGCCCCAGCAGGGCCCCTTCGCGCCGCTGCCCTGCAAGCCTCCGGGCGCCGGCGCCTGCCTGCTCCCGCGGGACGGCCTGCCCTCCACCGCCTCGNNNNNNNNNNNNNNNNGGGCCGCCCCTGCGCTCTACCCGACGCTCGGCCTCAACGGACTCCCGCAACTCGGCTACCAGGCCGCCGTGCTCAAGGAGGGCCTGCCGCAGGTCTACACGCCCTATCTCAACTACCTGAGGCCGGATTCAGAAGCCAGTCAGAGCCCACAGTACAGCTTCGAGTCACTACCTCAGAAGATTTGTTTGATCTGTGGGGATGAAGCATCAGGCTGTCATTATGGTGTCCTCACCTGTGGGAGCTGTAAGGTCTTCTTTAAAAGGGCAATGGAAGGGCAGCATAACTATTTATGTGCTGGAAGAAATGACTGCATTGTTGATAAAATCCGCAGGAAAAACTGCCCGGCGTGTCGCCTTAGAAAGTGCTGTCAAGCTGGCATGGTCCTTGGAGGGCGAAAGTTTAAAAAGTTCAATAAAGTCAGAGTCATGAGAGCACTCGATGCTGTTGCTCTCCCACAGCCAGTGGGCATTCCAAATGANNNNNNNNNNNNNNNNNNNCGAATCACTTTTTCTCCAAGTCAAGAGATACAGTTAATTCCCCCTCTAATCAACCTGTTAATGAGCATTGAACCAGATGTGATCTATGCAGGACATGACAACACAAAGCCTGATACCTCCAGTTCTTTGCTGACGAGTCTTAATCAACTAGGCGAGCGGCAACTTCTTTCAGTGGTAAAATGGTCCAAATCTCTTCCAGGTTTTCGAAACTTACATATTGATGACCAGATAACTCTCATCCAGTATTCTTGGATGAGTTTAATGGTATTTGGACTAGGATGGAGATCCTACAAACATGTCAGTGGGCAGATGCTGTATTTTGCACCTGATCTAATATTAAATGAACAGCGGATGAAAGAATCATCATTCTATTCACTATGCCTTACCATGTGGCAGATACCGCAGGAGTTTGTCAAGCTTCAAGTTAGCCAAGAAGAGTTCCTCTGCATGAAAGTATTACTACTTCTTAATACAATTCCTTTGGAAGGACTAAGAAGTCAAAGCCAGTTTGAAGAGATGAGATCAAGCTACATTAGAGAGCTCATCAAGGCAATTGGTTTGAGGCAAAAAGGAGTTGTTTCCAGCTCACAGCGTTTCTATCAGCTCACAAAACTTCTTGATAACTTGCATGATCTTGTCAAACAACTTCACCTGTACTGCCTGAATACATTTATCCAGTCCCGGGCGCTGAGTGTTGAATTTCCAGAAATGATGTCTGAAGTTATTGCTGCACAGTTACCCAAGATATTGGCAGGGATGGTGAAACCACTTCTCTTTCATAAAAAG
>OchotonaPriceps
ATGACTGAGCTGAAGGCAAAGGAACCCGGGGCTCCCCACGTGGCGGGTGGCGCGCCCTCCCCCGCAGTCGGCTCCCCGCTCCTGGGTCGCCCGGACCCTGGCCCCTTCCAGGACAGCCACACTAAGGACGCCTCGCCTGCAGTTTCTGCCATCCCCATCTCCCTGGACGGGCTGCTGTTCCCTCGGTCCTGTCAGGGGCAGAACNNNCCAGACGGGAAGACGAGGGACCGGCCGTCGCTGTCAGAAGTGGAGGGTGCCTATCCTGCCGTCGAAACCACGGAGGCCGCAGGACACAGCAGCTCCAGACCCCCAGAAAAGGACAGNNNNNNNNNNNNNNNNNNNNNAGATACGCTCCTGGCGCCCTCGGGTCCTGGGCAGAGCCAAGACAGCCCTAGCACCTGCGAGACCATCAGCCCGTGGTGCCTGTTTGGCCCGGATCTTCCCGTGGAGCCCCGGGCTGCCCCTACTACTAAAGGAGTGTTGGGCCCGCTCATGAGCCGACCTGAAGGCAAGGCTGGTGACNNNNCCGGGGCTGGGGCAGCACCTAATGTGCTGCCCAGGGGCCTGTCACCATCCAGGCAACTGCAGCTGCCCANNNCAGCCAGCCCTCACTGGCCCGCAGCTGCGGTGAAGCCGTCCCCGCAGCNNNNTGTGGTGGAGGTAGACGAGGAGGGCAGCTCCGAGTCCGAGGGCGCCCCGGGTGCGNNNNNNNNNNNNNNNNNNCGGGCCCTGGGAGGCCCATCGGCTGGGGCAGGANNNNNNGCTATCGCGCCCGGAGCGGCGGGAGGAGGGCTCCCCCAGGTCCCCAGGGAAGATGCTCGCTTCTCGGCGTCCAGGGTCGCTTTGGGTGAGCAGGATCCTCCGAGCGCGCCCGGGCGCTCCCCGCTGGCCACCACGGTGGTGGACTTCATCCACGTACCCATCCTGCCTCTCAACCATCCTTTCCTGGCCACCCGCACCCGGCAGCTGCTGGAAGGGGAGAGCTACGACGGCGCGGCCATAGCCACCAGCCCCTTTCCCCTGCCGCGGGGCTCGCCCTCCGCCTCGTCCACCCCGGTGGCGGCTGGAGACTTCCCCGAGTGCACGTACTCTCCCGACGCCGAACCCAAGGACGACGCGTTCCCCCTGTACGGCGACTTCCAGCCGCTAGCCCTGAAGATCAAGGAGGAGGAGGAAGGCGCCGAGGCCGCTGCGCGCTCCCCGCGTCCGTACCTGGTGGCTGGCGCCAACCCTGCCGCCTTCCCGGATTTCCCGCTGGNNNNNNNNNNNNNNNTNNCACCCCGAGTGCCCTCCTGCAGACCCGGGGAAGCGGCANNNNNNNNCTCCTCAGCCAGTCCCTCCGTCTCCTCCTCCTCCTCGTCCGGGTCGAGTCTGGAGTGCATCCTGTACAAAGCAGAGGGCGCGCTATCCCAGCAGGGCCCGTTCGCGCCCTTACCCTGCAAGCCTCCCGGCGCCGGCGCCTGCCTGCTCCCGCGAGAGGGCCTCTCCTCCACCGCCTCGNNNNNNNNNNNNNNNNGGGCCACCCCTGGGCTCTACCCGACGCTCGGCCTCAACGGGCTCCCGCAGCTCGGCTACCAGGCCGCGGTGCTCAAGGAGGGTCTGCCGCAGGTCTACCCGCCCTATCTCAACTACCTGAGGCCGGATTCGGAAGCCAGCCAGAGTCCACAGTACAGCTTCGAGTCACTACCTCAGAAGATCTGTCTGATCTGTGGGGATGAGGCATCCGGCTGTCACTACGGTGTCCTCACCTGTGGGAGCTGTAAGGTCTTCTTTAAAAGGGCAATGGAAGGGCAGCATAATTATTTATGTGCTGGAAGAAATGACTGCATTGTTGATAAAATACGCAGAAAAAACTGTCCAGCATGTCGCCTTCGAAAGTGCTGTCAAGCTGGCATGGTTCTTGGAGGTCGAAAATTTAAGAAGTTCAATAAAGTCCGAGTTGTGAGAGCCCTGGATGCGGTGGCTCTCCCACAGTCAGTGGGCATTCCAAATGANNNNNNNNNNNNNNNNNNNAGAATCACTTTTTCACCAGTTCAAGAGATACAGTTAGTTCCCCCCTTGATCAACCTATTGATGAGCATTGAACCAGATGTGGTCTACGCAGGACATGACAACTCAAAACCTGATACCTCCAGTTCTTTGCTGACCAGTCTTAATCAACTAGGAGAACGGCAACTTCTTTCAGTAGTAAAATGGTCCAAATCACTGCCAGGTTTTCGAAACTTACATATTGATGACCAGATAACTCTCATCCAATATTCTTGGATGAGTTTAATGGTGTTTGGCCTGGGATGGAGGTCCTACAAACATGTCAGTGGACAGATGCTGTATTTTGCACCTGATCTAATACTGAATGAGCAACGGATGAAGGAATCATCATTCTATTCACTATGCCTTACCATGTGGCAGATCCCACAAGAGTTTGTCAAGCTTCAAGTTAGCCAAGAAGAGTTCCTCTGCATGAAAGTATTGCTACTTCTTAATACGATTCCTTTGGAAGGACTAAGAAGTCAAAATCAGTTTGAAGAGATGCGATCTAGCTACATCAGAGAGCTCATCAAGGCCATTGGTTTGAGGCAAAAAGGAGTCGTTTCCAGCTCACAGCGTTTCTATCAACTCACAAAATTTCTTGATAACTTGCATGATCTTGTCAAGCAACTCCATCTGTACTGCTTGAATACATTTATCCAGTCCCGGGCTCTGAGTGTAGAATTTCCAGAAATGATGTCTGAAGTTATTGCTGCACAGTTACCAAAGATATTGGCAGGGATGGTGAAGCCTCTTCTCTTTCATAAAAAG
>TupaiaChinensis
ATGACTGAGCTGAAGGCAAAGGATCCCCGGGCTCCCCACGTGGCGAGCGGCGCAAACTCCCCCGAGGTCGGATCCCCCTTGCTGTGTCGCCCGGACGCTGGGCCCTTCGGAAGGAGCCAGACCTCGGACGCCTCGCCCGGCGTCTCGACCATACCCATCTCCCTGGACGGGCGGCTCTGCCCTCCGCCCTGCCAGGGACAGGACNNNCCAGACGGGAAAGCGCAGGACCCGCCGTCGCTGTCAGACGTGGAGGGCGTGTATTCTGCCGTCGAAGGCGCAAGGGGTGCAGGAGGCGGCAGCTCCAGACTCCCAGAAAAGGACAGNNNNNNNNNNNNNNNNNNNNNGGACACGCTTCTGGCGCCGTCGGGGCCCGGGCAGAGTCACGCCAGTCCTCCGGCTTTCGAGACCACCAGTCCTTGGTACCTGTTTGGCGCGGAGCTTCCCGAAGGCCCCCGAGCTGCCCCCGACACCCAGGGCGTGCTGCCTCAGCTCATGAGCCAGACGGGGGGCAAGGCCGGCGACAGCTCCGGGATGGCAGGTGCCCACAAGGTGCTGCCCACGGGCCTGTCACCGTCCCGGCAGCTGCTGCTCCCGCNNNCGGGGAACCCTCCCTGGCCCGGGGCCGCAGTGAAGCCGGCTCCTCAGCNNNNAGCGGTGGAGGTGGAGGAGGAGGATGGCCCGGAGTCCGAGGGCTCGGCGCGTCCGNNNNNNNNNNNNNNNNNNCGGGCTCTGGGAGGCACNNNNNNNNNNNNNNNNNNNNNNNNNNNNNNNNNNNNNNNNNNNNNNNNNNNNNNNNNNNNNNNNNNNNNNNNNNNNNNNNNNNNNNNNNNNNNNNNNNNNNNNNNNNNNNNNNNNNNNNNNNNNNNNNNNNNNNNNNNNNNNNNNNNNNNNNNNNNNNNNNNNNNNNNNNNNNNNNNNNNNNNNNNNNNNNNNNNNNNNNNNNNNNNNNNNNNNNNNNNNNNNNNNNNNNNNNNGGGGGGGAGCTACGACGGCGTGGCCGCGGCCGCAGGAGCCCTCGCCCCGCCGCGGGGCTCGCCCTCCGCCTCCTCCGCGCCGGCGTCCAGCGGCGACTTCCCCGACTGCGCGTACCCGCCCGACGCCGAGCCCAAGGACGACGCGTTTCCCCTCTTCAGCGACTTCCAGCCGCCCGCCCTGAAGATCAAGGAGGAGGNNNNNNNNNNNNNNNNNNNNNNNNNNNNNNNNNNNNNNNNNNNNNNNNNNNNNNNNNNNNNNNNNNNNNNNNNNNNNNNNNNNNNNNNNNNNNNNNNNNNNNNNNNNNNNNNNNNNNNNNNNNNNNNNNNNNNNNNNNNNNNNNNNNNNNNNNNNNNNNNNNNNNNNNNNNNNNNNNNNNNNNNNNNNNNNNNNNNNNNNNNNNNNNNNNNNNNNNNNNNNNNNNNNNNNNNNNNNNNNNNNNNNNNNNNNNNNNNNNNNNNNNNNNNNNNNNNNNNNNNNNNNNNNNNNNNNNNNNNNNNNNNNNNNNNNNNNNNNNNNNNNNNNNNNNNNNNNNNNNNNNNNNNNNNNNNNNNNNNNNNNNNNNNNNNNNNNNNNNNNNNNNNNNNNNNNNNNNNNNNNNNNNNNNNNNNNNNNNNNNNNNNNNNNNNNNNNNNNNNNNNNNNNNNNNNNNNNNNNNNNNNNNNNCCGGATTCAGAAGCCAGCCAGAGCCCACAGTACAGCTTCGAATCATTACCTCAGAAGATATGTTTAATCTGTGGGGATGAAGCTTCAGGCTGTCATTATGGTGTCCTAACCTGTGGGAGCTGTAAGGTCTTCTTTAAAAGGGCAATGGAAGGTCAGCATAACTATTTATGTGCTGGAAGAAATGACTGTATTGTTGATAAAATTCGCAGAAAAAACTGCCCAGCATGTCGCCTTAGAAAGTGCTGTCAGGCTGGCATGGTCCTTGGAGGTCGAAAGTTTAAAAAGTTCAATAAAGTCAGAGTCATGAGAGCACTAGATGCTGTTGCCCTCCCACAGGCAGTGGGCATTCCAAATGAAAGCCAAGCCCTAAGCCAGAGAATCACTTTTTCACCAAATCAAGATTTACAGTTGGTCCCCACATTGATCAACCTGTTAATGAGTATTGAGCCGGATGTGATCTATGCAGGACATGACAACACAAAACCTGACACCTCCAGTTCTTTGCTGACGAGTCTTAATCAACTAGGCGAGAGGCAACTGCTTTCAGTAGTAAAGTGGTCTAAATCACTGCCAGGTTTTCGAAATTTACATATCGATGACCAGATAACTCTCATTCAGTACTCTTGGATGAGCTTAATGGTGTTTGGACTAGGATGGAGATCCTATAAACACGTCAGTGGGCAGATGCTGTATTTTGCACCTGATCTAATACTAAATGAACAGCGGATGAAAGAATCGTCATTCTATTCATTATGCCTTACCATGTGGCAGATCCCACAGGAGTTTGTCAAGCTTCAAGTTAGCCAAGAAGAGTTCCTCTGTATGAAAGTATTGCTACTTCTTAATACAATCCCATTGGAAGGACTAAGAAGTCAAAACCAGTTTGAAGAAATGAGATCCAGCTACATCAGAGAGCTTATCAAGGCAATTGGTTTGAGGCAAAAAGGAGTGGTTTCTAGCTCACAGCGCTTCTATCAACTTACCAAACTTCTTGATAACCTGCATGATCTTGTCAAACAGCTTCATCTGTACTGCCTGAACACATTTATCCAGTCCCGAGCACTGAGTGTTGAATTTCCTGAAATGATGTCAGAAGTTATAGCTGCACAGTTACCCAAGATCTTGGCAGGGATGGTGAAACCACTTCTCTTTCATAAAAAG
>CastorCanadensis
ATGAGCGAGCCGAAGGCAAAGGATCCCCGGGCTCCCCGTGCGACACGCGGCGCGCCCTCCCCCGAGGTCGGAGCCCCCCTGCTGGGTCGCACGGACTCAGGCGCCTTCCCTGGGAGCCAGTCCTTGGACGCCTCGCCCGTGGTNNNNNNNNNNNNNACCTCCCTGGACGGGCTGCTCTTCCCACGGCCCTGCCAGGGACAGGACNNNCCGGACGGAAAGGCGCCAGAGCGACAGTCGCTGTCCGAAGTGGAGCGCGCCTATTCCGGAGTAGAAGCCACAGGTGGTGCAGGAAGCTGCAATCCCAGAGCCCCAGAAAAGGACAGNNNNNNNNNNNNNNNNNNNNNGGACACGCTCCTGTCGTCCTCGGGACCTGGACAGAGCCACGCCAGTCCTCCTGCCTGTGAGGCCATCAGCCCCTGGTGCCTCTTTGGCCCGGAGCTCCCGGAAGAGCCCCGCAGCGCCCCCGCTACCAAGGGGGTGTTGCCCCTGCTCATGAGCCGGCCCGAGAGCAAGGCCTGCGACAGCCCCGGGACCGGAGCGGCCCAGAAGGTGCTGCCCAGGGGCCTGTCGCCGTCGCGGCCGCTCCTGCTGCCCANNNCCGGGAGCCCTCACTGGCCCGGGGCGGCCGCCAAGCCGTCCCCNNNNNNNNNCGCCGTGGAGGTGGACGAGGACGACGACTCCGAGTCCGAGGGCGCAGCGGGCTCGNNNNNNNNNNNNNNNNNNCGGGCCTTGGGGGGCCCGGGGGCCCCAGGAGGANNNNNNGTGAGTGCGCCCGCAGCGGCCGCAGGAGGCGTCGCCCTGGTCCCCAAGGAAGACCCGCGCTTTCCGGCGCCCAGGGTCCCCGTGGCGGAGCCGGACGCGCCGCTGGCGCCCGGACGCTCGCCGCTGGCCCCCGCAGTGGTGGATTTTATCCACGTGCCCATCCTGCCGCTCAACCATGCCTTCCTGGCCGCCCGCACCCGCCAGCTGCTGGAGGGCGAGGGCTACGACGGCGGCGCCGCGGCCACCAGCGCCTTCGTCCCGCCACGGGGCTCGNNNNNNNNNNNNNNCACCCCGGTCCCCTGCGGCGACTTCCCCGACTGCGCCTACCCGTCCGACGGCGACCCCAAGGACGACGCGTTCGCCCTGTACGGCGACTTCCAGCCTGCGGCGCTGAAGATCAAGGAGGAGGAGGAAGGCGCGGAGGCGGCCGCGCGCTCCCCGCGCGCCTACCTGGTGGCCGGCGCCAACCCCGCCGCCTTGCCGGATTTCCCGCCGCNNNNNNNNNNNNNNNNNNNGCCGCGAGCGTCCTCGTCCCGACCCGGGGAAGCGGCGGTGGCCGCCGCCGCCACCACTGCCTCGGTGTCCCCCGCGNNNNNNNNGGGCTCCACCCTGGAGTGCATGCTGTACAAAGCCGAGGGCGCCGCGCCCCAGCCCGGCCCGTTCGCGCCCCTGCCCTGCAAGCCCCCCGCGGCCGGCACTTGCCTGCTCCCGCGCGACGCCCTGCCCTCGGCCACCGCCNNNNNNNNNNNNNNNNCGGCGGGCCCCGCGCTCTACCCGCCGCTCGGCCTCAACGGGCTCCCGCAGCTCGGCTACCAGGCGGCGGTGCTCAAGGACAGCCTGCCGCAGGTCTACCCGCCCTATCTCAACTACCTGAGGCCGGATTCTGAAGCCAGCCAGAGCCCCCAGTACAGCTTTGAGTCCTTACCTCAGAAGATTTGTTTAATCTGTGGTGATGAAGCATCGGGCTGTCATTATGGTGTCCTTACCTGTGGGAGCTGTAAGGTCTTCTTTAAAAGGGCAATGGAAGGGCAGCATAACTACCTATGTGCTGGAAGAAATGACTGCATTGTTGATAAAATCCGCAGGAAAAACTGCCCAGCATGTCGACTTAGAAAGTGCTGTCAGGCTGGGATGGTCCTTGGAGGTCGAAAATTTAAAAAGTTCAATAAAGTCAGAGTCATGAGAGCCCTAGAAGGGGTCGCTCTCCCCCAGCCAGTGGGCATTTCAAATGAAAGCCAAACCCTGAGCCAAAGAATCACTTTTTCACCAAGCCAAGAAATACAGTTGATCCCCCCACTCATCAACCTGCTAATGAGCATCGAACCTGATGTGGTCTTTGCAGGGCACGACAACACAAAACCTGACACCTCCAGTTCTTTGCTGACGAGTCTTAATCAACTAGGCGAGAGGCAACTTCTTTCAGTAGTCAAGTGGTCTAAGTCACTGCCAGGTTTTCGAAACTTACATATTGATGACCAGATAACTCTGATCCAGTACTCATGGATGAGCTTAATGGTGTTTGGACTAGGATGGAGGTCCTATAAACATGTCAGTGGGCAGATGTTATATTTTGCTCCTGATCTAATACTAAATGAACAGCGGATGAAAGAATCCTCGTTCTATTCACTGTGCCTTACAATGTGGCAGATCCCACAGGAGTTTGTGAAGCTTCAAGTCAGCCAAGAAGAGTTCCTCTGCATGAAAGTATTGCTGCTGCTTAACACAATCCCTTTGGAAGGACTGAGGAGTCAAAACCAGTTTGAAGAGATGAGGTCCAGCTACATCCGGGAGCTCGTCAAGGCCATAGGTTTGAGGCAGAAAGGCGTCGTCCCCAGTTCACAGCGCTTCTATCAACTTACAAAACTTCTCGACAGCTTACATGATCTTGTCAAACAGCTTCATCTGTACTGCTTGAATACATTCATCCAGTCCCGGGCACTGGCTGTCGAATTTCCTGAAATGATGTCTGAAGTCATCGCTGCACAATTACCTAAGATCTTGGCTGGGATGGTGAAACCTCTTCTCTTTCATAAAAAG
>CanisLupusFamiliaris
ATGACGGAGCGGACGGGAAAGGATGCCCGGGCTCCCCACGTGGCGGGAGGCGCGCCCTCCCCCCCGGCCGCAGAGCCCGAGTCCCGACGTCGAGACGGCGGCCGCCTCCGGGCGAGTCAGACCTCGGACGCCCCGCGGGTCGCCGCAGCCGCGCCCTCCGCGCCCGACCGGCTGCTCTTCTCCCGGCGCGGCCAGGGCGCGGACNNNCCTGGCGGGAAGGCGCAGGACGCGCAGCCGCGGCCGGACGTGGCCCGGGCGGATCCGAGACTCGAAGCCGCGAGCGGGGCGGGAGCCGACAGCCCCGGGCCCCCGCGCCAGGACCGNNNNNNNNNNNNNNNNNNNNNGAGCACAGCGCTGCGCCCCGCCGGCCCGGGGCAGGGCCGNNNCAGCTCTCCGGCCTGGGAGCCCCGCAGCCCGCGGTGCCCGTCTGGCCCCGAGCCGCCCGAAGATCCCCGGGGCGCCCGCAGCAGCCAGGGCGCGGCGTGCCCGCTCATGAGCCGGCCGGAGGGCAAGGCTGGCGACGGCTGCGGGACGGCAGGTGCCCACAAGGGGCCGCCCAGGGGCCTGTCCCCGTCCCGGCAGCCGCTGCCCCTGTNNNGCGGGGCCCACGCCTGGCCCGGGGCCGCGGGGAAAGCCGCCACGCAGCNNNNTGCGCTGGGCGTGGAGGACGAGGGCGGCTTCGCGGCCGAGGGCTCCCCGGGCCCGNNNNNNNNNNNNNNNNNNCGGCCCCCCGCGGGCCCGGCGGCCGCAGCCGGCNNNNNNGCCGCTGCGCCGGGGACGGCCCCCGGGGGCACCGCCCCGGTCCCCAAGGAGGACTCCCGCCTCCCCGCGCCCAAGGGCTCCCTGGCCGAGCAGGACGCGCCNNNGGCGCCCGGGTGCTCCCCGCTGGCCACCACGATGATGGACTTTATCCACGTGCCCATTCTGCCCCTCGGCTCGGCCTTCCTGGCGGCGCGCACCCGGCAGCTGCTGGAAGCGGAGACCTACGACGNNNNNNNNNNNNNNNNNNNCGCCTTCGCTCCGCCGCGGGGCTCGCCCTCCGCGCCCTGCGCCCCGCTGGCGGCCGGCGACTTCCCCGACTGTGCGTACCCGTCCGACGCCGAGCCCAAGGACGACGCGTTCCCGCTCTACGGCGACTTCCAGCCGCCGGCCCTGAAGATCAAGGAGGAGGAGGAGGGCGCCGAGGCGGCTGCGCGCTCCCCGCGGCCGTACCTGGCGGCGGGGCCTCACTCCTGCGTCTTCGCGGACGCGCCGCCGGNNNNNNNNNNNNNNNTNNCCCCGCGAGCGCCGTCGTCCAGGCCCGGGGAAGGCCCCGCGGCCGCCGCGGCCGCCGGCTGCTCCGCGTCGTCGGCGTCCTCGCCGGGGCCCGCCCTGGAGTGCGTCCTGTACAAGGCGGAGGGCGCGCCGCCGCCGCAGGGCCCGTTCGCCGCCGCGCCCTGCAGGGTTCCGGGCGCCGGCGCCTGCCTGCTGCCCCGGGACGGCGCGGCCGCCGCTGCCTCGNNNNNNNNNNNNNNNNGGGCCAGCCCCGCGCTCTACCAGCCGCTCGGCCTCGGCGCCCTTCCGCAGCTCGGCTACCAGGCGGCCGTGCTCAAGGAGGGCTTGCCGCAGGTGTACCAGCCGTACCTCAACTACCTGAGGCCTGATTCAGATGCCAGCCAGAGCCCACAGTACAGCTTCGAGTCATTACCTCAGAAGATTTGTTTAATCTGTGGGGATGAAGCATCAGGCTGTCATTATGGTGTCCTAACTTGTGGGAGCTGTAAGGTCTTCTTTAAAAGGGCAATGGAAGGGCAGCATAACTATTTATGTGCTGGAAGAAATGACTGCATTGTTGATAAAATCCGCAGAAAAAACTGCCCAGCATGTCGCCTTAGAAAGTGCTGTCAGGCTGGCATGGTCCTTGGAGGTCGAAAATTTAAAAAGTTCAATAAAGTCAGAGTTATGAGAACATTGGATGCTGTTGCTCTCCCACAACCTGTGGGCATTCCAAATGAAAGCCAAGCTCTAAGCCAAAGAATATCTTTTTCACCAAGTCAAGATATACAGTTAATTCCCCCATTGATTAACCTGCTAATGAGCATTGAACCAGATGTGATCTATGCAGGACATGACAACACCAAACCTGATACCTCCAGTTCTTTGCTGACGAGTCTTAATCAACTAGGCGAGAGACAACTTCTTTCAGTAGTCAAGTGGTCTAAATCATTGCCAGGTTTTCGAAATTTACACATTGATGACCAAATAACTCTCATCCAGTATTCTTGGATGAGCTTAATGGTGTTTGGACTAGGATGGAGATCTTACAAACATGTCAGTGGGCAGATGCTATATTTTGCACCTGATCTAATACTAAATGAACAGAGGATGAAGGAATCATCATTCTATTCATTATGCCTCACCATGTGGCAGATCCCACAGGAGTTTGTCAAGCTTCAAGTTAGCCAGGAAGAGTTCCTGTGTATGAAAGTATTGCTACTTCTTAATACAATTCCTTTGGAAGGACTAAGAAGTCAAAACCAGTTTGAAGAGATGAGATCAAGCTACATTAGAGAGCTCATCAAAGCAATTGGCTTGAGGCAAAAAGGAGTTGTCTCTAGCTCACAGCGTTTCTACCAACTCACAAAACTTCTTGATAACTTGCATGATCTTGTCAAACAGCTTCATCTGTACTGCTTGAATACATTTATCCAGTCCCGGGCACTGAGTGTTGAGTTTCCAGAAATGATGTCTGAAGTTATTGCCGCACAGTTACCCAAGATCTTGGCAGGGATGGTGAAACCTCTGCTCTTTCATAAAAAG
>FukomysDamarensis
ATGACAGAGCTGAAGGCAAAGGATCCCCGGGCTCCCCACGCGGCGGGCGGCAGGCCCTCCCCCGAGGTCGGGTCCCCCCTGCTGGGTCGCCCGGACGCCGGTCCCTTCCAGGCCAGCCAGACCTCTGACGCCTCGCCGGGCGCCGCAGCCATTCCCATCTCCCTGGACCGTCTGCTCTTCCCTCAACTCAGCCAGGGACAGGACNNNCTCGACGGGAAGACGCGGGACCAGCAGCCACTGCTAGACGTGGAGGGCGCGTACTCCGGAGCTGAAGCAGTAGGGGGTGCAGGAAGCGACAGCACTCGAGACCCCGAAAAGGACGGNNNNNNNNNNNNNNNNNNNNNGGACACCCTTCTGGCGCCCCCGGGGTCCAAGCAGAGCCGCCCCAGCCCTCCCGCCTGTGGGGCCATTAGCCCGTGGTGCTTGTTCGGCCCAGAGCTTCCCGAAGAGCCTAGGGGTGCCCCCGCCACCAGGGGGGTGTTGTCCCCGCTCATGAGCCGGCCCGAAGGCAAGGCTGGAGACGGTTCTGGGGCGGGAGCGGCCCCCAAGGTACTGCCCTCGGGGGTGCCGCCGTCTGCGCAGCTGCTGCTCCCGANNNCTGGGGGCCCCCACTGGCCCGCGGCGGTAGGGAAGCCGCCTCCTCAGCNNNNTGCGGTGGAGGTGGACGAGNNNNNNGGTTCGGAGGCCGACGGCTCGGTGGGCCCGNNNNNNNNNNNNNNNNNNNNNNNNNNNNNNNNNNNNNNNNNNNNNNNNNNNNNNNNNNNNNNNNNNNNNNNNNNNNNNNNNNNNNNNNNNNNNNNNNNNNNNNNNNNNNNNNNNNNNNNNNNNNNNNNNNNNNNNNNNNNNNNNNNNNNNNNNNNNNNNNNNNNNNNNNNNNNNNNNNNNNNNNNNNNNNNNNNNNNNNNNNNNNNNNNNNNNNNNNNNNNNNNNNNNNNNNNNNNNNNNNNNNNNNNNNNNNNNNNNNNNNNNNNNNNNNNNNNNNNNNNNNNNNNNNNNNNNNNNNNNNNNNNNNNNNNNNNNNNNNNNNNNNNNNNNNNNNNNNNNNNNNNNNNNNNNNNNNNNNNNNNNNNNNNNNNNNNNNNNNNNNNNNNNNNNNNNNNNNNNNNNNNNNNNNNNNNNNNNNNNNNNNNNNNNNNNNNNNNNNNNNNNNNNNNNNNNNNNNNNNNNNNNNNNNNNNNNNNNNNNNNNNNNNNNNNNNNNNNNNNNNNNNNNNNNNNNNNNNNNNNNNNNNNNNNNNNNNNNNNNNNNNNNNNNNNNNNNNNNNNNNNNNNNNNNNNNNNNNNNNNNNNNNNNNNNNNNNNNNNNNNNNNNNNNNNNNNNNNNNNNNNNNNNNNNNNNNNNNNNNNNNNNNNNNNNNNNNNNNNNNNNNNNNNNNNNNNNNNNNNNNNNNNNNNNNNNNNNNNNNNNNNNNNNNNNNNNNNNNNNNNNNNNNNNNNNNNNNNNNNNNNNNNNNNNNNNNNNNNNNNNNNNNNNNNNNNNNNNNNNNNNNNNNNNNNNNNNNNNNNNNNNNNNNNNNNNNNNNNNNNNNNNNNNNNNNNNNNNNNNNNNNNNNNNNNNNNNNNNNNNNNNNNNNNNNNNNNNNNNNNNNNNNNNNNNNNNNNNNNNNNNNNNNNNNNNNNNNNNNNNNNNNNNNNNNNNCCGGATTCAGAAACCAGCCAGAGCCCACAGTACAGCTTTGAGTCATTGCCTCAGAAGATTTGTCTCATCTGTGGGGATGAAGCATCAGGCTGCCATTATGGCGTCCTTACCTGTGGGAGCTGTAAGGTCTTCTTTAAAAGAGCAATGGAAGGGCAGCACAACTATCTATGTGCTGGAAGAAACGACTGCATTGTTGATAAAATCCGCAGAAAAAATTGCCCAGCATGTCGCCTTAGAAAGTGCTGTCAGGCCGGCATGGTCCTTGGAGGTCGAAAGTTTAAGAAATTCAATAAAGTCAGAGTTATGAGAGCACTAGATGGTGTTGCTCTTCCACAGCCAGTGAGCATTTCGAATGANNNNNNNNNNNNNNNNNNNAGAATCACTTTTTCACCAAATCAAGAAATGCAGTTGGTCCCTCCACTGATCAACCTGTTGATGAGTATTGAACCAGATGTAATCTATGCAGGATATGACAACTCAAAACCTGATACTTCCAGCTCTTTGCTGACAAGTCTTAATCAACTAGGAGAGAGGCAACTTCTGTCTGTAGTCAAGTGGTCTAAGTCACTGCCAGGCTTTCGAAACTTACATATTGATGACCAGATAACTCTCATTCAGTACTCTTGGATGAGCTTAATGGTTTTTGCATTAGGATGGAGGTCCTACAAACATGTCAGTGGGCAGATGTTATATTTTGCACCTGATCTAGTATTAAATGAACAGCGGATGAAAGAATCGTCGTTCTATTCATTATGCCTTACCATGTGGCAGATCCCGCAGGAGTTTGTGAAGCTTCAAGTGAGCCATGAAGAGTTCCTTTGTATGAAAGTATTACTTCTTCTTAATACAATTCCTTTGGAAGGATTAAGAAGTCAAAACCAGTTTGATGAGATGAGATCAAGCTACATTAGGGAGCTCATCAAGGCAATTGGTTTGAGGCAGAAAGGAGTTGTTTCTAGTTCACAACGTTTCTATCAACTTACAAAACTTCTTGATAGCTTGCATGATCTTGTCAAACAGCTCCATCTATACTGCTTGAATACATTCATCCAGTCGCGGGCACTGGCTGTTGAGTTTCCAGAAATGATGTCTGAAGTGATTGCTGCACAGTTACCCAAGATCCTGGCTGGGATGGTGAAACCTCTTCTCTTTCATAAAAAA
>HeterocephalusGlaber
ATGACTGAGCTGAAGGCAAAGGATCCCCGGGCTCCCCACGCGGCGTGCGGCAGGCCCTCCCCCGAGGTCGGGCCACCCCTGCTGGGGCGCCCGGACGCTGGTCCCTTCCAGGCGAGCCAGACCTCTGACGCCTCGACGGGGGCCGCAGCCATACCCATCTCCCTGGACGGTCTGCTCTTCCCTCGTCTCTGCCAGGGACAGGACNNNCTCGGCGGGAAGGCGCAAGAGCAGCAGTCGCTGTTAAACGTGGGGGGCGCGTACTCCGGAGCAGCAGCAGTAGGGGGTGCAGGAAGCAGCAGCTCTAGAGCCCCCGAAAAAGACGGNNNNNNNNNNNNNNNNNNNNNGGACACGCTTCTGGCGCCCCCGGGGTCCAGGCAGAGCCGCACCAGCCCTCCTGCCTGCGGGGCCATCAGCCCTTGGTGCTTGTTCGGCCCAGAGCTTGCAGAAGACCCTCGGGGTGCCCCTGCCACCAGGGGGGTGTTGTCCCCGCTCATGAGCCGGCCGGAAAGCAAGGCTGGAGGCGGTTCCGGGGTGGGAGCGGCCCCCAAGGTGCTGCCCACAGGGGTGCCGCCGTCCGGGCAGCTGCTGCTCCCGANNNCTGGGGGCCCCCACTGGGCAGGGGCCGCAGCGAAGCTGCCTCCTCCGCNNNNTGCGGTGGAGGTGGACGAGNNNNNNGGCTCCGAGTCCGACGGCTCAGCAGTCCCGNNNNNNNNNNNNNNNNNNTCGGCTCTGGGAGGCACCGTGGCCGGAGGAAGANNNNNNGTCGCCTCACCTGGAGCGGCCCCAGGAAGCGTCACCCACGTCCCCAAGGAAGATTCCCGCTTCTCGGGGGCCAGGGGTGCGGTGGCGGAGCAGGACACGCCGGCGGCGCCCGGGCGCTCCCCACTGGCCACCGCAGTGGTGGATTTCATCCACGTGCCCATCCTCCCGCTCAACCATGCCTTCCTGGCCGCGCGCACCCGCCAGCTGCTGGAGGGAGAGAGCTGCGACGGCGGGGCCCCCGGGCCCAGCGCCTTCGCCCCGCCGCGCGGCTCGCCCTCGTCCGCGGTCACCCCGGTCCCCTGCTGCGAGTTCCCCGACTGCCCCTACCCGCCCGACGCCGAGCCCAAGGAGGATGCGTTCCCTCTGTACGGCGACTTCCAGCCGCCGGCCCTGAAGATCAAGGAGGAGGAGGAGGGCGCGGAGGCCGCCGCGCGCTCCCCACGCCAGTACCCGGGGCCCGGCCCCAACCCCGCCGCCTTCCCGGACTTCGCGCCGCNNNNNNNNNNNNNNNNNNNNNNNNGGGCGCCCTCGTCCAGACCCGGGGAGGCGGGCGCAGGGGCCACAGCGGCCGGCGTCGCCGTCTCGTCCGCGTCGCCGTCAGGGTCGACCCTGGAGTGCATCCTGTACAAAGCCGAAGGCGCGCCGCCCCAGCAGGGCCCCTTCGCGCCGCTGCCCTGCAAGCCCGCGGCCGCNNNNNCCTGCCTGCTCCCCCGGGACGCGCTGCCCCNNNNNNNNNNNNNNNNNNNNNNNNNNNNNGCCGCCCCCACGCTCTACCCGCCGCTCGGCCTCAACGGGCTCCCGCAGCTCGGCTACCAGGCCGCCGTGCTCAAGGACGGCCTGCCGCAGGTCTACCCGCCCTATCTCAACTACCTGAGGCCGGATTCAGAAGCCAGCCAAAGCCCTCAGTACAGCTTTGAGTCATTGCCTCAGAAGATTTGTCTCATCTGTGGGGATGAAGCATCAGGCTGTCATTATGGTGTCCTTACCTGTGGGAGCTGTAAAGTCTTCTTTAAAAGGGCAATGGAAGGGCAGCACAACTATCTATGTGCTGGAAGAAATGACTGCATTGTTGATAAAATCCGCAGAAAAAATTGCCCAGCATGTCGCCTTAGAAAATGCTGTCAGGCTGGGATGGTCCTTGGAGGTCGAAAGTTTAAAAAGTTCAATAAAGTCAGAGTTATGAGAGCACTAGATGGCGTTGCTCTCCCACAACCAGTGGGCATTTCAAATGANNNNNNNNNNNNNNNNNNNAGAATCACTTTTTCACCAAGTCAAGAAATACAGTTGGTCCCTCCACTGATCAACCTGTTGATGAGTATTGAACCAGATGTGATCTATGCAGGATATGACAACACAAAACCTGATACCTCCAGTTCTTTGCTGACGAGTCTTAATCAACTAGGCGAGAGGCAACTTCTATCTGTAGTCAAGTGGTCTAAATCACTGCCAGGCTTTCGAAACTTACATATTGATGACCAGATAACTCTCATTCAGTACTCTTGGATGAGCTTAATGGTTTTTGCATTAGGATGGAGGTCCTACAAACATGTCAGTGGGCAGATGTTATATTTTGCACCTGATCTAGTACTAAATGAACAGCGTATGAAAGAGTCATCGTTCTATTCATTATGCCTTACCATGTGGCAGATCCCACAGGAGTTTGTGAAGCTTCAAGTTAGCCATGAAGAGTTCCTCTGTATGAAAGTATTACTACTTCTTAATACAATTCCTTTGGAAGGACTAAGGAGTCAAAACCAGTTTGATGAGATGAGATCAAGCTACATTAGGGAGCTCATCAAGGCAATTGGTTTGAGGCAGAAAGGAGTTGTTTCTAGTTCACAACGTTTCTATCAACTTACAAAACTTCTTGATAGCTTGCATGATCTGGTCAAACAGCTTCACCTATACTGCTTGAATACATTCATCCAGTCCCGGGCACTGGCTGTCGAGTTTCCGGAAATGATGTCTGAAGTGATTGCTGCACAGTTACCCAAGATCTTGGCAGGGATGGTGAAACCTCTTCTCTTTCATAAAAAA
>CaviaPorcellus
ATGACTGAGCCGCAGGCACAGGATCTCCGGGCTCCCCACGCGGCGGGCGGCGCGCCCTCCCCTGAGGTCGGGTCTCCTCTGCTGGGTCGCCCGGACGCTGGTCCCTTCCAGGCGAGCCAGACCTCCGACGCCTCCCCGGGGGTCTCGGCCATCCCCATCTCCCTGGACGGGCTGCTCTTCCCTCCGCTCAGCCAGGGTCAGGACNNNCCCGACGGGAAGACGCAGGACCAGCAGCCGCTGTTAGACGCGGCGGGCGCGTACCCCGGAGCCGAGGCTGTAGGGGGTGCAGGAGGCAGCAGCTCTCGAGCGCCAGAAAAGGACAGNNNNNNNNNNNNNNNNNNNNNGGACACGCTCCTGGCGCCCTCGGGGTGCAGGCAGAGTCGCACCAGCCCTCCCGCCTGCGGGGTCATTAGCCCCTGGTGCTTGTTTGGCTCAGAGCTTCCCGAGGACTCCCGGGGTGCCCCCGCCGCCAGGGAGGTGCTGTCCCCCCTCATGAGCCGGCCGGAAACCAAGGCTGGCGACGGCTCCGGGCCAGGAGCGGCCCCCAAGATGCTGCCCACCGGGCTGCCGCCGTCCGGGCAGCTGCTGCTCCCCANNNCCGGGGGCCCCCACTGGCCCGGGGCCGCGGCGAAGCCGGCCGCTCAACNNNNCGCGGTGGAGGTGGACGAANNNNNNGCCTCCGAGTGCGACGGCTCCGCCGTCCCGNNNNNNNNNNNNNNNNNNNNNNNNNNNNNNNNNNNNNNNNNNNNNNNNNNNNNNNNNNNNNNNNNNNNNNNNNNNNNNNNNNNNNNNNNNNNNNNNNNNNNNNNNNNNNNNNNNNNNNNNNNNNNNNNNNNNNNNNNNNNNNNNNNNNNNNNNNNNNNNNNNNNNNNNNNNNNNNNNNNNNNNNNNNNNNNNNNNNNNNNNNNNNNNNNNNNNNNNNNNNNNNNNNNNNNNNNNNNNNNNNNNNNNNNNNNNNNNNNNNNNNNNNNNNNNNNNNNNNNNNNNNNNNNNNNNNNNNNNNNNNNNNNNNNNNNNNNNNNNNNNNNNNNNNNNNNNNNNNNNNNNNNNNNNNNNNNNNNNNNNNNNNNNNNNNNNNNNNNNNNNNNNNNNNNNNNNNNNNNNNNNNNNNNNNNNNNNNNNNNNNNNNNNNNNNNNNNNNNNNNNNNNNNNNNNNNNNNNNNNNNNNNNNNNNNNNNNNNNNNNNNNNNNNNNNNNNNNNNNNNNNNNNNNNNNNNNNNNNNNNNNNNNNNNNNNNNNNNNNNNNNNNNNNNNNNNNNNNNNNNNNNNNNNNNNNNNNNNNNNNNNNNNNNNNNNNNNNNNNNNNNNNNNNNNNNNNNNNNNNNNNNNNNNNNNNNNNNNNNNNNNNNNNNNNNNNNNNNNNNNNNNNCCCTGGAGTGCATCCTGTACAAAGCCGAGNNNNCGCGCGCCCCCGCAGGGCCCTTCGCGCCGCTGCCCTGCAAGCCCGCGGCCGCNNNNNCCTGCCTGCTCCCGCGGGACGCGCTGCCCCNNNNNNNNNNNNNNNNNNNNNNNNNNNNNGCCGCTCCCGCGCTCTACCCGCCGCTCGGGCTCAACGGGCTCCCGCAGCTCGGCTACCAGGCCGCGGTGCTCAAGGACGGCCTGCCGCAGGTCTACCCGCCCTATCTCAACTACCTGAGACCGGATTCAGAAGCCAGCCAGAGCCCACAGTACAGCTTCGAGTCACTGCCTCAGAAGATTTGTCTTATCTGTGGTGATGAAGCATCAGGCTGTCATTATGGTGTCCTTACCTGTGGGAGCTGTAAGGTCTTCTTTAAAAGGGCGATGGAAGGGCAGCATAACTATCTATGTGCTGGAAGAAATGACTGCATTGTTGATAAAATCCGTAGAAAAAATTGCCCAGCATGTCGCCTTAGAAAATGCTGTCAGGCTGGCATGGTCCTTGGAGGTCGAAAGTTTAAGAAGTTCAATAAAGTCAGAGTTATGAGAACACTCGATGGTGTTGCTCTCTCACAGCCAGTGGGCATTCCAAATGANNNNNNNNNNNNNNNNNNNAGAATCACCTTTTCACCCAGTCAAGAGCTACAGTTGGTCCCCCCGCTGATCAACCTGTTGTTGAGCATTGAACCAGATATGGTCTATGCAGGACACGACAACACAAAACCCGACACCTCCAGTTCTTTGCTGACAAGTCTTAATCAACTAGGCGAGAGGCAGCTTCTGTCAGTTGTCAAGTGGTCTAAATCGCTGCCAGGCTTTCGGAACTTACACATTGATGACCAGATAACTCTCATTCAGTACTCCTGGATGAGCTTAATGGTTTTTGCATTAGGATGGAGGTCCTACAAGCATGTCAGTGGGCAGATGTTATATTTTGCACCTGATTTAATACTAAATGAACAGAGGATGAAAGAATCGTCCTTATATTCCTTGTGCCTTACCATGTGGCAAATCCCACAGGAGTTTGTGAAGCTTCAAGTTACCGAGGAAGAGTTCCTTTGTATGAAAGTATTACTACTTCTTAACACAATTCCTCTGGAAGGACTAAGGAGTCAAAGCCAGTTTGACGAAATGAGAGCAAGCTACATTAGAGAGCTCATCAAGGCAATTGGTTTGAGACAGAAAGGAGTTGTTTCTAGCTCACAACGTTTCTACCAACTTACAAAACTCCTTGATAGCTTGCATGATCTCGTCAAACAGCTTCATCTGTACTGCTTGAATACATTTATTCAGTCCCGGGCACTGGCTGTGGAATTTCCAGAAATGATGTCTGAAGTTATTGCTGCCCAGTTACCCAAGATTTTGGCAGGGATGGTGAAACCTCTTCTCTTTCATAAAAAA
>OctodonDegus
ATGACTGAGGCGAAGGCAAAGGATCCCCGGGCACCCCACGCGGCGGGCAGCGCACGCTCTCCTGAGGTCGGGTCCCCACTGCGGGGTCGCCAGGACGCCTGTGCCTTCCGGGCGAGCCAGGCCTCTGNNNNNNNNNNNNNNNNNNNNNNNNNNNNNNNNNNNNNNGACGGGCTGCTCTTTCCCAGGCTCGGCCAGGGCCAGGAGNNNCCCGACAGCAAAGCTCAGGAGCGGCAGCCGCTGGTAGGTGTACAGGGCACGTACCCCGGCGCCGAGGCTGCAGGGGGCACAGGAGGCGGCGGCGCCGGCGCCCCCGAGAAGGACGGNNNNNNNNNNNNNNNNNNNNNGGACACGCTGCTGGAGCCCTCCGGGCCCAGGCGGAGCCGCGCCAGCCCTCCCGCCTGTGGGGCGCTCAGCCCGTGGTGCCTGTTTGGCCCCGAGCTGCCCGAGGACTCACGGGGCGTCCCTGCACCCCGAGTGGTACTGTCCCCACTCATGAGCCGGCCGGAAAACAAGGCTGGCGATGGCTCCGGGGCGGGGGCGGCCTCCAAGATGCTGACCCCCGCGCCACCGCCGTCCGGGCCACTGCTGCTCCCGCNNNCCGGGGGCGCCCTGTGGCCCGGGGCGGCCGCGAAGCAGCCTCCCCAGCNNNNCGCGGCGGAGGTGCTGGACGAGGACGGCTCCGANNNNNNNNNNNNNNNNNNNNNNNNNNNNNNNNNNNNNNNNNNNNNNNNNNNNNNNNNNNNNNNNNNNNNNNNNNNNNNNNNNNNNNNNNNNNNNNNNNNNNNNNNNNNNNNNNNNNNNNNNNNNNNNNNNNNNNNNNNNNNNNNNNNNNNNNNNNNNNNNNNNNNNNNNNNNNNNNNNNNNNNNNNNNNNNNNNNNNNNNNNNNNNNNNNNNNNNNNNNNNNNNNNNNNNNNNNNNNNNNNNNNNNNNNNNNNNNNNNNNNNNNNNNNNNNNNNNNNNNNNNNNNNNNNNNNNNNNNNNNNNNNNNNNNNNNNNNNNNNNNNNNNNNNNNNNNNNNNNNNNNNNNNNNNNNNNNNNNNNNNNNNNNNNNNNNNNNNNNNNNNNNNNNNNNNNNNNNNNNNNNNNNNNNNNNNNNNNNNNNNNNNNNNNNNNNNNNNNNNNNNNNNNNNNNNNNNNNNNNNNNNNNNNNNNNNNNNNNNNNNNNNNNNNNNNNNNNNNNNNNNNNNNNNNNNNNNNNNNNNNNNNNNNNNNNNNNNNNNNNNNNNNNNNNNNNNNNNNNNNNNNNNNNNNNNNNNNNNNNNNNNNNNNNNNNNNNNNNNNNNNNNNNNNNNNNNNNNNNNNNNNNNNNNNNNNNNNNNNNNNNNNNNNNNNNNNNNNNNNNNNNNNNNNNNNNNNNNNNNNNNNNNNNNNNNNNNNNNNNNNNNNNNNNNNNNNNNNNNNNNNNNNNNNNNNNNNNNNNNNNNNNNNNNNNNNNNNNNNNNNNNNNNNNNNNNNNNNNNNNNNNNNNNNNNNNNNNNNNNNNNNNNNNNNNNNNNNNNNNNNNNNNNNNNNNNNNNNNNNNNNNNNCGCTCTTCCCGCCGCTCGGCCTCAACGGGCTCCCGGGGCTCGGCTACCCGGCCGCGGTGCTCAAGGACGGCCTGCCGCAGGTCTACCCGCCCTACCTCAACTACCTGAGGCCGGATTCAGAAGCCAGCCAGAGCCCCCAGTACAGCTTTGAGTCGCTGCCTCAGAAGATCTGTCTTATCTGCGGGGACGAGGCATCAGGCTGTCACTATGGCGTCCTCACCTGTGGGAGCTGTAAGGTCTTCTTCAAGAGGGCCATGGAAGGGCAGCATAACTATCTATGCGCTGGAAGAAATGACTGCATTGTGGATAAAATCCGCAGGAAGAACTGCCCCGCGTGCCGCCTCCGAAAGTGCTGCCAGGCGGGCATGGTCCTCGGAGGTCGAAAGTTTAAGAAGTTCAATAAAGTCAGAGTCATGAGAGCACTCGACGGTGTTGCTCTGCCACAGCCGGTGGGCGTTCCAAATGANNNNNNNNNNNNNNNNNNNAGAATCACCTTCTCACCAAGCCAAGAAATACAGTTGGTCCCCCCACTCATCAACCTGCTGTTGAGTATTGAACCGGACGTCGTCTACGCAGGACATGACAACACCAAGCCCGACACCTCCAGCTCTCTGCTGACCAGTCTCAATCAGCTGGGCGAGAGGCAGCTGCTATCTGTAGTCAAGTGGTCCAAGTCCCTGCCAGGCTTTCGCAGCCTGCACATCGATGACCAGATCACGCTCATCCAGTACTCCTGGATGAGCCTCATGGTCTTCGCGCTGGGCTGGCGGTCCTACAAGCACGTCAGCGGGCAGATGCTGTACTTCGCACCCGACCTCATCCTCAACGAACAGAGGATGAAAGAATCGTCGTTCTACTCCTTATGCCTGACCATGTGGCAGATCCCGCAGGAGTTCGTGAAGCTGCAGGTCAGCGAGGAGGAGTTCCTCTGCATGAAAGTGCTGCTGCTCCTGAACACGATTCCTCTCGAAGGGCTGCGGAGTCAAAGCCAGTTCGATGAGATGAGAGCCAGCTACATCCGGGAGCTCGCCAAGGCCATCGGCCTGAGGCAGAAGGGAGTTGTTTCCAGCTCACAGCGCTTCTACCAGCTCACGAAGCTTCTTGACAGCTTGCATGATCTCGTCAAACAGCTTCATCTGTACTGCTTGAACACGTTTATTCAGTCCCGGGCCCTGGCTGTTGAATTTCCAGAAATGATGTCTGAAGTCATTGCTGCGCAGCTGCCCAAGATCCTGGCAGGGATGGTGAAGCCCCTTCTCTTTCATAAAAAG
>JaculusJaculus
ATGACTGAGCTGAGGGCAAAGGATCCGCGGGCTCCTCATGCGGCGGGCAGCGCGCCCTCCCCCGAGGTCGGGTCCTCCTTGCTGGGGCACCAGGACCCTGGTCCCTTCCAGGGAAGCCAGCCTCAGGACGCATCGCCTGTAGTCCCAGCCATCCCCATCTCCCTGGACGGTCTGCTGTTCCCTCGTCCCTGCCAGGGACAGGAANNNCCAGACGGAAAGACGCGAGACCCGCAGTCGCTGTCAGGCGTGGAGGGTGCATATTCNNNNNNNNNNNNCACCGAGGGCGCAGGAGTTGGCAATCCTAGAGTGTCCGAAAAGGACAGNNNNNNNNNNNNNNNNNNNNNGGACACTCTGCTGGCACCCTCGAGGCCAGGACAGAGCCAAGCCAGCCCTCCATCCTGCGAGGCCATCAGCCCTTGGTGCCTATTTGGCCCCGAGCTTCCCGAAGACCCCCGCGGTGCCATTGTCACCAAAGGAGTGCTGTCCCCGCTCATGAGCCGGCCAGAAAGCAAGGCTGGTAACAGCCCCGGGGCTGGAGCGCCGCAGAAGTTGCTGCCCAGGGGCCTGTCGCCGTCCGGGCAGCTGCTGCTCCCGGNNNCTGGGAGCCCTCATTGGCCGGGACCCGCGCTGAAGCCACCTCGGCAGCNNNNGGCGGTGGAGGTGGAGGAGGAGGGTGGCCCGGAGGCCGAGATCTCGGCAGGTCCGNNNNNNNNNNNNNNNNNNCGGACTCTGGCAATCTCTGCGGGCGGAGGAGGANNNNNNGTCAGCGCGCCCGGGGCGGCCGCAGGAGGCGTCACCCTAGTGCCCAAGGAGGATTCCCGCTTCTCGGCTCCTAGAGTCGCCTCAGCTGAGCCGGAGACGCCGGCTGCGCCCGGGCGCTCCCCACTGGCCACCACAGTGGTGGATTTCATACACGTGCCCATCCTGCCACTGAACCATGCCATCCTGGCCGCCCGCACCCGGCAGCTGCTGGAAGGGGAGAGCTACGACGGCGGGGCCGCGACGCCAGGCGCGTTGGTCCCGCCTCGGTCGCCCTCCTCCGCCCCGTCCCCTCCGGTCCCCTGCGGCGACTTCGCGGACTGCGCCTACCCGCCGGACGCCGACCCCAAGGAAGACGCGTTCCCTCTCTACGGCGACTTCCAACCTCCGGGCCTGAAGATCAAGGAAGAGGAGGAAGGCGCGGAGGCCGCCGCGCGCTCCCCGCGCCCTTACCTGGTGGCCGGTGCCAGCCCCGCCACCTTCCCGGATTTCCAGCTGGNNNNNNNNNNNNNNNNNNNNNCACCGCCGCCCCCCTCCAGGCCCGGGGACGCGGCGGCGCCTGGCGCCCCCAGCAGCGCCCCGGGGTCGACGGCGGGGTCCCCGGGGTCCACCCTGGAGTGCATCCTGTACAAAGCGGAGGGCGCGCAGCCCGCTCAGGGTGCGTTCGCGCCGCTGCCCTGCAAGGCTCCGGGCACCGGCGCCTGCCTGCTCCCGCGGGACGGCCTGGCCCCNNNNNNNNNNNNNNNNNNNNNNNNNNNNNCCGCGCCCGCGCTCTACCCGCCCCTAGGCCTCAACGGGCTCCCGCAGCTCGGCTACCAGGCAGCCATGCTCAAGGACGGGCTGCCCCAGGTCTACCCGCCCTATCTCAACTACCTGAGGCCGGATTCAGAAGCCAGCCAGAGCCCTCAGTACAGCTTCGAGTCATTACCTCAAAAAATCTGCTTAATCTGTGGGGATGAAGCATCAGGCTGCCACTATGGTGTTCTTACGTGTGGGAGCTGTAAGGTCTTCTTTAAAAGGGCGATGGAAGGGCAGCATAACTATTTATGTGCTGGAAGAAATGACTGCATTGTTGATAAAATTCGCAGAAAAAACTGCCCAGCGTGTCGCCTGAGAAAGTGCTGTCAGGCCGGCATGGTCCTTGGAGGTCGGAAGTTTAAAAAGTTCAATAAAGTCAGAGTTATGAGAACACTAGATGGTGTTGCTCTCCCTCAGCCAGCGGGCCTTCTGAACGAAAACCAGGCTCTGACCCAGAGAATCACGTTTTCACCAAGTCAAGAGATCCAGCTGGTCCCCGCACTTATCAACCTGCTGATGAGCATTGAGCCAGATGTGATCTATGCAGGACATGACAACACAAAGCCGGACACCTCCAGCTCTTTGCTGACAAGTCTCAATCAACTAGGAGAGAGGCAACTCCTCTCAGTAGTCAAGTGGTCTAAATCGCTGCCAGGTTTTCGAAACTTACATATTGATGACCAGATAACACTCATACAGTACTCATGGATGAGCTTAATGGTATTTGGACTAGGATGGAGATCCTACAAACATGTCAGTGGGCAGATGTTATATTTTGCACCTGATCTGATCTTAAATGAACAGCGGATGAAAGAATCATCATTCTATTCACTGTGCCTTACCATGTGGCAGATCCCACAGGAGTTTGTCAAGCTTCAGGTCACCCATGAAGAGTTTCTCTGTATGAAAGTGCTGCTGCTTCTTAATACTATTCCTCTGGAAGGGCTGAGGAGTCAAAACCAGTTTGAGGAGATGAGGTCAAGCTATATCCGGGAGCTCATCAAGGCAATAGGCCTGAGGCAGAAAGGAGTTGTACCTAGTTCTCAGCGCTTCTATCAACTTACAAAACTTCTCGACAGCTTGCATGATCTTGTCAAACAGCTTCACCTCTACTGCTTGAATACGTTTATCCAGTCCCGGGCACTGGCTGTAGAATTTCCGGAAATGATGTCTGAAGTTATTGCTGCACAATTACCCAAGATTTTGGCAGGGATGGTGAAACCTCTTCTCTTTCATAAAAAG
>NanoSpalaxGalili
ATGACTGAGCTTCAGGCAAAGGATCCTCGCGCTCCCCACGCTCCGGGAGGCACACCCTCCCCCAAGGTTGGGTCCCCCTTGCTGGGGCGAGCTGACTCGGGTCCCTTCCAGGGTAGCCAGCCCTCAGACNNNNNNNNNNNNNNNNNNNNNATCCCTCTCTCCCTGGACGGGCTGCTCTTCCCTAGGTCCTGCCAGGGACAGGAGNNNCCTGAAGGAAAAACGCAGGAACAGCAGCCCCTGTCCGAAGTGGAGCGCGCGTTCTCCGGAGTCGAAGCGCCCCGGGGTGCAGGAGGTGGCCATCCCAGGGCCCCCGAGAAGGACAGNNNNNNNNNNNNNNNNNNNNNAGACACGCTGCTGGCGCCCTCCGGGCCGGGGCAGAGCCACGCCAGCCCTCCAGCTTGCGAGGCCATCACTTCTTGGTGTCTGTTTGGCCCAGAGCTTCCGGAAGACCCCCGAGGTGTCCCTGTCACCAAGGGGGTGTTGTCCCCGCTCATGAGCCGGCCGGAGAGCAAGGCTGCCGACAGCCCCGGTACTGGGGCGGCGCAGAAGGTGCTGCCCAGGGGCCTGTCCCCGTCCCGGCAGTTGCTGCTCCCCANNNCCGGGAGTCCTCACTGGCCCGGGGCCCAGGTGAAGCCAGCCCAACAGCNNNNTGCAGTGGAGGTGGAGGAGGATGGTGGCCCCGAGGCCGATGGCTCTGCTGGTCCANNNNNNNNNNNNNNNNNNCGGGCCCTGGGAGGCACNNNNNNNNNAGGAGGANNNNNNGTCAGCGTGCCCGGGGCCGCCGCCGGAGGCGTCACCCTGTTCCCCAAGGAAGATTCCCGCTTTTCCGCTCCCAGGGTCTCCTTGGCGGAGCAGGATGCTCCGGTGGCTCCCGGGCGCTCCCCACTGGCCACCGCAGTGGTGGATTTCATCCACGTGCCCATCCTGCCCCNNNACCATGCCCTGCTGGCCGCCCGCACCAGGCAGCTGCTGGAGGGAGACAGCTACGACGGCGGGGTCCCCGCACCCGGCACCTTCGCCCCACCTCGAGGCTCGCCCTCCGCCCAGTCCCCGCCTGTCTCCTGCGGTGACTTCCCAGACTGCGCCTACCCCGCGGACACCGACCCCAAGGAGGATGCGTTCCCTCTCTACGGCGACTACCAGCCTCCCGGCTTAAAGATCAAGGAGGAGGAGGAGGGCGTGGAGGCGGCCGCGCGCTCCCCGCGCTCGTACCTGGTGGCTGGTGCCAGCGCCGCCACCTTCCCGGATTTCCCACTGGNNNNNNNNNNNNNNNNNNNNNGTGCGCCCTCGTCCTCCAGGCCCGGGGAAGGAGCGGTGGCCAGCGCCCCTGGCAGCACCTCGGCGTCCTCCGCACCCTCTCCGGGGTCCACCCTGGAGTGCATCCTCTACAAAGCTGAGGGCGCGCCGCCCGCCCAGGGTCCCTTCGCGCCCCTGCCCTGCAAGCCCCCTGGGTCTGGCTCCTGCCTGCTGCCCCGGGAAGGCCTGGCGTNNNNNNNNNNNNNNNNNNNNNNNNNNNNNNNNNNNCCCGCCATCTACCCGCCGCTTGGCCTCAATGGGCTCCCGCAGCTCGGCTACCAAGCAGCGGTACTCAAGGATGGCCTGACGCAGGTCTACCCGCCCTATCTCAACTACCTGAGGACGGATTCAGAAGCCAGTCAAAGCCCACAGTATGGCTTCGATTCCTTACCTCAAAAAATCTGCTTGATCTGTGGGGATGAAGCATCTGGCTGTCACTATGGCGTGCTTACCTGTGGGAGCTGTAAGGTCTTCTTTAAAAGAGCAATGGAAGGGCAGCATAACTATTTATGTGCTGGAAGAAATGACTGCATTGTTGATAAAATCCGCAGAAAAAACTGCCCAGCATGCCGCCTCAGAAAGTGCTGCCAGGCTGGCATGGTCCTTGGAGGTCGAAAGTTTAAGAAGTTCAATAAAGTCAGAGTTATGAGAGCCCTAGATGCCGTTGCCCTTCCTCCATCAATGGGCCTTCCGAATGAAAGCCAAGCCCTGAGCCAGAGAATCACCTTTTCACCAAATCAAGAAATACAGCTGGTCCCTCCACTCATCAACCTGTTGATGAGCATTGAGCCTGACGTGGTCTATGCAGGTCATGACAACACGAAGCCCGACACTTCCAGCTCTTTGCTGACGAGTCTCAATCAACTAGGCGAGAGGCAACTACTTTCAGTAGTCAAATGGTCTAAGTCACTACCAGGTTTTCGAAACCTGCATATTGATGACCAGATAACTCTGATTCAGTACTCCTGGATGAGCCTGATGGTGTTTGGCCTAGGATGGAGATCCTACAAGCACGTCAGTGGGCAGATGTTATATTTTGCACCTGATCTAATCCTAAATGAACAGCGGATGAAAGAATCATCATTCTATTCACTGTGCCTTACCATGTGGCAGATCCCACAAGAGTTTGTCAAGCTTCAGGTGACCCATGAAGAGTTCCTCTGTATGAAGGTGTTGCTGCTTCTGAATACAATTCCCTTGGAAGGACTGAGGAGCCAGAACCAGTTTGAAGAGATGAGGTCCAGCTATATCCGGGAGCTGATCAAGGCAATAGGCTTGAGGCAGAAAGGCGTGGTCCCCAGTTCACAGCGCTTCTATCAACTCACAAAACTGCTTGACAGCTTGCATGAGCTGGTGAAACAGCTCCATCTCTACTGTTTGAATACGTTCATCCAGTCCCGGGCACTGGCTGTTGAGTTTCCAGAAATGATGTCTGAAGTTATCGCAGCTCAGTTACCCAAGATTTTGGCCGGGATGGTGAAACCTCTTCTCTTTCATAAAAAG
>MusMusculus
ATGACTGAGCTGCAGGCAAAGGATCCGCAGGTTCTCCACACGTCTGGCGCTTCGCCCTCCCCCCACATCGGGTCCCCCTTGCTTGCACGCTTGGACTCAGGTCCCTTCCAAGGGAGCCAGCACTCGGACGTGTCGTCTGTAGTCTCGCCTATACCGATCTCCCTGGACGGGCTGCTTTTTCCTCGGTCCTGCCGGGGTCCCGAGNNNCCAGACGGAAAGACAGGGGACCAGCAGTCGCTGTCCGACGTGGAGGGAGCTTTCTCTGGGGTAGAAGCCACTCATAGGGAAGGAGGCAGAAATTCCAGAGCCCCGGAGAAGGACAGNNNNNNNNNNNNNNNNNNNNNAGACTCGTTGTTGACTCCCTCCGGGACCGAACAGAGTCACGCCAGCCCTCCAGCCTGCGAGGCCATCACTTCCTGGTGTCTCTTTGGGCCAGAGCTTCCAGAAGACCCCCGCAGTGTCCCTGCTACCAAAGGGTTGTTGTCCCCGCTCATGAGTCGGCCAGAGATCAAGGCTGGCGACAGCTCCGGGACAGGAGCAGGACAGAAGGTGCTGCCCAAAGGACTGTCACCACCCAGGCAGCTGTTGCTCCCTANNNCGGGGAGTGCTCACTGGCCCGGGGCAGGGGTGAAGCCGTCCCCGCAGCNNNNTGCAGGGGAGGTGGAAGAGGACAGTGGCCTGGAGACCGAGGGCTCTGCAGCTCCGNNNNNNNNNNNNNNNNNNCGAGCACTGGAAGGCACCGGCAGCGGAGGAGGANNNNNNGTCAACGCGGCCTCAGCGGCCCCAGGCGGTGTCACTCTGGTCCCAAAGGAAGATTCACGGTTTTCTGCTCCTAGGGTCTCCTTGNNNGAGCAAGACTCTCCCATTGCCCCCGGGCGCTCCCCACTGGCCACCACAGTGGTGGATTTCATCCATGTGCCCATCCTGCCTCTGAACCACGCACTCCTGGCCGCCCGCACCCGGCAGCTGCTGGAGGGGGACAGCTACGACGGCGGGGCCACAGCCCAGGGCCCTTTTGCCCCGCCTAGGGGCTCGCCCTCCGCGCCATCCCCGCCGGTGCCCTGCGGTGACTTCCCAGACTGCACCTACCCTCTGGAAGGCGACCCCAAAGAGGACGTGTTCCCTCTTTACGGCGACTTCCAGACGCCTGGCTTGAAGATCAAGGAGGAGGAGGAGGGCGCGGATGCTGCTGTGCGCTCGCCGCGCCCCTACCTGTCGGCTGGAGCCAGCTCCTCCACCTTCCCAGACTTCCCGCTGGNNNNNNNNNNNNNNNNNNNGCAGCGAGCGCCATCCTCCAGGCCCGGAGAAGCGGCGGTGGCCGGCGGACCCAGCAGCGCCGCGGTGTCGCCAGCGTCCTCCTCCGGCTCCGCGCTGGAGTGCATCCTGTACAAAGCGGAGGGCGCGCCGCCCACGCAGGGTTCGTTCGCGCCACTGCCGTGCAAGCCCCCAGCCGCCGGCTCCTGCCTACTACCCCGGGACAGCCTGNNNNNNNNNNNNNNNNNNNNNNNNNNNNNNNNNNNNNNNCCCGCCATCTACCAGCCGCTCGGCCTCAATGGGCTCCCGCAGCTGGGCTACCAGGCCGCGGTGCTCAAGGACAGCCTGCCCCAGGTCTACCCGCCATACCTTAACTACCTGAGGCCAGATTCAGAAGCCAGCCAGAGCCCACAGTATGGCTTTGATTCCTTACCTCAGAAGATCTGCTTAATCTGCGGGGATGAAGCATCTGGCTGTCACTATGGCGTGCTTACCTGTGGGAGCTGCAAGGTCTTCTTTAAGAGGGCAATGGAAGGGCAGCATAACTATTTATGTGCTGGAAGAAATGACTGCATTGTTGATAAAATTCGCAGAAAAAACTGCCCAGCATGTCGTCTGAGAAAGTGTTGTCAGGCTGGCATGGTCCTTGGAGGTCGTAAGTTTAAGAAGTTTAATAAAGTCCGAGTTATGAGAACCCTTGACGGTGTTGCTCTCCCCCAGTCGGTGGGCCTTCCTAACGAGAGCCAGGCCCTGGGCCAGAGAATCACCTTTTCACCAAATCAAGAAATTCAACTGGTCCCGCCACTCATCAACCTGCTCATGAGCATTGAGCCTGATGTGGTCTATGCAGGGCATGACAACACAAAGCCTGACACTTCCAGCTCTTTGCTGACCAGTCTCAACCAACTAGGCGAGAGACAACTGCTTTCAGTAGTCAAATGGTCTAAATCTCTGCCAGGTTTCCGGAACTTACACATTGATGACCAGATAACCCTGATTCAGTACTCCTGGATGAGCCTGATGGTGTTTGGCCTGGGGTGGAGGTCGTACAAGCATGTCAGTGGACAGATGCTATATTTTGCACCTGATCTAATCCTAAATGAGCAGAGGATGAAGGAGCTGTCATTCTACTCGCTGTGCCTTACCATGTGGCAAATCCCACAGGAGTTTGTCAAACTCCAGGTGACCCATGAGGAATTCCTCTGTATGAAAGTCTTACTACTTCTTAACACAATTCCTTTGGAAGGACTGAGGAGTCAAAGCCAGTTTGAAGAGATGAGATCAAGCTATATCCGCGAATTGATCAAGGCAATTGGTTTAAGACAGAAAGGGGTTGTCCCCAGCTCACAGCGCTTCTACCAACTCACAAAACTTCTCGACAGCTTGCATGATCTTGTGAAACAGCTCCACCTGTACTGCTTGAATACATTCATCCAATCCCGGACACTGGCTGTGGAATTTCCGGAAATGATGTCTGAAGTTATTGCTGCCCAGTTGCCCAAGATCCTGGCGGGCATGGTGAAGCCGCTCCTCTTTCACAAAAAG
>RattusNorvegicus
ATGACTGAGCTGCAGGCAAAGGATCCGCGGACTCTCCACACATCTGGCGCCGCGCCCTCCCCCCACGTCGGGTCTCCCTTGCTTGCACGCTTGGACCCGGATCCCTTCCAGGGGAGTCAGCACTCGGACGCATCGTCTGTAGTCTCGCCAATACCGATCTCCCTGGACCGGCTGCTCTTCTCTCGGTCCTGCCAGGCTCAGGAGNNNCCAGACGAAAAGACACAAAATCAGCAGTCGCTGTCCGACGTGGAGGGAGCTTTCTCTGGAGTGGAAGCCTCGCGCCGNNNAAGAAGCAGAAATCCCAGAGCTCCGGAGAAGGACAGNNNNNNNNNNNNNNNNNNNNNAGACACCCTGTTGGCGCCCTCGGGGCCCGAGCAAAGCCAAACCAGCCCTCCAGCCTGCGAGGCCATCACTTCTTGGTGTCTCTTTGGGCCAGAGCTTCCAGAAGACCCCCGCAGTGTCCCCGCTACCAAGGGGTTGTTGTCCCCGCTCATGAGCCGGCCAGAGAGCAAGGCTGGCGACAGCTCCGGGACAGGAGCAGGGCAGAAGGTGCTGCCCAAAGCGGTGTCACCACCCCGGCAGCTGTTGCTCCCGANNNCGGGGAGTGCTCACTGGCCCGGGGCAGGGGTGAAGCCATCTCAGCAGCNNNNTACGGTGGAGGTGGAGGAGGACGGTGGTCTCGAGACCGAGGGCTCTGCGGGTCCGNNNNNNNNNNNNNNNNNNCGAGCACTGGAAGGCATGTGTAGCGGAGGAGGANNNNNNGTCAACGCGCCCGGCGCGGCCCCAGGAGGCGTCACCTTGGTCCCCAAGGAAGATTCCCGGTTTTCTGCTCCCAGGGTCTCCTTGNNNGAGCAAGACGCTCCAGTTGCCCCCGGGCGCTCCCCACTGGCCACCACAGTGGTGGATTTCATTCACGTGCCCATTCTGCCTCTGAACCACGCTCTCCTAGCCGCCCGCACCCGGCAGCTGCTGGAGGGAGACAGCTACGACGGCGGGGCTGCAGCGCAAGTCCCTTTTGCTCCACCTCGGGGCTCGCCCTCCGCGCCATCCCCGCCGGTGCCCTGCGGTGACTTCCCAGACTGCACCTACCCTCCAGAAGGCGACCCTAAAGAGGACGGGTTCCCAGTTTACGGCGAATTCCAGCCTCCCGGCTTGAAGATCAAGGAGGAGGAGGAGGGCACGGAGGCTGCTTCCCGCTCGCCGCGCCCCTACCTGTTGGCCGGAGCCAGCGCCGCCACCTTCCCAGACTTCCCGCTGCNNNNNNNNNNNNNNNNNNNGCCGCGAGCGCCACCCTCCAGGCCCGGAGAGGCGGCGGTAGCCGNNNNNNCCCCGAGCGCCGCGGTGTCGCCAGTGTCCTCGTCGGGCTCCGCACTGGAGTGCATCCTGTACAAAGCGGAGGGCGCGCCGCCCACGCAGGGTTCGTTCGCCCCATTGCCCTGTAAACCCCCGGCCGCCAGCTCCTGCCTGCTTCCCCGGGACAGCCTGNNNNNNNNNNNNNNNNNNNNNNNNNNNNNNNNNNNNNNNCCGGCCATCTACCCGCCGCTCGGCCTCAATGGGCTCCCTCAGCTGGGTTACCAGGCCGCGGTGCTCAAGGACAGCCTGCCCCAAGTCTACCCGCCCTACCTCAACTACCTGAGGCCAGATTCAGAAGCCAGCCAGAGCCCACAATATGGCTTTGATTCCTTACCTCAGAAGATCTGTTTAATCTGCGGGGATGAAGCATCTGGCTGTCACTATGGTGTGCTTACCTGTGGGAGCTGCAAGGTCTTCTTTAAGAGGGCGATGGAAGGGCAGCATAACTATTTATGTGCCGGAAGAAATGATTGCATTGTTGATAAAATCCGCAGAAAAAACTGTCCAGCATGTCGTCTGAGAAAGTGCTGTCAGGCTGGCATGGTCCTTGGAGGTCGTAAGTTTAAGAAGTTCAATAAAGTCCGAGTTATGAGAGCCCTCGATGGTGTTGCTCTCCCCCAGTCAGTGGCCTTTCCTAATGAGAGCCAGACCCTGGGCCAGAGAATCACATTTTCACCAAATCAAGAGATTCAACTGGTTCCGCCACTCATCAACCTGCTCATGAGCATTGAACCTGATGTGGTTTATGCAGGGCATGACAACACAAAGCCCGACACTTCCAGCTCTTTGCTGACCAGTCTCAACCAACTAGGCGAGAGGCAGCTGCTTTCAGTAGTCAAATGGTCTAAGTCTCTGCCAGGTTTCCGGAACTTACACATCGATGACCAGATAACCCTGATTCAGTACTCCTGGATGAGCCTGATGGTGTTTGGCCTGGGGTGGAGGTCGTACAAGCATGTCAGTGGACAGATGCTATATTTTGCACCTGATCTAATCCTGAATGAGCAGAGGATGAAGGAGTTGTCATTCTACTCGCTGTGCCTTACCATGTGGCAAATCCCACAGGAGTTTGTCAAGCTCCAGGTGACCCACGAGGAGTTCCTCTGTATGAAAGTCTTACTTCTTCTTAACACAATTCCTTTGGAAGGCCTGAGGAGTCAAAGCCAGTTTGAAGAGATGAGGTCAAGCTATATTCGGGAATTGATCAAGGCAATTGGCTTAAGACAGAAAGGGGTGGTCCCCAGTTCACAACGCTTCTATCAACTTACAAAACTTCTTGACAGCTTGCATGATCTTGTGAAACAGCTCCACCTGTACTGCTTGAATACGTTCATCCAATCCCGGGCACTGGCTGTGGAATTTCCGGAAATGATGTCTGAAGTTATTGCTGCCCAGTTGCCCAAGATCCTGGCGGGCATGGTGAAGCCTCTCCTCTTTCACAAAAAG
>MicrotusOchrogaster
ATGACTGAGCTGCCGGCAAAAAATCCGCGGGCACCCCACGCGTCAACAGCCGCGCCCTCCCCCCACGTCGGGTCCCCCTTGCTTGGACGCTTGGACCCCTGCATCTTTCAGAGGAGCCAGCCGTCGGACACAGAGTCTGTAGTCTCGCCTATACCCATTTCCCTGGAGAGGCTGTTCTTCCCTCGGTCCTGCCAGGGTCCGGAGNNNCCAGGCGGAAAAACACAGAACGAGCCATCGCTGTCCGAAGTGAAAGGAGCGTTCTCTGGAGTCGGCGCCTCTCGTGAGGCAGGAGGAAGCAGTCCCAGAGCCCCGGAGAAGGACAGNNNNNNNNNNNNNNNNNNNNNAGACACGCTACTGGCGCCCTCGGGAACTGAGCAGAGCCACACCAGTACTCCAGCCTGCGAGGACATCACATCTTGGTGTCTCTTTGGATCGGAGCTTCCAGAAGAACCCCGCAGTGTCCCTGCTACCAAGGANNNNTTGTCCCCGCTCATGAGCCAGGCAGAGAGCAAGGCTGGCGACAGCTCCGGGACAGGAGCTGGGCAGAAGGTGCTGCCCAAGGGGCTGTCACCACCCCGGCAGCTGCTGCTCCCGANNNCAGGGAGTGCTCATTGGCCCGGGGCAGGAGTGAAGCCTTCTGCGAAGCNNNNTGCAGTGGAGGAGGAGGAGGACTGTGGTCTAGAGACTGAGGGCTCCGCGGGTCCGNNNNNNNNNNNNNNNNNNCTAGCACTGGAAGGCACGAACAGCGGAGGAGGANNNNNNGTTAGCGTGCCCGCAGCGGCCCCAGGAGGCGTCACCCTGGTTCCCAAGGAAGATTCCCGATTTTCTGCTCCCAGGGTTTCCTTGNNNGAGCAAGACGCTCCCCTGACGCCCGGGCGCTCCCCACTGGCCACCACACTGGTGGATTTCATCCACGTGCCCATTCTGCCTCTCAACCACGCGCTCCTGGCAGCCCGAACCCGGCAGCTGCTGGAGGGGGACAGCAACGACGGCGGGGCCTCAGCCCAGGGTTCCAATGCCCCTCTTCGAGGCTCGCCCTCCGCGCCATCACCGCCGGTGCCCTGCGGCGACTTCCCAGACTGCACCTTCCCGCAGGACGACGACCCCAAAGAGGACGCGTTCCCTCTCTATGGCGATTTCCAGCCGCCAAGCCTGAAGATCAAGGAGGAGGAGGAGGGAGCCGAGGCATCTGCGCGCTCACCGCGCCCCTACCTGGTGGCTGGAGCCAGCGCTGCCACCTTTCCAGATTTCCCGCTGGNNNNNNNNNNNNNNNNNNNGCCTCGAGCTCCCTCCTCCAGGCCCGGAGAGGCAGCGGTGGCCAGCGGCCCTGGCACTTCTGCGGTGTCGCCCGCGTCCTCTTCGGGATCCGCGCTGGAGTGCATCCTGTACAAAGCTGAGGGCGCACCGCCCACGCAGGGCTCGTTCCCGCCGCTGCCCTGCAAGCCCCCGACCACCGGCTCTTGCCTGCTCCCGAGGGACAGCTTGNNNNNNNNNNNNNNNNNNNNNNNNNNNNNNNNNNNNNNNCCCGCCATCTACCCGCCCCTAGGTCTCAACGGGCTCCCGCAGCTGGGCTACCAGGCAGCCGTGCTCAAGGACAGCCTGCCCCAGGTCTACACGCCCTATCTCAACTACTTGAGGCCAGACTCGGAAACCAGCCAGAACCCACAGTATGGCTTTGATTCCTTACCTCAGAAGATCTGTTTAATCTGTGGGGACGAAGCATCTGGCTGTCACTATGGCGTGCTCACCTGTGGGAGCTGCAAGGTCTTCTTTAAACGGGCAATGGAAGGGCAGCATAACTATTTGTGTGCTGGAAGAAATGACTGCATTGTTGATAAAATCCGAAGAAAAAACTGCCCAGCTTGTCGCCTGAGAAAATGCTGTCAGGCTGGCATGGTCCTTGGAGGTCGGAAGTTTAAGAAGTTTAATAAAGTCCGAGTTATGAGAGCCCTTGATGGTGTTGCTCTCCCTCAGTCAGTGGGCCTTCCTAGTGAGAGCCAGACCCTAGGCCAGAGAATCAACTTTTCTCCAAATCAAGAAATACAGCTGGTCCCCCCACTGATCAACCTGCTCATGAGCATCGAGCCTGACGTGATCTACGCCGGACATGACAACACAAAACCTGACACCTCCAGCTCTTTGCTGACCAGTCTCAATCAACTAGGCGAGAGGCAACTGCTTTCAGTAGTCAAATGGTCTAAGTCATTGCCAGGTTTCCGGAACTTGCATATTGATGACCAGATAACACTGATTCAGTACTCCTGGATGAGTCTGATGGTGTTCGGCCTGGGCTGGAGATCCTACAAGCATGTCAGTGGGCAGATGCTATATTTTGCACCTGATCTAATCCTAAATGAGCAGAGGATGAAAGAGTCATCGTTCTACTCGCTGTGCCTTACCATGTGGCAAATCCCACAGGAATTTGTCAAGCTCCAAGTGACCCATGAGGAGTTTCTCTGCATGAAAGTCTTGCTCCTTCTTAACACAATTCCTCTGGAGGGATTGAGGAGCCAAAGCCAGTTTGAAGAGATGAGGTCAAGCTATATCCGGGAACTGATCAAGGCGATAGGCTTAAGGCAGAAAGGGGTGGTCCCCAGTTCACAGCGCTTCTATCAACTTACAAAACTTCTTGACAGCTTGCATGATCTCGTGAAGCAGCTCCACCTGTACTGCCTGAATACATTTATCCAGTCTCGGGCACTGGCTGTGGAATTTCCGGAAATGATGTCTGAGGTTATTGCTGCACAGCTGCCCAAGATCCTGGCGGGCATGGTGAAGCCTCTCCTCTTTCATAAAAAG
>PeromyscusManiculatusBairdii
ATGACTGAGCTGCAGGCAAAGGATCCGCGGGCACCCCACGCGTCGGGAGCCGCGCCCTCCCCCCACGTCGGGTCCCCCTTGCTTGGACGCTTGGACCCCTGTCCCTTCCAGAGAAGCCAGCCGTCGGACACATCGTCTGTAGGCTCGCCTATATCCATCTCCCTGGACAGGCTGCTCTTCCCTCGGTCCTGCCAGGGTCCGGAGNNNCCGGGAGAAAAGGCACAGAACCAGCAGTCGCTGTCGGACGTGGAGGGAGCCTTCTCTGGAGCTGAAGCCACTCGTGGGGCAGGAGGCAGCAATCCCAGAGCCCCGGAGAAGGACAGNNNNNNNNNNNNNNNNNNNNNAGACACGCTGCTGGCGCCCTCGGGGACCGAGCAGAGCCACGGCAACCCTCCAGCCTGCGAGGCCATCACATCTTGGTGTCTTTTCGGATCAGAGCTTCCAGAAGACCCCCGCAGTGTCCCTGCTACCAANNNNTTGTTGTCCCCGCTCATGAGTCGGGTAGAGAGCAAGGCTGGCGACAGCTCCGGGACAGGAGCAGGGCAGAAGGTGCTGCCCAAGGGGCTGTCACCACCCCGGCAGCTGCTGCTCCCGANNNCAGGGAGTGCCCATTGGCCCGGGGCAGGGGTGAAGCCGTCTCCACAACNNNNTGTGGTGGAGGTGGAGGAGAACGGTGGCCTAGACACTGAGGGCTCCGCGGGTCCGNNNNNNNNNNNNNNNNNNCGAACACTGGAAGGCACCAGCGGAGGAGGAGGANNNNNNGTTAGCGCGCCCGCGGCGGCCCCAGGAGGCGTCACCCTGGTTCCCAAGGAAGACTCCCGATTTTCTGCTCCCAGGGTCTCCTTGNNNGAGCAAGACGCTCCGGTGGCGCCCGGGCGCTCCCCACTGCCCACCACAGTGGTGGATTTCATCCACGTGCCCATCCTGCCTCTCAACCACGCGCTCCTGGCCGCCCGCACCCGGCAGCTGCTGGAGGGGGACAGCTACGACGGCGGGGCCTCAGCCCAGGGCTCGTTTGCCCCGCCTCGAGGCTCGCCNNNNNNNNNATCCCCGCCGGTGCCCTGCGGCGACTTCCCAGACTGCACCTACCCGCAGGACGGCGACCCCAAAGAGGACGCGTTCCCTCTCTACGGCGATTTCCAGCCGCCAGGCTTGAAGATCAAGGAGGAGGAGGAAGGCGCCGAGGCAGCTGCGCGCTCGCCGCGCCCTTACCTGGTGGCCGGAGGCAGCGCCGCCACCTTTCCAGATTTCCCGCTGGNNNNNNNNNNNNNNNNNNNGCCGCGAGCTCCCTCCTCCAGGCCCGGCGAGGCGGCGGTGGCCGGCGGCCCGGGCAGCTCCGCAGTGTCGCCCGCGTCCTCTTCGGGGTCGGCGCTGGAGTGCATCCTGTACAAAGCGGAGGGCGCGCCGCCCACGCAAGGCCCGTTCCCGCCGCTGTCCTGCAAGCCCTCGGCCTCCGGTTCTTGCCTGCTCCCGAGGGACGGCCTGNNNNNNNNNNNNNNNNNNNNNNNNNNNNNNNNNNNNNNNCCCGCCATCTACCCGCCGCTCGGCTTCAACGGGCTCCCGCAGCTGGGCTACCAGGCCGCAGTGCTCAAGGACGGCCTGCCCCAGGTCTACCAGCCCTATCTCAACTACCTGAGGCCAGATTCAGAAGCCAGCCAGAGCCCACAGTATGGCTTTGATTCCTTACCTCAGAAGATCTGTTTAATCTGTGGGGACGAAGCATCTGGCTGTCACTATGGAGTGCTCACCTGTGGCAGCTGCAAGGTCTTCTTCAAGAGGGCGATGGAAGGGCAACATAACTATTTATGTGCTGGAAGAAATGACTGCATTGTTGATAAAATCCGCAGAAAAAACTGCCCAGCATGTCGCCTAAGAAAGTGCTGTCAGGCTGGCATGGTCCTTGGAGGTCGGAAGTTTAAGAAGTTCAATAAAGTCCGAGTTATGAGAGCCCTTGATGGCGTTGCTCTCCCTCAGTCAGCGGGCCTTCCTAATGAGAGCCAGACCCTAGGCCAGAGAATCACCTTTTCACCAAATCAAGAAATCCAGCTGGTTCCCCCACTCATCAACCTGCTCCTGAGCATTGAGCCTGATGTGATCTACGCAGGGCATGACAACACAAAACCCGACACTTCCAGCTCTTTGCTGACCAGTCTCAACCAACTAGGCGAGAGGCAGCTGCTCTCAGTAGTCAAATGGTCTAAGTCACTGCCAGGTTTCCGGAACTTGCACATTGATGACCAGATAACCCTGATTCAGTACTCCTGGATGAGTCTGATGGTGTTTGGCCTGGGCTGGAGGTCCTACAAGCATGTTAGCGGGCAGATGCTATATTTTGCACCTGATCTAATCCTAAATGAACAGAGGATGAAGGAGTCATCCTTCTACTCACTGTGCCTTACCATGTGGCAAATCCCACAGGAGTTCGTCAAGCTTCAAGTGACCCATGAGGAATTCCTCTGTATGAAAGTCTTGCTACTTCTTAATACAATTCCTCTGGAAGGACTGAGGAGCCAAAGCCAGTTTGAAGAGATGAGGTCAAGCTATATCCGGGAATTGATCAAGGCAATAGGCTTAAGGCAGAAAGGGGTTGTCCCCAGTTCACAGCGCTTCTATCAACTTACGAAGCTTCTTGACAGTTTGCATGATCTTGTGAAACAGCTCCACCTATACTGCTTGAACACATTCATCCAGTCTCGGACACTAGCTGTGGAATTTCCAGAAATGATGTCTGAAGTTATTGCTGCACAGTTGCCCAAGATCTTGGCGGGCATGGTGAAGCCTCTTCTCTTTCATAAAAAG
>CricetulusGriseus
ATGACTGAACTGCAGGCAAAGGATCCGCGGGCACCCCACGCGTCGGGAGCCGCTCCCTCTCCCCACGTCGGGTCCCCCTTGTTTGGACGCTTGGACCCTTGTCCCTTCCAGGGGAACCAGCAGTCGGACGCATCGTCTGTAGTGTCGCCTATACCCATCTCCCTGGACAGGCTGCTCTTCCCTCGGCCTTGCCAGGGTCTGGAGNNNGCAGGAGGAAAAGCACAGAACCAGCAATCGCTGTCCGACGTGGAGGGTGCGTTCCCTGGAGTCGAAGCCACTCGTGAGGCAGGAGGCAGCAATCCCGCAGCCCCAGAGAAGGACAGNNNNNNNNNNNNNNNNNNNNNAGACACACTGCTGGCGCCCTCGGATACCGAGCAGAGCCACGCCAGCCCTCCAGCCTGTGAGGTCATCACATCTTGGTGTCTCTTTGGATCAGAACTTCCAGAAGACCCCCGCGGTGTCCCTACTACCAAGGAGTTGCTGTCCCCGCTCATGAACCGGGCAGAGAGCAAGGCTGGCGACAGCTCCAGCACAGGAGCGGGGCAGAAGGTGCTGCCCAAGGGGCTGTCACCACCCAGGCAGCTCCTGCTCCCGANNNCAGGAAGTGCTCATTGGCCTGGGGCAGGGGTGAAGCCGTCTCCGCAGCNNNNTGCTGTGGAGGTGGAGGAGGACTGTGACCTAGAGACTGAGGGCTCCGCAGGTCCGNNNNNNNNNNNNNNNNNNCGGGCATTAGAAGGCACGGGCAGTGGAGGAGGANNNNNNGTTAGCGCGCCCGCAGCGGCTCCAGGAGGCGTCACCCTGGGTCCCAAGGAAGATTCCCGATTTTCTGCTCCCAGAATCTCCTTGNNNGAGCAAGACGCTTCCGTGGCGCCCGGGCGCTCCCCACTGGCCACCACAGTGGTGGATTTCATCCACGTGCCCATCCTGCCTCTCAACCACGCTCTCCTGGCTGCCCGCACCCGGCAGCTGCTGGAGGGGGACAGCTACGACGCCGGGACCTCAGCCCAGGGCTCATTTGCCCCGCCTCGAGGCTCGCCCTCCACACCATCCACGCCGGTGCCCTGCGGCGACTTCCCAGACTGCACCTACCCGCAGGACGGCGACCCCAAAGAGGACGCGTTTCCTCTTTATGGCGACTTCCAGCCACCAGGCTTGAAGATCAAGGAAGAGGAGGAAGGCGCAGAAGCAGCTGCGCGCTCGCCGCGCCCCGCCCGGGTGGCGGGAGCCAGTGCCGCCTCCTACCCAGATTTCCCACTGGNNNNNNNNNNNNNNNNNNNGCCACGGGCTCACTCCTCCAGGCCCGGAGACTCAGTGGTGGCCGGCGGTCCCGGCAGCTCCGCAGTGTCGCCAGCATCCTCTTCTGGGTCCCTGCTGGTGTGCATCCTGTACAAAGCAGAGGGCGCGCCGCCCACGCAGGGCCCGTTCCCGCCGCTACCCTGCAAGCCCTCGGCCGCCGGCTCTTGCCTGCTCCCGCGCGACAGCCTTNNNNNNNNNNNNNNNNNNNNNNNNNNNNNNNNNNNNNNNCCCAACATCTACCCGCCGCTAGGCCTCAATGGGCTCCCTCAGCTGGGCTACCAGACCACAGTGATCAAGGACAGCCTGCCCCAAGTCTACCCGCCCTATCTCAACTACTTGAGGCCAGATTCGGAAGCCAGCCAGAGCCCACAGTACGGCTTTGATTCCTTACCTCAGAAGATCTGTTTAATCTGTGGGGATGAAGCATCTGGCTGTCACTATGGTGTGCTCACCTGTGGAAGCTGCAAGGTCTTCTTTAAGAGGGCAATGGAAGGGCAGCATAACTATTTATGTGCTGGAAGAAATGACTGCATTGTTGACAAAATCCGCAGAAAAAACTGCCCAGCATGTCGCCTGAGAAAGTGCTGTCAGGCTGGCATGGTCCTTGGAGGTCGGAAGTTTAAGAAGTTCAATAAAGTCCGAGTTATGAGAGCCCTCGATGGTGTTGCTCTCCCTCAGTCAGTGGGCATTCCTAATGAGAGCCAGCCCTTAGGCCAGAGAATCACCTTCTCCCCAAGTCAAGAAATGCAGCTGATCCCCCCACTCATCAACCTGCTCATGACCATTGAGCCTGATGTGATCTACGCAGGACATGACAACACAAAACCTGACACGTCCAGCTCTTTGCTGACCAGTCTCAATCAACTAGGCGAGAGGCAACTGCTTTCAGTAGTCAAATGGTCTAAGTCACTGCCAGGTTTCCGGAACTTGCATATTGATGACCAGATAACCCTGATTCAGTACTCCTGGATGAGTCTGATGGTGTTTGGCCTGGGGTGGAGGTCCTACAAGCATGTCAGTGGGCAGATGCTATATTTTGCACCTGATCTAATCCTAAATGAACAGAGGATGAAGGAGTCATCATTCTATTCATTGTGCCTTACCATGTGGCAAATCCCACAGGAGTTTGTCAAGCTCCAAGTGACCCATGAGGAGTTCCTCTGTATGAAAGTCTTGCTACTTCTTAATACAATTCCTTTGGAAGGACTGAGGAGCCAAAGCCAGTTTGAAGAGATGAGGTCAAGCTATATCCGGGAATTGATAAAGGCAATCGGCTTAAGGCAGAAAGGAGTGGTCCCCAGTTCACAGCGCTTCTATCAACTTACAAAATTTCTCGACAGCTTGCATGATCTTGTGAAACAGCTCCATCTATACTGCCTGAATACATTCATCCAGTCTCGGACACTAGCTGTGGAATTTCCAGAAATGATGTCTGAAGTAATTGCTGCACAGTTACCCAAGATCTTGGCAGGCATGGTGAAGCCTCTTCTCTTTCATAAAAAG
>MesocricetusAuratus
ATGACTGAGCTGCAGGCAAAGGATCCGCGGGCACCCCACGCGTCGGGAGCCGCTCCCTCTCCCCACGTCGGGTCCCCCTTGCTTGGTCACTTGGACCCTTGTCCCTTCCAGGGGAACCAGCCGTTGGACGCGCCGTCCGTAGTCCCGCCTATACCCATTTCCCTGGACAGACTGCTCTTCCCTCGACCCTGTCAAGGTCTGGAGNNNCCAGGAGAAAAAGCACAGAACCAGCAGTCGCTGTCCGAAGTGGAGGGAGCCTTCCCTGGAGTCGAAGCCACTCTTGAGGCAGGAGGCAGCAATCCCAGAGTCCTGGAGAAGGACAGNNNNNNNNNNNNNNNNNNNNNAGACACGCTGCTGGCGCCCTCGGATACCGAGCAGAGCCACGCCAGCCCCCCAGCCTGCGAGGTCATCACATCTTGGTGTCTCTTTGGATCAGAGCTTCGAGAAGACCCCCGCAGTGTCCCTACTAGCAAGGGGTTGCTGTCCCCTCTCATGAACCGGGCAGAGAGCAAGGCTGGCGACAGCTCCGGAACAGGAGCGGGGCAGAAGGTGCTGCCCAAGGGGTTGTCACCACCCAGGCAGCTCCTGGCCCCGANNNCAGGGAGTACTCATTGGCCCGGGGCAGGACTGAAGCCGCCTCCTCAGCNNNNTGCCGTGGAGGTGGAGGAGGACTGTGACCTAGAGACTGAGGGCTCCCCGGGATCGNNNNNNNNNNNNNNNNNNCGAGCCCTGGAAGGCACGGGCAGTAGAGGAGGANNNNNNGTTAGCGCGCCCGCGGCTGCCCCAGGAGGCGTCACCCTGGTTCCCGAGGAAGAGTCCCGATTTTCTGCTCCCAGGGTCTCCTTGNNNGAGCAGGACGCTTCGGCGGCGCCCGGGCGCTCCCCACTGGCCACCACAGTGGTGGATTTCATCCACGTGCCCATCCTGCCTCTCAACCACGCGCTCCTGGCTGCGCGCACCCGGCAGCTGCTGGAGGGGGACAGCTACGACAGCGGGGCCTCAGCCCAGGGCTCATTTGCCCCGCCTCGAGGCTCGCCCTCCGCGCCATCCACGCCGGTGCCCTGCGGCGACTTCCCAGACTGCGCCTATCCGCAGGACGGTGACCCCAAAGAGGACGCCTTCCCTCTTTATGGCGACTTCCAGCCGCCAGGCTTGAAGATCAAGGAGGAGGAGGAAGGCGCGGAAGCAGCTGCGCGCTCGCCGCGCCCCTACCTGGTGGCCGGAGCCAGCGCCGCCACCTTTCCAGATTTCCCGCTGGNNNNNNNNNNNNNNNNNNNGCCACGGGCTCACTCCTCCAGGCCCGGGGAGGCGGCGGTGGCCGGCGCTCCCGGCAGCTCCGCGGTGTCGCCCGCGTCCTCTTCGGGGTCCGCGCTGGAGTGCATCCTGTACAAAGCCGAGGGCGCGCCGCCCACGCAGGGCCCGTTCCCGCCGCTGCCCTGTAAGCCCCCGGCCGCCGGCCCTTGCCTGCTCCCGCGCGACAGCCTTNNNNNNNNNNNNNNNNNNNNNNNNNNNNNNNNNNNNNNNCCCGCCATCTATCCGCCGCTCGGCCTCAACGGGCTCCCGCAGCTGGGCTACCAGACCGCAGTGATCAAGGACAACCTGCCCCAGGTCTACCCGCCCTATCTCAACTACTTGAGGCCAGATTCGGAAGCCAGCCAGAGCCCACAGTATGGCTTTGACTCCTTACCTCAGAAGATCTGTTTAATCTGTGGGGATGAAGCATCTGGCTGTCACTATGGCGTGCTCACCTGTGGGAGCTGCAAGGTCTTCTTTAAGAGGGCGATGGAAGGGCAACATAACTATTTATGTGCTGGAAGAAATGACTGCATTGTTGACAAAATCCGCAGAAAAAACTGCCCAGCATGTCGCCTGAGAAAGTGCTGTCAGGCTGGCATGGTCCTTGGAGGTCGGAAGTTTAAGAAGTTCAGTAAGGTCCGAGTTATGAGAGCTCTCGACGGTGTTGCTGTCCCTCAGTCAGTGGGACTTCCCAATGAGAGCCAGCCCATAGGCCAGAGAATCACCTTCTCACCAAGTCAGGAAATGCAGCTTATCCCTCCGCTCATCAACCTGCTCATGACCATTGAGCCCGATGTGGTCTATGCAGGGCACGACAACACGAGACCCGACACGTCCAGCTCTTTGCTGACCAGTCTCAACAAACTGTGCGAGAGGCAGCTGCTGTCTGTAGTCAAATGGTCCAAGTCACTGCCAGGTTTCCGGAACTTGCATATTGATGACCAGATAACCCTGATTCAGTACTCCTGGATGAGTCTGATGGTGTTTGGCCTGGGGTGGAGGTCCTACAAGCATGTCAGTGGGCAGATGCTGTATTTTGCACCTGATCTAATCCTAAATGAGCAGAGGGTGAAAGAGTTATCATTCTACTCATTGTGCCTTACCATGTGGCAAATCCCACAGGAGTTCGTCAAGCTCCAAGTGACCCACGAGGAGTTCCTATGTATGAAAGTCTTGCTACTTCTTAATACAATTCCTTTGGAAGGACTGAGGAGCCAAAGCCAGTTTGAAGAGATGAGGTCAAGCTATATCCGGGAATTGATCAAGGCAATTGGCCTAAGGCAGAAAGGAGTGGTTCCCAGTTCTCAGCGCTTCTATCAACTTACAAAGTTTCTCGACAGCTTGCATGATCTTGTGAAACAACTCCATCTATACTGCCTGAATACATTCATCCAGTCTCGGACACTGGCTGTGGAATTTCCAGAAATGATGTCTGAAGTTATTGCTGCACAGTTGCCCAAGATCTTGGCGGGCATGGTGAAGCCTCTTCTCTTTCATAAAAAG
>EchinopsTelfairi
ATGACTGAGTTGAAGGCAAAGGATCTTCGGGCTCCCCACGTGGCAGGCGGCGTGCCCTCCCCACAGGTCGGATCTCCCTTGCTGGGTCGCTCCGACGGGGGCCCCTTCCACGGGAGTCAGTCCTCGGCCGACCCGNNNNNNNNNNNNNNNNNNNNNATCTCCCTGGACCGGCTGCTCTTCCCTCGGCCGGGCCCGGGGCGGGAGNNNCAGGACGCAAAGACGCCCGACCCGCAGTCGCTCGCGGACGTGGAGGGCGAATATTCCGGGGCTGAAGCCTCCAGGAGCGCCGGCGGCGGTAGCTCCGGGCCCCCAGAAAAGGACAGNNNNNNNNNNNNNNNNNNNNNGGACACGTTGCTGGCAACGTCGGGTCCCGGCCACAGTCACGCCAGCCCTCCCTCCTGCGAGGCGGCCAGCCCTTGGGGTCTCTTTGGCCCCGAGCTTCCCGAAGATCCCCGGGGCGCCCCAGCCATCCAGGGGACTTCGTCTCCACTCATGAGTCGCCCAGGCGGCAAGGTAGGCGACGTCGCCGGAGCGGCTGCAGCCCACAAAGTGATGCACCGGGGGCTCTCGCCGTCCCGCCAGCTGTTGCCCCAAANNNCCGGGGCCCCTGCGTGGTCCGGGACCCCAGTCAAGCCAGCGCCGCAGCNNNNGGCGGTGGAGGGGGAGGAGGAGAGCGGCCCGGAGGCCGAGGGCTCGGCGAGCCCCNNNNNNNNNNNNNNNNNNCGGTTTCTGGGAAGCGCGGTGGGAGGAGGAGGANNNNNNGCGAGCGTGCCCGGGGTGGCGGCAGGAGGCGTCGCCCTGGTCCCCAAGGAAGATCCCCGCTTCCCGGCGCCCNNNNNNNNNNNNNNNNNNNNNNNNNNNNNNNNNGCGCCCGTGCGCTCCCCGCTGGCCTCCTCGCGCATGGACTTCATCCACGTGCCCCTGCTGCCCATCAACCCGGCCTTCCTGGCGGCGCGCACCCGGCAGCTCCTGGAGGGCGAGAGCTACGACGGCGGGGCCGCGGNNNNNNGCGCCTTCACCCCGCCGCGGGGCTCGCCCTCCGCCTCGTCCACCCCCGGCCCGGGCGGCGACTTCCCCGACTGCGCGTACCCGCCCGACGGCGAGCCCAAGGAGGACGCGTTCCCGCTCTACGGCGACATCCAGCCCCTGGCCCTGAAGATCAAGGAGGAGGAGGAAGGCGCCGAGGCCGCCGCGCGCCCCCCNNNNNNNNNNNNNNNNNNNNNNNNNNNNNNNNNNNNNNNNNNNNNNNNNNNNNNNNNNNNNNNNNNNNNNNNNNNNNNNNNNNNNNNNNNNNNNNNNNNNNNNNNNNNNNNNNNNNNNNNNNNNNNNNNNNNNNNNNNNNNNNNNNNNNNNNNNNNNNNNNNNNNNNNNNNNNNNNNNNNNNNNNNNNNNNNNNNNNNNNNNNNNNNNNNNNNNNNNNNNNNNNNNNNNNNNNNNNNNNNNNNNNNNNNNNNNNNNNNNNNNNNNNNNNNNNNNNNNNNNNNNNNNNNNNNNNNNNNNNNNNNNNNNNNNNNNNNNNNNNNNNNNNNNNNNNNNNNNNNNNNNNNNNNNNNNNNNNNNNNNNNNNNNNNNNNNNNNNNNNNNNNNNNNNNNNNNNNNNNNNNNNNNNNNNNNNNNNNNNNNNNNNNNNNNNNNNNGCCGGATTCAGAAGCCAGCCAGAGCCCACAGTACAGCTTCGAATCTTTACCTCAGAAAATTTGTTTAATCTGTGGGGACGAAGCCTCAGGCTGTCATTACGGCGTCCTTACCTGTGGCAGCTGTAAAGTCTTCTTTAAAAGAGCAATGGAAGGGCAGCATAACTATTTATGCGCTGGAAGAAATGACTGCATTGTTGATAAAATCCGCAGAAAAAACTGCCCAGCATGTCGCCTTAGAAAGTGCTGTCAGGCTGGCATGGTCCTTGGAGGTCGAAAGTTTAAGAAGTTCAATAAAGTCCGAGTGATGAGAGCACTAGATGCTGTTGCTCTCCCGCAGCCAGTGGGCATTGCAAATGAAAGCCAGGCTCTAAGCCAGAGAATCACTTTTTCACCAAATCAAGAGATACATTTGGTACCCCCACTGATCAACCTCTTAATGAGCATTGAACCAGATGTGGTCTATGCAGGACATGACAACACAAAGCCTGATACCTCCAGTTCCTTGCTGACCAGTCTTAATCAACTAGGCGAGAGGCAACTTCTTTCAGTAGTCAAGTGGTCTAAATCACTGCCAGGTTTTCGAAACTTACATATTGATGACCAGATAACTCTGATCCAATATTCTTGGATGAGCTTAATGGTGTTTGGGCTAGGATGGAGATCCTATAAACATGTGAGTGGGAAGATGCTGTATTTTGCGCCTGATTTAATACTAAATGAACAGCGGATGAAAGAGTCATCGTTCTACTCATTATGTCTTACCATGTGGCAGATCCCACAGGAATTTGTTAAGCTTCAAGTGAGCCACGAAGAGTTTCTCTGTATGAAAGTACTGCTACTTCTCAATACAATTCNNNNNNNNNNNNNNNNNNNNNNNNNNNNNNNNNNNNNNNNNNNNNNNNNNNNNNNNNNNNNNNNNNNNNNNNNNNNNNNNNNNNNNNNNNNNNNNNNNNNNNNNNNNNNNNNNNNNNNNNNNNNNNNNNNNNNNNNNNNNNNNNNNNNNNNNNNNCTTGTCAAACAACTTCATTTATACTGCTTGAATACATTTATCCAGTCTCGGGCTCTGTGTGTTGAATTTCCAGAAATGATGTCTGAAGTTATTGCTGCACAATTACCGAAGATCTTGGCAGGGATGGTGAAACCTCTTCTCTTTCATAAAAAG
>DasypusOvemcictus
ATGACGGAGTCCAAGGCCAAGGACCCCCGGACCCCCCACGTGGCGGGCGGCGCGCCCTCTCCCCAGGCCGGCTCCCCGCGGCGGGGGCGCCTGGACGCCGGCCCCTTCCCTGCCAGCCGCGCCGCGGACGCCTCGCCCGTGGCCTCCGCCGGGCCCAGCTNNNTGGACGGGCTGCTCTTCCCCCGGCCCTGCCCGGGCCCCACCNNNGCGGGCACCAAGGCGCAGGAGCCGCCGCCCCGGGCGCCCGTGGAGGGCACGTACCCCGGGCTCGCGGCCGCGGGGAGCGCGGGAGGCGGTGGCCCCAGGCCCGCGGAGAAGGACGCNNNNNNNNNNNNNNNNNNNNNGGACACGCTGCTGGCCGCCCCTGGCCCGGNNNNNNNNNNNNNNNNNNNNNCCGTCTGCGAGGCCACCGGGCCCTGGTGCCTGTTTGGCCCCGAGCTCCCCGAAGAACCGCGGGCTTTCTCCGNNNNNNNNNNNNNNNNNNNNNCGCTCATGAGCCGCCCGGCGGGCAAGACGGGCGACGGCCTGGGGCCCGCGGCCGCCTCGCGGGGGCTGCCCAGGGGCCTNNNNNNNNNNNNNNNNNNNNNNNNNNNNNNNNNNNNNNNNNNNNNNNNNNNNNNNNNNNNNNNNNNNNNNNNNNNNNNNNNNNNNNNNNNNNNNNNNNNNNNNNNNNNNNNNNNNNNNNNNNNNNNNNNNNNNNNNNNNNNNNNNNNNNNNNNNNNNNNNNNNNNNNNNNNNNNNNNNNNNNNNNNNNNNNNNNNNNNNNNNNNNNNNNNNNNNNNNNNNNNNNNNNNNNNNNNNNNNNNNNNNNNNNNNNNNNNNNNNNNNNNNNNNNNNNNNNNNNNNNNNNNNNNNNNNNNNNNNNNNNNNNNNNNNNNNNNNNNNNNNNNNNNNNNNNNNNNNNNNNNNNNNNNNNNNNNNNNNNNNNNNNNNNNNNNNNNNNNNNNNNNNNNNNNNNNNNNNNNNNNNNNNNNNNNNNNNNNNNNNNNNNNNNNNNNNNNNNNNNNNNNNNNNNNNNNNNNNNNNNNNNNNNNNNNNNNNNNNNNNNNNNNNNNNNNNNNNGCCGGCGACTTCCCCGACTGCGCGTACCCGGCCGACGCGGAGCCCAAGGACGACGCGTTCCCGCTCTACGGCGACTTCCCGCCGCCCGCGCTCAAGATCAAGGAGGAGGAGGGCGGCGCCGAGGCCGCCGCGCGCTCCCCGCGGCCCTNNNNNNNNNNNNNNNNNNNNNNNNNNNNNNNNNNNNNNNNNNNNNNNNNNNNNNNNNNNNNNNNNNNNNNNNNCGCGCCCGCCCCCAGGCCCGGCGAGGCCGNNNNNNNNNNNNNNNNNNNNNNNNNNNNNNNNNNNNNNNNNNNCTCGCCCGCCTCGGCCCTCGAGTGCGTGCTGTACAAGGCCGAGGGCGCGGCGGCCCAGGCCGGCCCGTTCGCGCCGCCGCCCGGCAAGGCCGCGGNNNNNNNNNNNNGCCTGCTGCCGCGAGACGGCCCGCACCCCNNNNNNNNNNNNNNNNNNNNNNNNNNNNNNNNNCCGCCGCTCTACCCGGCGCTCGGCCTCAACGGGCTGCCGGCGCTCGGCTACCCGGCGGCCGTGCTCAAGGAGGGGCTGCCGCAGGTCTACCCGCCCTATCTCAACTACCTGAGGCCGGATTCAGAAGCCAGCCAGAGCCCACAGTACAGCTTCGAGTCCTTACCCCAGAAGATTTGTTTAATCTGTGGGGACGAAGCATCAGGTTGCCATTACGGCGTCCTTACCTGTGGAAGCTGCAAGGTCTTCTTTAAAAGGGCAATGGAAGGGCAGCATAACTATTTGTGTGCTGGACGAAATGACTGCATTGTCGACAAAATCCGCAGAAAAAACTGCCCTGCCTGTCGCCTGAGAAAATGCTGCCAGGCCGGCATGGTCCTCGGAGGTCGAAAGTTTAAAAAGTTCAATAAAGTCAGAGTTATGAGAGCACTAGATGCTGTTGCTCTCCCACAGGCAGTGGGCATTCCAAATGAAAGCCAGGCTCTAAGCCAGAGAATCACTTTTACACCAAGTCAAGAAGTGCAGTTTATCCCCTCACTGGTCAACTTATTAATGAGCATTGAGCCAGATGTGATCTATGCAGGACATGACAACTCAAAACCTGATACCTCCAGTTCTTTGTTGACAAGTCTTAATCAACTAGCCGAGAGGCAACTTCTCTCAGTAGTGAAGTGGTCTAAAGCACTGCCAGGTAATNNNAATTTGTATATTGATGACCAGATAACTCTCATTCAATATTCCTGGATGAGCTTAATGGTGTTTGGACTGGGGTGGAGATCCTATAAACATGTCAGTGGGCAGATGCTCTACTTTGCACCTGATCTAATACTCAATGAACAGCGGATGAAAGAGTTGTCCTTCTACTCGCTATGCCTTACCATGTGGCAGATCCCACAGGAGTTTGTCAAGCTTCAAGTCAGCCAAGAAGAGTTTCTCTGTATGAAAGTGTTGCTGCTGCTTAATACAATTCCTTTGGAAGGACTAAGAAGTCAAAACCAGTTTGAAGAAATGAGATCAAGCTACATTAGAGAGCTTATCAAGGCAATTGGTTTGAGGCAAAAAGGCGTTGTCTCTAGCTCACAGCGTTTCTATCAACTGACAAAACTTCTGGATAACTTGCATGATCTTGTCAAACAGCTTCATCTGTACTGCTTGAATACATTTATCCAGTCCCGAGCACTGTCTGTTGAATTCCCAGAGATGATGTCTGAAGTTATTGCGGCACAGTTACCCAAGATCTTGGCAGGGATGGTGAAACCACTTCTCTTTCATAAAAAG
>SorexAraneus
ATGACGGAGCTGAAGGCCAAGGGTCCCCGCGCTGCGCACGTGGAGGGCGGCGCGCTGTCCCCNNNNNNNNNNNNNNNNNNNNNNNNNNNNNNNNNNNNNNNNNNNNNNNNNNNNNNNNNNNNNNNNNNNNNNNNNNNNNNNNNNNNNNNNNNNNCCCTCTCCCTGGACGGGCTGCTCTTTCNNNNNNNNNNNNNNNNNNNNNNNNNNCCCGACGCCAAGACCGCGGACCGGCCCGCGCCTCCCGACGTGGACACTGGGTACCCCCGAGCCGAAGNNNNNNNNNNNNNNNNNNNNGGCGGCTCGAGGCCCGCCGAGAAGGACAGNNNNNNNNNNNNNNNNNNNNNAGACACGCTCCTGGCACCGTCGGGTCGCGGGCAGAGTCACCCCACCCCTCCCTCCTCAGAGGCCGCCAGCCCCTGGTGCTTCTTCGGGCCTGAGCTGCCCGAAGACCCCCGAGGAGCCCCTGCCAGCCGGGGGCCGCTGTCCTCGCTCATGAGCCGGCCAGAAGCCAAGGGGGGCGAGTGCCCCNNNNNNNNNGCCGCCCAGAAAGCGCTGCCCAGGGGCCTGTCGCCGTCCAGGCAGCTGTTGCCTGCGCNNNCGGGGGCGCCCCACTGGCCCCGGCCCACCCTGCAGCCGTCTCCGCAGCNNNNCGTTGTGGACGTGGACGACAACGACGACGACGACGACGAAGCCGCGGTGGGGTCTNNNNNNNNNNNNNNNNNNCGGGCTCTGGAGGACCCNNNNNNNNNNNNNNNNNNNNNNNNNNNNNNNNNNNNNNNNNNNNNNNGGGGCGTCGCGCTGGTACCCAGGGAGGACCCGCGCTTCGCGGCGCCNNNNNNNNNNNNNNNNNNNNNNNNNNNNNNNNNAGCGCCCGGCCGCTCCCCGCTGGGCACAGCCGTGGTGGACTTCATCCACGTGCCCATCCTGCCTCTAAAGCCGGCCATCCTGGCCGCCCGCACGCGGCAGCTGCTGGAGGCCGACGGCCCCGACGGCGCGGGCCCCGCAGNNNGCGCCTNNNNNNNNNNNNNNNNNNNNNNNNNNNNNNNNNNNNNNNNNNNNNCGCCGGGCGACCTCCCCGCCTGTGCCTACGCCAACGCAGCCGAGCCCCGCGACAACGCCTTCGCTCTCTATGGCGACTCGCACCCCTCCGCGCTGAAGATCAAGGAGGAAGAGGAGGGCGGCGAGGGGGCCGCACGACCCCCGCGGGCCTTCCCGTCAGCNNNNNNNNNNNNNNNNNNNNNNNNNNNNNNNNNNNNNNNNNNNNNNNNNNNNNNNNNNNCGCGCGCGCCGTCGGCACGGCCCGGGGAGCTGGCAGNNNNNNNNNNNNNNNNNNNNNNNNNNNNNNNNNNNNNGCCCGCGCCGGGCTCGGCGCTCGAGTGTCTCCTGTACAAGGCAGAGGGCGCGCCGCCCACGCCGNNNCCCGCTCCGCCGCCCCCCTGCAAGGCCCCGGCCGGGGGCGCCTGCCTGCTGCCCCGCGACGCCTTGNNNNNNNNNNNNNNNNNNNNNNNNNNNNNNNNNGCGGGCCCCGCGCTCTATCCTCCGCTCGGCTTCAACGGGCTGCCGCCACTCGGCTACCAAGCAGCCGTGCTCAAGGACGCGCTGCCCCAGGTCTACCCGCCCTATCTCAACTACCTGAGGCCAGATGCAGAAGCTACCCCGAGCCCCCAGTATGGCTTCGAGTCGTTGCCCCAGAAGATCTGTCTGATCTGTGGGGACGAGGCGTCCGGCTGTCACTACGGCGTGCTGACATGCGGGAGCTGCAAGGTCTTCTTCAAAAGGGCCATGGAAGGGCAGCATAATTATTTATGTGCTGGAAGAAATGATTGCATCGTGGATAAAATCCGCAGGAAAAACTGCCCTGCATGTCGTCTCAGAAAGTGCTGCCAGGCTGGCATGGTCCTTGGAGGTCGAAAGTTTAAAAAGTTCAACAAAGTCCGGGTCATGAGAGCACTGGATGCGGTGTCCCTCCAGCAGCAGGTGGGCCTTCCTAATGAGGGCCAGGCCCTGGGCCAGAGGATGAGCTTCTCGCCATCTCAAGATATCCAGCTCATCCCCTCCCTCATCAGCCTGCTGATGAGCATTGAGCCTGAGGTCGTCTATGCGGGCCACGACAACTCCAAGCCTGACACCTCCAGCTCCCTCCTGACGAGTCTCAACCAGCTGGGCGAGAGGCAGCTTCTCTCCGTCGTCAAGTGGTCAAAGTCCCTACCAGGTTTTCGAAACTTGCACATTGATGACCAGATCACTCTAATCCAGTATTCATGGATGAGCTTAATGGTGTTTGGGCTTGGGTGGAGATCCTACAAACATGTGAGCGGGAAGATGTTGTACTTTGCACCTGATCTGATACTAAATGAACAACGGATGAAGGAATCGTCATTCTATTCCTTATGCCTCACCATGTGGCAGATCCCACAGGAATTCGTGAAGCTCCAGGTCAGCCATGAAGAGTTCCTCTGTATGAAAGTCCTGCTGCTGCTTAATACAATTCCTTTGGAAGGTCTACGAAGTCAGAACCAATTTGAAGAGATGAGATCAAGTTACATCAGAGAGCTCATCAAGGCCATTGGTCTGAGGCAAAAAGGAGTCGTTTCTAGCTCACAGCGTTTCTATCAACTTACAAAGCTCCTGGATAGCTTGCATGATCTTGTGAAACAACTTCATCTCTACTGCTTGAATACATTTATCCAGTCCCGGTCACTAAGTGTTGAATTTCCAGAAATGATGTCAGAAGTTATTGCTGCACAGTTACCCAAGATTTTGGCAGGAATGGTGAAACCGCTTCTCTTTCATAAAAAG
>CondyluraCristata
ATGACAGAGCCCACGGCAAAGGACCCCCGGGCTCCGCACGTGGCGGGCGGCGCGCCCTCCCCGCGGGTCCGCTCCCCTCCGCTGGGACGCGCGGACCCCGGNNNNNNNNNNNNNNNNNNNNNNNNNNNNNNNNNNNNNNNNNNNNNNNNNNNNNCCCTCTCGCTGGAGGGGCTGCTCTTGCCTCGGCCTTGCCCCGGGCGGGTCNNNCCGGACGCGAAGACCCTGGACCGGCCGCCGCCGCCAGACGTGGGGGGCGCGTACCCCCGCGTGGAAGCCCCCGGGGGTGCCAGCGGAGGCAGCGCGAGAGCCCCCGACAAGGACGGNNNNNNNNNNNNNNNNNNNNNGGACACGCTGCTGGCTCCCTCGGGGCGCGGCCCGGGCCACGCCAGCCCTCCCGCCTGCGAGGGCCCCGGCCCCTNNNNNNNNNNNNNNNNNNNNNNNNNNNNNNNNNNNNNNNNNNNNNNNNNNNNNNNNNNNNNNNNNNNNNNNNNNNNNNNNNNNNNNNNNNNNNNNNNNNNNNNNNNNNNNNNNNNNNNNNNNNNNNNNNNNNNNNNNNNNNNNNNNNNNNNNNNNNNNNNNNNNNNNNNNNNNNNNNNNNNNNNNNNNNNNNNNNNNNNNNNNNNNNNNNNNNNNNNNNNNNNNNNNNNNNNNNNNNNNNNNNNNNNNNNNNNNNNNNNNNNNNNNNNNNNNNNNNNNNNNNNNNNNNNNNNNNNNNNNNNNNNNNNNNNNNNNNNNNNNNNNNNNNNNNNNNNNNNNNNNNNNNNNNNNNNNNNNNNNNNNNNNNNNNNNNNNNNNNNNNNNNNNNNNNNNNNNNNNNNNNNNNNNNNNNNNNNNNNNNNNNNNNNNNNNNNNNNNNNNNNNNNNNNNNNNNNNNNNNNNNNNNNNNNNNNNNNNNNNNNNNNNNNNNNNNNNNNNNNNNNNNNNNNNNNNNNNNNNNNNNNNNNNNNNNNNNNNNNNNNNNNNNNNNNNNNNNNNNNNNNNNNNNNNNNNNNNNNNNNNNNNNNNNNNNNNNNNNNNNNNNNNNNNNNNNNNNNNNNNNNNNNNNNNNNNNNNNNNNNNNNNNNNNNNNNNNNNNNNNNNNNNNNNNNNNNNNNNNNNNNNNNNNNNNNNNNNNNNNNNNNNNNNNNNNNNNNNNNNNNNNNNNNNNNNNNNNNNNNNNNNNNNNNNNNNNNNNNNNNNNNNNNNNNNNNNNNNNNNNNNNNNNNNNNNNNNNNNNNNNNNNNNNNNNNNNNNNNNNNNNNNNNNNNNNNNNNNNNNNNNNNNNNNNNNNNNNNNNNNNNNNNNNNNNNNNNNNNNNNNNNNNNNNNNNNNNNNNNNNNNNNNNNNNNNNNNNNNNNNNNNNNNNNNNNNNNNNNNNNNNNNNNNNNNNNNNNNNNNNNNNNNNNNNNNNNNNNNNNNNNNNNNNNNNNNNNNNNNNNNNNNNNNNNNNNNNNNNNNNNNNNNNNNNNNNNNNNNNNNNNNNNNNNNNNNNNNNNNNNNNNNNNNNNNNNNNNNNNNNNNNNNNNNNNNNNNNNNNNNNNNNNNNNNNNNNNNNNNNNNNNNNNNNNNNNNNNNNNNNNNNNNNNNNNNNNNNNNNNNNNNNNNNNNNNNNNNNNNNNNNNNNNNNNNNNNNNNNNNNNNNNNNNNNNNNNNNNNNNNCCTGATTCGGAAGCCAGCCAGAGCCCGCAATACAGCTTCGAGTCTTTACCTCAGAAGATTTGTCTGATCTGTGGAGATGAAGCTTCAGGCTGCCATTATGGTGTCCTCACCTGTGGGAGCTGCAAGGTCTTCTTTAAAAGAGCCATGGANNNNNNNNNNNNNNNNNNNNNNNNNNNNNNNNNNNNNNNNNNNNNNNNNNNNNNNNNNNNNNNNNNNNNNNNNNNNNNNNNNNNNNNNNNNNNNNNNNNNNNNNNNNNNNNNNNNNNNNNTCGGAAGTTTAAAAAGTTCAACAAAGTCAGAGTGATGAGAGCCCTGGACGCCGTGGGGCTCCCCCAGCCCGTGGCCATCCCGGGCGACGGCCAGGCCCTGGGCCAGCGGATCAGCTTCTCCCCGAGCCAGGACATACAGCTGGTGCCGCCGCTGATCAACCTGCTCCTGAGCATCGAGCCCGACGTGGTGTACGCCGGGCACGACAACAGCAAGCCCGACACGTCCAGCTCCCTGCTGACCAGCCTCAACCAGCTGGGCGAGAGGCAGCTCCTCTCTGTGGTCAAGTGGTCCAAGTCGCTCCCAGGCTTCCGAAACTTACACATCGATGACCAGATAACGCTCATCCAGTATTCCTGGATGAGTCTGATGGTGTTTGGGCTCGGCTGGCGATCCTACAAGCACGTCAGTGGACAGATGCTCTACTTTGCCCCTGATCTGATCCTGAATGAANNNNNNNNNNNNNNNNNNNNNNNNNNNNNNNNNNNNNNNNNNNNNNNNNNNNNNNNNNNNNNNNNNNNNNNNNNNNNNNNNNNNNNNNNNNNNNNNNNNNNNNNNNNNNNNNNNNNNNNNNNNNNNNNNNNNNNNNNNNNNNNNNNNNNNNNNNNNNNNNNNNNNNNNNNNNNNNNNNNNNNNNNNNNNNNNNNNNNNNNNNNNNNNNNNNNNNNNNNNNNNNNNNNNNNNNNNNNNNNCTCACAGAGCTTACCTCAGCTTNNNNNNNNNNNNNNNNNNNNNNNNNNNNNNNNNNNNNNNNNNNNNNNNNNNNNNNNNNNNNNNNNNNNNNNNNNNNNNNNNNNNNNNNNNNNNNNNNNNNNNNNNNNNNNNNNNNNNNNNNNNNNNNNNNNNNNNNNNNNNNNNNNNNNNNNNNNNNNNNNNNNNNNNNNNNNNNNNNNN

(((ElephantulusEdwardii:1,EchinopsTelfairi:1):3,(ChrysochlorisAsiatica:3,(OrycteropusAferAfer:2,(LoxodontaAfricana:1,TrichechusManatusLatirostris:1):1):1):1):3,(((DasypusOvemcictus:3,(SorexAraenus:2,(CodyluraCristata:1,ErinaceusEuropaeus:1):1):1):6,((CanisLupusFamiliaris:5,((FelisCatus:2,(PantheraTigrisAltaica:1,PantheraPardus:1):1):2,(MustelaPutoriusFuro:3,((UrsusMaritimus:1,AiluropodaMelanoleuca:1):1,(OdobenusRosmarusDivergens:1,LeptonychotesWeddellii:1):1):1):1):1):3,((EquusPrzewalskii:3,(HipposiderosArmiger:2,(PteropusAlecto:1,PteropusVampyrus:1):1):1):4,((VicugnaPacos:3,(CamelusDromedarius:2,(CamelusFerus:1,CamelusBactrianus:1):1):1):3,(SusScrofa:5,((OrciusOrca:1,TursiopsTruncatus:1):3,((BisonBisonBison:1,BosTaurus:1):2,(CapraHircus:2,(OvisAries:1,OvisAriesMusimo:1):1):1):1):1):1):1):1):1):1,(TupaiaChinensis:11,(((OryctolagusCuniculus:1,OchotonaPriceps:1):13,((MarmotaMarmotaMarmota:1,IctidomysTridecemlineatus:1):14,(((FukomysDamarensis:1,HeterocephalusGlaber:1):1,(OctodonDegus:1,CaviaPorcellus:1):1):14,(CastorCanadensis:17,(JaculusJaculus:18,(NanoSpalaxGalili:19,((MusMusculus:1,RattusNorvegicus:1):19,((MicrotusOchrogaster:1,PeromyscusManiculatusBairdii:1):20,(CricetulusGriseus:22,MesocricetusAuratus:22):1):1):1):1):1):1):1):1):1,(SundaFlyigLemur:12,((GreaterGalago:6,(AyeAye:5,((FattailedDwarfLemur:1,MicrocebusMurinus:1):3,(Indri:3,(DiademedSifaka:2,(GoldenCrowedSifaka:1,VerreauxsSifaka:1):1):1):1):1):1):5,((RedfacedSpiderMonkey:7,(RioTapajosSaki:6,(MasNightMonkey:5,((CebusApella:1,WhiteHeadedCapuchin:1):3,((RedHandedTamarin:2,(WhiteTufthedearMarmoset:1,WiedsMarmoset:1):1):1,(CommonSquirrelMonkey:2,(BolivianSquirrelMonkey:1,WhiteHeadedMarmoset:1):1):1):1):1):1):1):3,(((KlosssGibbon:5,(NorthernWhitecheekedGibbon:4,(Siamang:3,(PileatedGibbon:2,(LarGibbon:1,SilveryGibbon:1):1):1):1):1):3,((SumatranOrangutan:1,BorneanOrangutan:1):6,((WesternLowlandGorilla:2,(EasternLowlandgorilla:1,CrossRiverGorilla:1):1):4,((Denisova:2,(ModernHuman:1,Neaderthal:1):1):3{foreground},(NigeriaCameroonChimpanzee:4,(Bonobo:3,(CentralChimpanzee:2,(EasternChimpanzee:1,WesternChimpazee:1):1):1):1):1):1):1):1):1,(((MantledGuereza:1,AngolanColobus:1):5,(DuskyLeafMonkey:5,(GoldenSnubnosedMonkey:4,(GraySnubnosedMonkey:3,(TokinSnubnosedMonkey:2,(BlackSnubnosedMonkey:1,MyanmarSnubnosedMonkey:1):1):1):1):1):1):2,(((TantalusMonkey:1,GreenMonkey:1):2,(Grivet:2,(Vervet:1,Malbrouck:1):1):1):4,(((ChacmaBaboon:1,Gelada:1):4,(HamadryasBaboon:4,(GuieaBaboon:3,(YellowBaboon:2,(OliveBaboon:1,KindaBaboon:1):1):1):1):1):1,((SootyMangaby:1,Drill:1):4,(BarbaryMacaque:4,(SouthernPigtailedMacaque:3,(CrabEatingMacaque:2,(JapaeseMacaque:1,RhesusMacaque:1):1):1):1):1):1):1):1):1):1):1):1):1):2):1):3);
